# Supplementary material for: Identification of Shoot Differentiation-Related Genes in Populus euphratica Oliv
Source: Genes (Basel). 2019 Dec 11;10(12):1034. doi: 10.3390/genes10121034 (PMC6947848; doi:10.3390/genes10121034)
Supplement: Supplementary file 1 [file genes-10-01034-s001.zip]

Archive with 7 entries (6 files):
- Supplementary Materials 1/
- Supplementary Materials 1/Appendix.docx
- Supplementary Materials 1/Figure S1 Kyoto Encyclopedia of Genes and Genomes (KEGG) enrichments of the annotated differentially expressed genes (DEGs) for the pairwise comparisons between HD and LD.tif
- Supplementary Materials 1/Table S1 Primers for qRT-PCR Analysis.docx
- Supplementary Materials 1/Table S2 Expression clusters of DEGs in HD and LD.xlsx
- Supplementary Materials 1/Table S3 GO terms results by DEGs in HD and LD.xlsx
- Supplementary Materials 1/Table S4 KEGG pathway enrichment results by DEGs in HD and LD.xlsx
