# Supplementary material for: Identification of Shoot Differentiation-Related Genes in Populus euphratica Oliv
Source: Genes (Basel). 2019 Dec 11;10(12):1034. doi: 10.3390/genes10121034 (PMC6947848; doi:10.3390/genes10121034)
Supplement: Supplementary file 1 [file genes-10-01034-s001.zip › Supplementary Materials 1/Table S2 Expression clusters of DEGs in HD and LD.xlsx]

## Sheet: Cluster 1
GeneID	baseMean	log2FoldChange	lfcSE	stat	pvalue	padj_FDR	Description
LOC105107188	30.3583	-2.09636	0.244156	-8.58617	8.99141e-18	9.24376e-17	PREDICTED: ABC transporter B family member 4-like [Populus euphratica]
LOC105107217	398.434	-2.58133	0.275934	-9.35488	8.36908e-21	1.07819e-19	AP2 domain-containing transcription factor family protein [Populus trichocarpa]
LOC105107246	55.8214	-3.38589	0.618537	-5.47403	4.39924e-08	1.82433e-07	PREDICTED: uncharacterized protein LOC105107246 isoform X3 [Populus euphratica]
LOC105107258	44.3314	-3.47925	0.363091	-9.5823	9.49092e-22	1.31081e-20	PREDICTED: uncharacterized protein At1g04910-like [Populus euphratica]
LOC105107312	47.8803	-3.13179	0.490003	-6.39138	1.64399e-10	8.85428e-10	DC1 domain-containing family protein [Populus trichocarpa]
LOC105107331	40.2018	-3.33295	0.317094	-10.5109	7.6959e-26	1.41403e-24	clathrin assembly family protein [Populus trichocarpa]
LOC105107419	288.827	-2.94905	0.20187	-14.6086	2.4742e-48	1.586e-46	putative plant disease resistance family protein [Populus trichocarpa]
LOC105107502	44.3592	-2.11814	0.27616	-7.66996	1.72045e-14	1.34507e-13	leucine-rich repeat transmembrane protein kinase [Populus trichocarpa]
LOC105107507	238.991	-3.33006	0.214992	-15.4893	4.09902e-54	3.42638e-52	leucine-rich repeat transmembrane protein kinase [Populus trichocarpa]
LOC105107510	267.671	-2.42278	0.328804	-7.36848	1.72587e-13	1.23298e-12	xanthine/uracil permease family protein [Populus trichocarpa]
LOC105107522	154.57	-2.93611	0.348768	-8.41853	3.81251e-17	3.72254e-16	PREDICTED: uncharacterized protein LOC105107522 [Populus euphratica]
LOC105107524	160.023	-2.34316	0.175688	-13.3371	1.40911e-40	6.04761e-39	PREDICTED: uncharacterized protein LOC105107524 isoform X2 [Populus euphratica]
LOC105107547	248.623	-3.15136	0.182336	-17.2833	6.28972e-67	8.82248e-65	PREDICTED: receptor-like protein kinase 2 isoform X2 [Populus euphratica]
LOC105107557	18.9657	-2.89907	0.381502	-7.5991	2.98209e-14	2.2818e-13	PIN-FORMED 6 family protein [Populus trichocarpa]
LOC105107567	471.089	-1.73426	0.129556	-13.3862	7.2827e-41	3.18259e-39	SCARECROW-LIKE 1 family protein [Populus trichocarpa]
LOC105107613	8.0057	-3.66078	0.704716	-5.1947	2.05055e-07	7.81286e-07	bZIP transcription factor family protein [Populus trichocarpa]
LOC105107624	33.4918	-3.09539	0.297266	-10.4129	2.16617e-25	3.8497e-24	PREDICTED: AP2-like ethylene-responsive transcription factor ANT [Populus euphratica]
LOC105107643	173.625	-2.15087	0.248579	-8.65266	5.03112e-18	5.28185e-17	PREDICTED: UPF0496 protein At2g18630-like isoform X2 [Populus euphratica]
LOC105107747	3.10998	-4.37916	0.958647	-4.56807	4.92247e-06	1.57325e-05	PREDICTED: uncharacterized protein LOC105107747 [Populus euphratica]
LOC105107787	164.993	-2.71755	0.449953	-6.03963	1.54464e-09	7.5256e-09	PREDICTED: 2-hydroxyisoflavanone dehydratase-like [Populus euphratica]
LOC105107803	19.8719	-1.91582	0.488553	-3.92141	8.80306e-05	0.000234512	Beta-fructofuranosidase, soluble isoenzyme I precursor, putative [Ricinus communis]
LOC105107859	37.7878	-5.96866	0.732288	-8.15069	3.61842e-16	3.26783e-15	PREDICTED: uncharacterized protein LOC105107859 [Populus euphratica]
LOC105107906	1074.33	-3.31468	0.15227	-21.7684	4.62315e-105	2.3739e-102	zinc finger family protein [Populus trichocarpa]
LOC105107910	30.4157	-3.44341	0.51273	-6.71584	1.86989e-11	1.10363e-10	nodulin-26 family protein [Populus trichocarpa]
LOC105107917	28.0358	-2.37438	0.45985	-5.16338	2.42532e-07	9.16064e-07	chloroplast-targeted copper chaperone, putative [Ricinus communis]
LOC105107926	39.6267	-2.50543	0.235212	-10.6518	1.71018e-26	3.31152e-25	PREDICTED: uncharacterized protein LOC105107926 [Populus euphratica]
LOC105107959	20.5289	-2.91164	0.369331	-7.88356	3.18186e-15	2.64053e-14	PREDICTED: uncharacterized protein LOC105107959 [Populus euphratica]
LOC105107982	117.375	-2.48327	0.360276	-6.89267	5.47556e-12	3.40138e-11	putative auxin efflux carrier protein 10 [Populus trichocarpa]
LOC105107983	201.012	-1.78535	0.243322	-7.3374	2.17791e-13	1.54137e-12	DNA binding protein, putative [Ricinus communis]
LOC105108028	137.227	-3.79359	0.46989	-8.07335	6.83965e-16	6.01634e-15	unknown [Populus trichocarpa]
LOC105108074	175.961	-2.54246	0.157853	-16.1065	2.29636e-58	2.26136e-56	unknown [Populus trichocarpa]
LOC105108097	780.812	-2.36722	0.12525	-18.9	1.13995e-79	2.48327e-77	putative A-type response regulator 5 [Populus x canadensis]
LOC105108155	129.832	-2.78093	0.410436	-6.77556	1.23927e-11	7.43483e-11	PREDICTED: tropinone reductase-like 3 [Populus euphratica]
LOC105142364	349.327	-2.39981	0.284207	-8.4439	3.06918e-17	3.01931e-16	PREDICTED: scarecrow-like protein 21 [Populus euphratica]
LOC105108182	17.0126	-3.72127	0.58862	-6.32203	2.58143e-10	1.364e-09	F-box family protein [Populus trichocarpa]
LOC105108190	35.8422	-2.11304	0.270147	-7.82183	5.20588e-15	4.24788e-14	PREDICTED: nuclear transport factor 2 [Populus euphratica]
LOC105108200	118.403	-1.79536	0.164625	-10.9057	1.08212e-27	2.28126e-26	Homeodomain-like superfamily protein, putative isoform 1 [Theobroma cacao]
LOC105108217	45.3555	-1.88749	0.42717	-4.41859	9.9347e-06	3.04473e-05	nucleic acid binding protein, putative [Ricinus communis]
LOC105108232	8.66926	-2.71668	0.544758	-4.98694	6.13431e-07	2.20987e-06	homeobox-leucine zipper family protein [Populus trichocarpa]
LOC105108252	78.9914	-3.14226	0.363294	-8.64936	5.17887e-18	5.433e-17	adhesion of calyx edges family protein [Populus trichocarpa]
LOC105108317	12.8391	-3.71407	0.52708	-7.04649	1.83481e-12	1.19178e-11	PREDICTED: protein IRX15-LIKE-like [Populus euphratica]
LOC105108404	1474.59	-2.14306	0.334055	-6.41529	1.40556e-10	7.62006e-10	unknown [Populus trichocarpa]
LOC105108412	467.553	-2.45436	0.150539	-16.3038	9.26961e-60	9.51955e-58	Cucumber peeling cupredoxin, putative [Ricinus communis]
LOC105108436	58.1653	-1.94333	0.246113	-7.89607	2.87827e-15	2.39689e-14	Leucine-rich repeat (LRR) family protein [Theobroma cacao]
LOC105108471	159.144	-3.43755	0.207417	-16.5731	1.09024e-61	1.21511e-59	PREDICTED: zinc-finger homeodomain protein 2-like [Populus euphratica]
LOC105108505	642.53	-2.16556	0.142241	-15.2245	2.43056e-52	1.85879e-50	F-box family protein [Populus trichocarpa]
LOC105108524	170.518	-2.53666	0.164235	-15.4453	8.11179e-54	6.66442e-52	equilibrative nucleoside transporter family protein [Populus trichocarpa]
LOC105108594	91.5822	-2.8336	0.331018	-8.56028	1.12595e-17	1.14892e-16	unknown [Populus trichocarpa]
LOC105108604	52.1788	-1.90403	0.343404	-5.54459	2.94648e-08	1.24451e-07	TIR-NBS-LRR disease resistance-like protein [Populus trichocarpa]
LOC105108683	207.116	-1.94693	0.128099	-15.1986	3.61256e-52	2.73366e-50	leucine-rich repeat transmembrane protein kinase [Populus trichocarpa]
LOC105108710	208.651	-2.19941	0.212064	-10.3715	3.34332e-25	5.87996e-24	amino acid permease family protein [Populus trichocarpa]
LOC105108782	416.472	-2.04477	0.213757	-9.56587	1.11263e-21	1.52569e-20	PREDICTED: uncharacterized protein LOC105108782 [Populus euphratica]
LOC105108844	134.353	-3.34425	0.408962	-8.1774	2.90039e-16	2.64094e-15	AP2 domain-containing transcription factor family protein [Populus trichocarpa]
LOC105108849	1439.48	-1.7529	0.144519	-12.1292	7.40005e-34	2.24224e-32	phosphatase 2C family protein [Populus trichocarpa]
LOC105108861	85.3033	-1.97125	0.314991	-6.25812	3.89634e-10	2.01763e-09	PREDICTED: probable LRR receptor-like serine/threonine-protein kinase At1g06840 isoform X4 [Populus euphratica]
LOC105108877	20.2554	-1.84699	0.303488	-6.08589	1.15844e-09	5.70586e-09	leucine-rich repeat transmembrane protein kinase [Populus trichocarpa]
LOC105108906	61.6898	-2.7075	0.244586	-11.0697	1.75899e-28	3.88179e-27	PREDICTED: probable inactive leucine-rich repeat receptor-like protein kinase At3g03770 [Populus euphratica]
LOC105108936	33.8389	-2.26833	0.493725	-4.59432	4.34161e-06	1.39739e-05	PREDICTED: uncharacterized protein LOC105108936 isoform X5 [Populus euphratica]
LOC105109006	42.4894	-3.48404	0.419362	-8.30795	9.7367e-17	9.24633e-16	PREDICTED: probable trehalose-phosphate phosphatase 4 isoform X2 [Populus euphratica]
LOC105109035	41.5898	-2.40722	0.526669	-4.57065	4.86217e-06	1.55536e-05	WRKY transcription factor 27 [(Populus tomentosa x Populus bolleana) x Populus tomentosa]
LOC105109080	516.021	-2.2314	0.298176	-7.4835	7.23693e-14	5.34132e-13	EARLY-RESPONSIVE TO DEHYDRATION 7 family protein [Populus trichocarpa]
LOC105109098	66.1815	-3.21414	0.301022	-10.6774	1.29825e-26	2.54126e-25	armadillo/beta-catenin repeat family protein [Populus trichocarpa]
LOC105109136	50.578	-1.52267	0.409022	-3.72272	0.000197087	0.00049582	MADS-box family protein [Populus trichocarpa]
LOC105109148	29.3009	-2.06788	0.252862	-8.17788	2.8888e-16	2.63122e-15	PREDICTED: uncharacterized protein LOC105109148 [Populus euphratica]
LOC105109206	183.182	-3.75983	0.515857	-7.2885	3.13423e-13	2.19015e-12	GPI-anchored protein precursor [Populus trichocarpa]
LOC105109236	14.7597	-3.05137	0.651186	-4.68587	2.78778e-06	9.18874e-06	leucine-rich repeat transmembrane protein kinase [Populus trichocarpa]
LOC105109254	58.6926	-3.33153	0.284712	-11.7014	1.2533e-31	3.36809e-30	DUF26 domain-containing protein 1 precursor, putative [Ricinus communis]
LOC105109258	117.762	-2.33269	0.212144	-10.9958	4.00375e-28	8.66926e-27	PREDICTED: cyclin-D4-1-like [Populus euphratica]
LOC105109373	920.533	-1.8321	0.264688	-6.92173	4.46166e-12	2.79692e-11	copper-binding family protein [Populus trichocarpa]
LOC105109419	437.005	-2.60115	0.170899	-15.2204	2.58923e-52	1.97489e-50	tetrachloro-p-hydroquinone reductive dehalogenase-related family protein [Populus trichocarpa]
LOC105109436	49.0074	-2.16524	0.301254	-7.18742	6.60272e-13	4.47258e-12	PREDICTED: G-type lectin S-receptor-like serine/threonine-protein kinase At4g27290 [Populus euphratica]
LOC105109447	1549.89	-2.48262	0.523106	-4.74593	2.07556e-06	6.96738e-06	unknown [Populus trichocarpa]
LOC105109459	510.306	-2.10099	0.232352	-9.04228	1.53434e-19	1.79277e-18	calcium-binding EF hand family protein [Populus trichocarpa]
LOC105109548	23.2325	-2.53022	0.728298	-3.47416	0.000512463	0.00120925	PREDICTED: TMV resistance protein N-like [Populus euphratica]
LOC105109563	12.9528	-2.32551	0.425998	-5.45898	4.78889e-08	1.97851e-07	unnamed protein product [Vitis vinifera]
LOC105109564	21.9569	-1.95701	0.291685	-6.70933	1.95517e-11	1.1516e-10	zinc finger family protein [Populus trichocarpa]
LOC105109566	1418.38	-3.16508	0.716662	-4.41641	1.00352e-05	3.07307e-05	putative lipid transfer family protein [Populus trichocarpa]
LOC105109574	426.63	-2.71999	0.140468	-19.3638	1.55871e-83	4.07461e-81	Protein phosphatase 2C family protein [Populus trichocarpa]
LOC105109590	70.7054	-2.26065	0.585364	-3.86195	0.000112486	0.000294477	branched-chain amino acid aminotransferase, putative [Ricinus communis]
LOC105109616	104.794	-3.54844	0.254712	-13.9312	4.09272e-44	2.10907e-42	acyl-CoA oxidase family protein [Populus trichocarpa]
LOC105109661	163.135	-2.74777	0.527687	-5.20719	1.91722e-07	7.33303e-07	long-chain-fatty-acid--CoA ligase family protein [Populus trichocarpa]
LOC105109697	606.832	-1.92514	0.204883	-9.39632	5.65038e-21	7.35279e-20	putative calmodulin-related family protein [Populus trichocarpa]
LOC105109764	456.362	-1.92561	0.303267	-6.34954	2.15961e-10	1.14893e-09	PREDICTED: putative disease resistance protein At4g11170 isoform X2 [Populus euphratica]
LOC105109767	220.65	-1.97161	0.220854	-8.92719	4.36964e-19	4.96244e-18	PREDICTED: glutamyl-tRNA reductase 1, chloroplastic-like [Populus euphratica]
LOC105109777	5.07361	-4.02137	1.03718	-3.87721	0.000105662	0.000277749	PREDICTED: uncharacterized protein LOC105109777 [Populus euphratica]
LOC105109832	11.6061	-3.20396	0.649757	-4.93101	8.18053e-07	2.89587e-06	PREDICTED: uncharacterized protein LOC105109832 [Populus euphratica]
LOC105109874	2698.7	-1.97615	0.155646	-12.6964	6.18952e-37	2.23592e-35	PREDICTED: protein EXORDIUM-like [Populus euphratica]
LOC105109883	3962.39	-2.80842	0.166145	-16.9034	4.24668e-64	5.35584e-62	PREDICTED: LOW QUALITY PROTEIN: protein EXORDIUM-like [Populus euphratica]
LOC105109898	107.115	-2.00606	0.257388	-7.79392	6.49604e-15	5.25693e-14	basic leucine zipper transcription factor [Populus trichocarpa x Populus deltoides]
LOC105109982	88.0107	-2.2186	0.370477	-5.98851	2.1177e-09	1.01745e-08	anion exchange family protein [Populus trichocarpa]
LOC105109993	33.5135	-2.27981	0.267017	-8.53807	1.36478e-17	1.38397e-16	PREDICTED: protein NIM1-INTERACTING 3 [Populus euphratica]
LOC105110048	20.8829	-2.61795	0.330758	-7.91501	2.47233e-15	2.07568e-14	PREDICTED: uncharacterized protein Os04g0629400 [Populus euphratica]
LOC105110067	126.902	-2.94372	0.342816	-8.5869	8.93466e-18	9.19199e-17	copper-binding family protein [Populus trichocarpa]
LOC105110068	79.2767	-2.78407	0.487533	-5.71053	1.12624e-08	4.9785e-08	copper-binding family protein [Populus trichocarpa]
LOC105110136	27.3056	-2.52994	0.449387	-5.62975	1.80466e-08	7.80347e-08	PREDICTED: G-type lectin S-receptor-like serine/threonine-protein kinase At1g11410 isoform X2 [Populus euphratica]
LOC105110139	104.157	-2.2121	0.211548	-10.4567	1.36499e-25	2.47636e-24	PREDICTED: transcription factor bHLH112 isoform X3 [Populus euphratica]
LOC105110204	95.3235	-2.34051	0.227557	-10.2854	8.20034e-25	1.39527e-23	PREDICTED: nuclear transcription factor Y subunit A-3-like isoform X3 [Populus euphratica]
LOC105110211	81.6838	-3.34699	0.315527	-10.6076	2.74735e-26	5.22143e-25	GDSL-motif lipase/hydrolase family protein [Populus trichocarpa]
LOC105110286	1690.72	-2.05713	0.269327	-7.63803	2.20565e-14	1.70723e-13	PREDICTED: protein LURP-one-related 15-like [Populus euphratica]
LOC105110290	66.6964	-3.28521	0.337831	-9.7244	2.37289e-22	3.41334e-21	PREDICTED: transcription factor SCREAM2-like isoform X2 [Populus euphratica]
LOC105110328	11.7994	-2.01785	0.445453	-4.52988	5.90181e-06	1.86306e-05	PREDICTED: protein RALF-like 24 [Populus euphratica]
LOC105110377	22.0902	-2.15525	0.284373	-7.57893	3.48419e-14	2.64977e-13	Downstream target of A-4, putative [Theobroma cacao]
LOC105110391	255.525	-2.33819	0.237224	-9.85648	6.42631e-23	9.65962e-22	PREDICTED: transcription factor HBI1-like isoform X4 [Populus euphratica]
LOC105110427	87.1014	-2.84688	0.488321	-5.82994	5.54486e-09	2.54945e-08	ARM repeat superfamily protein [Theobroma cacao]
LOC105110489	512.327	-1.90619	0.22522	-8.46372	2.58983e-17	2.56353e-16	NAC domain-containing protein 90 [Populus trichocarpa]
LOC105110505	607.961	-1.86092	0.161527	-11.5208	1.03666e-30	2.60571e-29	PREDICTED: glycerophosphodiester phosphodiesterase protein kinase domain-containing GDPDL2-like [Populus euphratica]
LOC105110564	25.44	-2.80661	0.377659	-7.43159	1.07298e-13	7.80315e-13	kinase family protein [Populus trichocarpa]
LOC105110565	82.2292	-3.40278	0.310799	-10.9485	6.75786e-28	1.44141e-26	Polcalcin Jun o, putative [Ricinus communis]
LOC105110569	53.1235	-2.80561	0.406526	-6.90143	5.14829e-12	3.20709e-11	PREDICTED: protein PMR5-like [Populus euphratica]
LOC105110805	591.907	-3.79599	0.74009	-5.1291	2.91136e-07	1.08864e-06	PREDICTED: protein ECERIFERUM 26-like [Populus euphratica]
LOC105110848	758.707	-2.97012	0.575063	-5.16487	2.40609e-07	9.09043e-07	probable xyloglucan endotransglucosylase/hydrolase protein B precursor [Populus euphratica]
LOC105110857	37.6015	-2.73049	0.442187	-6.17498	6.61737e-10	3.34474e-09	RNA binding family protein, putative [Theobroma cacao]
LOC105110881	91.872	-1.93083	0.340162	-5.67621	1.37716e-08	6.03385e-08	Actin 7 isoform 1 [Ornithogalum longebracteatum]
LOC105110882	22.719	-2.29685	0.790249	-2.90649	0.00365503	0.00746239	RING-H2 finger protein ATL5M precursor, putative [Ricinus communis]
LOC105110885	65.0601	-2.4395	0.39102	-6.23881	4.40925e-10	2.27178e-09	dehydration-responsive family protein [Populus trichocarpa]
LOC105110971	1353.95	-2.22119	0.177089	-12.5428	4.35395e-36	1.51388e-34	gamma-tonoplast intrinsic protein 2 [Populus trichocarpa]
LOC105110983	1047.25	-2.94695	0.217084	-13.5752	5.62251e-42	2.64608e-40	scarecrow-like protein 13 [Jatropha curcas]
LOC105111013	368.003	-2.32394	0.126538	-18.3656	2.47609e-75	4.5641e-73	PREDICTED: F-box/kelch-repeat protein At2g44130-like [Populus euphratica]
LOC105111033	240.387	-1.91314	0.168641	-11.3444	7.9053e-30	1.88176e-28	PREDICTED: probably inactive leucine-rich repeat receptor-like protein kinase At5g48380 isoform X2 [Populus euphratica]
LOC105111067	352.202	-2.14531	0.735477	-2.9169	0.00353526	0.00723533	EARLY-RESPONSIVE TO DEHYDRATION 7 family protein [Populus trichocarpa]
LOC105111079	214.373	-2.77701	0.217023	-12.796	1.72694e-37	6.41579e-36	nucleic acid binding protein, putative [Ricinus communis]
LOC105111107	14.2638	-2.1217	0.47904	-4.42905	9.4647e-06	2.90966e-05	PREDICTED: B3 domain-containing protein At2g36080-like [Populus euphratica]
LOC105111124	69.5313	-2.39469	0.357937	-6.69027	2.22767e-11	1.30382e-10	NAC transcription factor 038 [Jatropha curcas]
LOC105111152	37.8305	-2.66775	0.304577	-8.75888	1.97204e-18	2.13501e-17	TINY-like protein [Populus trichocarpa]
LOC105111171	206.407	-3.62338	0.215807	-16.7899	2.89141e-63	3.39357e-61	omega-3 desaturase family protein [Populus trichocarpa]
LOC105111213	18.8492	-2.34523	0.426871	-5.494	3.92923e-08	1.63865e-07	PREDICTED: uncharacterized protein LOC105111213 [Populus euphratica]
LOC105111221	2366.37	-2.78031	0.231142	-12.0286	2.5153e-33	7.37283e-32	endoplasmic reticulum 18:1 desaturase [Populus tomentosa]
LOC105111267	87.6175	-3.86119	0.37689	-10.2449	1.24767e-24	2.08829e-23	leucine-rich repeat family protein [Citrus trifoliata]
LOC105111269	200.016	-2.61272	0.286871	-9.10763	8.42e-20	1.00807e-18	subtilase family protein [Populus trichocarpa]
LOC105111392	81.8309	-2.6279	0.454356	-5.78378	7.30387e-09	3.3064e-08	unknown [Populus trichocarpa]
LOC105111470	15.0003	-2.83676	0.427324	-6.63842	3.17055e-11	1.83328e-10	LOB domain protein 25 [Populus trichocarpa]
LOC105111520	13.718	-3.47103	0.589833	-5.88477	3.98618e-09	1.85623e-08	Protein P21, putative [Ricinus communis]
LOC105111687	40.7688	-2.74752	0.462559	-5.93982	2.85342e-09	1.35062e-08	PREDICTED: serine/threonine-protein kinase-like protein CCR4 [Populus euphratica]
LOC105111725	29.6531	-3.37839	0.328709	-10.2778	8.87623e-25	1.50404e-23	thromboxane-A synthase family protein [Populus trichocarpa]
LOC105111806	94.732	-2.61271	0.230103	-11.3545	7.04368e-30	1.68784e-28	PREDICTED: uncharacterized protein LOC105111806 [Populus euphratica]
LOC105111857	1634.55	-2.27478	0.161226	-14.1093	3.3308e-45	1.80032e-43	L-ascorbate oxidase family protein [Populus trichocarpa]
LOC105111984	2225.56	-2.52597	0.132615	-19.0474	6.90774e-81	1.62813e-78	SKP1 INTERACTING PARTNER 2 family protein [Populus trichocarpa]
LOC105111993	45.4947	-3.22521	0.382507	-8.43178	3.40436e-17	3.33876e-16	AWPM-19-like membrane family protein [Populus trichocarpa]
LOC105112041	159.751	-2.4213	0.470313	-5.14826	2.62907e-07	9.89256e-07	PREDICTED: protein NRT1/ PTR FAMILY 6.4-like isoform X2 [Populus euphratica]
LOC105112100	172.346	-2.69491	0.226582	-11.8938	1.2751e-32	3.61592e-31	unknown [Populus trichocarpa]
LOC105112163	196.693	-2.44362	0.425952	-5.73683	9.64646e-09	4.3052e-08	DNA binding protein, putative [Ricinus communis]
LOC105112201	357.501	-2.16481	0.233331	-9.27784	1.72949e-20	2.18312e-19	short-chain dehydrogenase/reductase family protein, partial [Populus trichocarpa]
LOC105112285	12.205	-2.87419	0.507083	-5.66808	1.44403e-08	6.31627e-08	protein phosphatase-1, putative [Ricinus communis]
LOC105112289	65.5819	-2.09627	0.449622	-4.66228	3.12719e-06	1.02476e-05	PREDICTED: uncharacterized protein LOC105112289 [Populus euphratica]
LOC105112296	65.688	-2.53459	0.24201	-10.473	1.14887e-25	2.09485e-24	PREDICTED: bromodomain-containing protein DDB_G0270170-like isoform X2 [Populus euphratica]
LOC105112319	13.147	-2.6029	0.448699	-5.801	6.59225e-09	3.00412e-08	phytochelatin synthetase-like family protein [Populus trichocarpa]
LOC105112364	3251.85	-2.12143	0.265152	-8.00082	1.23598e-15	1.06313e-14	pectin methylesterase family protein [Populus trichocarpa]
LOC105112411	12646.4	-2.46314	0.131862	-18.6796	7.25183e-78	1.4685e-75	Chain A family protein [Populus trichocarpa]
LOC105112419	8.40621	-2.56811	0.666653	-3.85225	0.000117039	0.000305588	unnamed protein product [Coffea canephora]
LOC105112420	45.8029	-2.53429	0.410701	-6.17064	6.8012e-10	3.43103e-09	leucine-rich repeat transmembrane protein kinase [Populus trichocarpa]
LOC105112475	22.7902	-3.07998	0.425701	-7.23507	4.65284e-13	3.20078e-12	PREDICTED: uncharacterized protein LOC105112475 [Populus euphratica]
LOC105112545	625.146	-2.38377	0.359417	-6.63235	3.30392e-11	1.90733e-10	PREDICTED: PLASMODESMATA CALLOSE-BINDING PROTEIN 3 [Populus euphratica]
LOC105112567	46.2885	-3.74551	0.295201	-12.688	6.892e-37	2.48657e-35	PREDICTED: uncharacterized protein At5g41620-like isoform X2 [Populus euphratica]
LOC105112577	249.635	-2.03376	0.155678	-13.0639	5.29702e-39	2.12139e-37	PREDICTED: probable galacturonosyltransferase-like 9 [Populus euphratica]
LOC105112629	3452.07	-3.5936	0.253231	-14.191	1.04127e-45	5.82522e-44	CCR4-NOT transcription complex family protein [Populus trichocarpa]
LOC105112639	664.852	-3.58705	0.348937	-10.2799	8.67944e-25	1.47243e-23	CCR4-NOT transcription complex family protein [Populus trichocarpa]
LOC105112729	34.4554	-2.35604	0.388947	-6.05747	1.38277e-09	6.76562e-09	PREDICTED: probable LRR receptor-like serine/threonine-protein kinase At3g47570 isoform X2 [Populus euphratica]
LOC105112762	151.976	-3.06754	0.221465	-13.8511	1.25231e-43	6.33983e-42	putative A-type response regulator 1a [Populus x canadensis]
LOC105112825	454.307	-2.54225	0.143082	-17.7678	1.25617e-70	2.01794e-68	leucine-rich repeat transmembrane protein kinase [Populus trichocarpa]
LOC105112870	12.539	-2.58529	0.51577	-5.01249	5.37306e-07	1.94784e-06	PREDICTED: probable protein phosphatase 2C 34 [Populus euphratica]
LOC105112908	462.069	-2.11315	0.144301	-14.644	1.47103e-48	9.57003e-47	ceramide glucosyltransferase family protein [Populus trichocarpa]
LOC105112911	608.131	-2.15132	0.181871	-11.8288	2.77018e-32	7.71865e-31	PREDICTED: uncharacterized protein LOC105112911 [Populus euphratica]
LOC105112983	4784.51	-2.58514	0.818099	-3.15993	0.00157807	0.00343404	unknown [Populus trichocarpa x Populus deltoides]
LOC105112985	424.912	-2.81453	0.176772	-15.9218	4.47011e-57	4.21436e-55	PREDICTED: uncharacterized protein LOC105112985 [Populus euphratica]
LOC105112992	56.7133	-3.25241	0.470514	-6.91247	4.76301e-12	2.9774e-11	PREDICTED: uncharacterized protein LOC105112992 [Populus euphratica]
LOC105112997	872.641	-2.46572	0.310662	-7.93701	2.07118e-15	1.75425e-14	PREDICTED: probable glutamate carboxypeptidase 2 [Populus euphratica]
LOC105113083	121.286	-2.50097	0.431093	-5.80146	6.57407e-09	2.99679e-08	GRAS family transcription factor [Theobroma cacao]
LOC105113131	1085.18	-2.08313	0.242679	-8.58389	9.17149e-18	9.4188e-17	PREDICTED: uncharacterized protein LOC105113131 isoform X2 [Populus euphratica]
LOC105113133	81.8777	-3.40476	0.263264	-12.9329	2.93543e-38	1.133e-36	isoflavone reductase family protein [Populus trichocarpa]
LOC105113134	205.194	-2.18626	0.154381	-14.1615	1.5862e-45	8.73778e-44	F-box family protein [Populus trichocarpa]
LOC105113151	439.095	-2.52428	0.172975	-14.5933	3.09762e-48	1.96194e-46	proton-dependent oligopeptide transport family protein [Populus trichocarpa]
LOC105113261	21.0409	-2.48871	0.359419	-6.92426	4.38257e-12	2.75094e-11	PREDICTED: uncharacterized protein LOC105113261 [Populus euphratica]
LOC105113263	115.938	-3.4551	0.242987	-14.2193	6.9563e-46	3.93756e-44	short-chain dehydrogenase/reductase family protein [Populus trichocarpa]
LOC105113287	19.7879	-2.74131	0.619789	-4.42297	9.73536e-06	2.98699e-05	Myb domain protein 62, putative [Theobroma cacao]
LOC105113370	11.9202	-2.8841	0.458319	-6.29278	3.11823e-10	1.63324e-09	PREDICTED: uncharacterized protein LOC105113370 [Populus euphratica]
LOC105113442	20.1167	-2.56153	0.506037	-5.06195	4.14985e-07	1.52361e-06	DNA-binding family protein [Populus trichocarpa]
LOC105113447	213.209	-3.37183	0.399924	-8.43116	3.42242e-17	3.35418e-16	ECERIFERUM 6 family protein [Populus trichocarpa]
LOC105113456	124.753	-3.49903	0.246303	-14.2062	8.38728e-46	4.71047e-44	oxidoreductase family protein [Populus trichocarpa]
LOC105113457	241.694	-3.57113	0.163677	-21.8181	1.5608e-105	8.16015e-103	PREDICTED: ethylene-responsive transcription factor CRF4-like [Populus euphratica]
LOC105113460	278.467	-2.47899	0.139536	-17.766	1.29718e-70	2.07224e-68	PREDICTED: probable inactive receptor kinase At4g23740 [Populus euphratica]
LOC105113472	517.181	-2.67671	0.257591	-10.3913	2.71513e-25	4.80749e-24	unknown [Populus trichocarpa]
LOC105113487	26.1923	-2.1347	0.324118	-6.58617	4.51329e-11	2.56684e-10	Wall-associated receptor kinase-like 20 [Gossypium arboreum]
LOC105113584	62.8111	-2.28541	0.28905	-7.90665	2.64406e-15	2.2121e-14	proton-dependent oligopeptide transport family protein [Populus trichocarpa]
LOC105113585	348.653	-2.7672	0.310757	-8.90471	5.35242e-19	6.02618e-18	myb family transcription factor family protein [Populus trichocarpa]
LOC105113708	17.5737	-3.55432	0.429836	-8.269	1.35083e-16	1.2669e-15	reticulon family protein [Populus trichocarpa]
LOC105113722	144.555	-3.36864	0.22327	-15.0878	1.94976e-51	1.43023e-49	nitrate transporter, putative [Ricinus communis]
LOC105113724	98.3545	-1.87585	0.201864	-9.29265	1.50495e-20	1.90891e-19	Uncharacterized protein TCM_011844 [Theobroma cacao]
LOC105113752	108.911	-3.48623	0.373031	-9.34568	9.12995e-21	1.17411e-19	aspartyl protease family protein [Populus trichocarpa]
LOC105113758	20.6621	-4.00907	0.443808	-9.03334	1.66505e-19	1.94154e-18	unknown [Populus trichocarpa]
LOC105113779	732.191	-2.16991	0.153831	-14.1058	3.50044e-45	1.88847e-43	cellulose synthase-like protein [Populus tomentosa]
LOC105113786	178.572	-3.36811	0.195532	-17.2254	1.71286e-66	2.33429e-64	Glutamate receptor 3.7 precursor family protein [Populus trichocarpa]
LOC105113816	51.5595	-3.53367	0.318306	-11.1015	1.23336e-28	2.74075e-27	PREDICTED: homeobox-leucine zipper protein ATHB-52-like [Populus euphratica]
LOC105113834	25.3332	-2.47176	0.284768	-8.67991	3.96078e-18	4.17646e-17	PREDICTED: heavy metal-associated isoprenylated plant protein 26-like [Populus euphratica]
LOC105113939	21.0908	-1.983	0.336034	-5.90118	3.60904e-09	1.68854e-08	basic helix-loop-helix family protein [Populus trichocarpa]
LOC105113966	236.68	-1.89351	0.122861	-15.4117	1.36469e-53	1.1023e-51	Coiled-coil domain-containing protein, putative [Ricinus communis]
LOC105113995	9.29061	-2.24541	0.553791	-4.05462	5.02165e-05	0.000138886	U-box domain-containing family protein [Populus trichocarpa]
LOC105114049	268.874	-2.01608	0.195257	-10.3253	5.41697e-25	9.31609e-24	PREDICTED: uncharacterized protein LOC105114049 [Populus euphratica]
LOC105114060	116.652	-3.05924	0.316791	-9.65697	4.59227e-22	6.4699e-21	ADP-ribosylation factor family protein [Populus trichocarpa]
LOC105114062	627.163	-1.91983	0.117991	-16.271	1.58596e-59	1.62293e-57	SKP1 INTERACTING PARTNER 2 family protein [Populus trichocarpa]
LOC105114066	28.8642	-2.96509	0.420354	-7.0538	1.74103e-12	1.13291e-11	ABC transporter family protein [Hevea brasiliensis]
LOC105114105	171.734	-2.43571	0.251658	-9.67865	3.71593e-22	5.27142e-21	PREDICTED: alpha-mannosidase isoform X2 [Populus euphratica]
LOC105114106	48.0374	-3.67946	0.377852	-9.73785	2.07904e-22	3.00265e-21	osmosensor histidine-aspartate kinase [Populus x canadensis]
LOC105114134	1488.53	-3.28487	0.733855	-4.47618	7.59909e-06	2.36741e-05	putative proline-rich protein APG isolog [Populus trichocarpa]
LOC105114158	94.5717	-4.3001	0.386382	-11.1291	9.04994e-29	2.02515e-27	tyrosine specific protein phosphatase [Populus trichocarpa]
LOC105114183	67.1195	-2.28237	0.502397	-4.54296	5.54702e-06	1.75976e-05	Dr1 [Theobroma cacao]
LOC105114204	52.1203	-2.25397	0.207362	-10.8698	1.60587e-27	3.35588e-26	PREDICTED: probable LRR receptor-like serine/threonine-protein kinase At1g53430 isoform X2 [Populus euphratica]
LOC105114241	17.9891	-3.04826	0.386693	-7.88291	3.19848e-15	2.65355e-14	AWPM-19-like membrane family protein [Populus trichocarpa]
LOC105114246	11.4904	-2.28805	0.445801	-5.13244	2.86013e-07	1.07101e-06	clavata3/esr-related 25 family protein [Populus trichocarpa]
LOC105114267	66.7921	-4.10744	0.537441	-7.64259	2.12897e-14	1.65143e-13	PREDICTED: NEP1-interacting protein-like 1 [Populus euphratica]
LOC105114268	33.1596	-3.9457	0.386196	-10.2168	1.66687e-24	2.76418e-23	cucumber protein kinase CsPK3 [Populus trichocarpa]
LOC105114330	1281.47	-1.89266	0.16253	-11.645	2.43403e-31	6.39183e-30	PREDICTED: uncharacterized protein At1g04910-like isoform X2 [Populus euphratica]
LOC105114350	510.524	-1.48443	0.333158	-4.45564	8.36437e-06	2.58983e-05	SQUAMOSA PROMOTER BINDING protein-LIKE 7 [Populus trichocarpa]
LOC105114364	20.9233	-2.11599	0.298347	-7.09239	1.31815e-12	8.67352e-12	Uncharacterized protein TCM_017235 [Theobroma cacao]
LOC105114366	63.4827	-2.09968	0.219304	-9.57431	1.02543e-21	1.41015e-20	hypothetical protein POPTR_0017s09690g [Populus trichocarpa]
LOC105114375	20.4969	-2.0576	0.303032	-6.79004	1.12106e-11	6.75102e-11	myb family transcription factor family protein [Populus trichocarpa]
LOC105114386	814.73	-1.94843	0.159491	-12.2165	2.53695e-34	7.92935e-33	fibronectin type III domain-containing family protein [Populus trichocarpa]
LOC105114440	49.1724	-2.58121	0.359747	-7.17506	7.22761e-13	4.87864e-12	PREDICTED: uncharacterized protein LOC105114440 isoform X2 [Populus euphratica]
LOC105114457	226.5	-3.67359	0.424366	-8.65666	4.85784e-18	5.10553e-17	auxin-responsive GH3 family protein [Populus trichocarpa]
LOC105114502	938.747	-3.06643	0.448276	-6.84051	7.89116e-12	4.81354e-11	auxin-responsive protein IAA27 [Populus trichocarpa]
LOC105114532	133.018	-3.70152	0.53846	-6.87427	6.23102e-12	3.84491e-11	Serine carboxypeptidase-like 25 isoform 3 [Theobroma cacao]
LOC105114556	1461.08	-2.79187	0.247696	-11.2714	1.81748e-29	4.23514e-28	late embryogenesis abundant protein 5 [Populus suaveolens]
LOC105114597	55.346	-2.47515	0.307051	-8.06104	7.56469e-16	6.62169e-15	PREDICTED: metacaspase-1-like isoform X2 [Populus euphratica]
LOC105114638	567.81	-2.24642	0.132961	-16.8953	4.86847e-64	6.08665e-62	PREDICTED: uncharacterized protein LOC105114638 [Populus euphratica]
LOC105114662	1363.33	-2.19921	0.178105	-12.3478	5.00651e-35	1.63966e-33	membrane family protein [Populus trichocarpa]
LOC105114677	22.3936	-1.84613	0.440947	-4.18674	2.82991e-05	8.13659e-05	Uncharacterized protein TCM_002645 [Theobroma cacao]
LOC105114751	190.337	-2.76323	0.432437	-6.38991	1.65982e-10	8.93786e-10	auxin efflux carrier component 1 family protein [Populus trichocarpa]
LOC105114764	66.2419	-2.90183	0.298825	-9.7108	2.71203e-22	3.88755e-21	Pto-like kinase OGw family protein [Populus trichocarpa]
LOC105114771	61.9372	-2.69607	0.368219	-7.32192	2.44448e-13	1.72324e-12	PREDICTED: uncharacterized protein LOC105114771 [Populus euphratica]
LOC105114883	232.958	-2.16081	0.112165	-19.2646	1.06579e-82	2.68832e-80	PREDICTED: uncharacterized protein LOC105114883 isoform X1 [Populus euphratica]
LOC105114915	19.6704	-3.0555	0.410516	-7.44309	9.83586e-14	7.18426e-13	chitinase 5 [Populus x canadensis]
LOC105115067	62.2436	-2.31178	0.286903	-8.0577	7.77405e-16	6.79461e-15	PREDICTED: transcription factor TCP12-like [Populus euphratica]
LOC105115103	4162.89	-2.19244	0.228827	-9.58123	9.58944e-22	1.32315e-20	unknown [Populus trichocarpa]
LOC105115104	52.792	-3.30708	0.272252	-12.1471	5.94236e-34	1.81394e-32	PREDICTED: sericin 1-like [Populus euphratica]
LOC105115133	74.3681	-4.0336	0.349428	-11.5434	7.96729e-31	2.02743e-29	Calcium-binding EF-hand family protein, putative [Theobroma cacao]
LOC105115176	87.4995	-2.04561	0.187385	-10.9166	9.60179e-28	2.02865e-26	Transcription factor VIP1 -like protein [Gossypium arboreum]
LOC105115237	105.02	-2.10018	0.194382	-10.8044	3.28157e-27	6.69705e-26	argonaute family protein [Populus trichocarpa]
LOC105115267	41.2112	-3.30188	0.44928	-7.34927	1.99293e-13	1.41603e-12	Cytochrome P450 isoform 1 [Theobroma cacao]
LOC105115294	5115.98	-2.89972	0.847912	-3.41984	0.000626591	0.00145809	storage protein, bark - cottonwood
LOC105115342	17.425	-3.53415	0.568343	-6.21833	5.02464e-10	2.5773e-09	PREDICTED: uncharacterized protein LOC105115342 [Populus euphratica]
LOC105115346	1365.57	-2.69391	0.443665	-6.07195	1.26365e-09	6.21132e-09	-
LOC105115369	48.958	-3.33447	0.258722	-12.8883	5.24166e-38	1.99107e-36	PREDICTED: transcription factor bHLH68-like isoform X1 [Populus euphratica]
LOC105115432	17.4757	-2.80894	0.419875	-6.68996	2.23239e-11	1.30605e-10	PREDICTED: fasciclin-like arabinogalactan protein 1 [Populus euphratica]
LOC105115472	24.5907	-1.91865	0.322252	-5.95389	2.61849e-09	1.24495e-08	E2F target gene 1 [Theobroma cacao]
LOC105115473	11.1571	-2.72672	0.481628	-5.66146	1.50093e-08	6.55217e-08	PREDICTED: uncharacterized protein LOC105115473 [Populus euphratica]
LOC105115515	282.756	-1.99317	0.42966	-4.63895	3.50181e-06	1.13895e-05	unknown [Populus trichocarpa x Populus deltoides]
LOC105115611	34.8477	-2.14421	0.289839	-7.39793	1.38321e-13	9.971e-13	PREDICTED: uncharacterized protein LOC105115611 [Populus euphratica]
LOC105115629	532.39	-2.89076	0.114224	-25.3077	2.6268e-141	3.14724e-138	leucine-rich repeat transmembrane protein kinase [Populus trichocarpa]
LOC105115680	172.765	-2.7298	0.201509	-13.5468	8.27881e-42	3.8583e-40	21K protein precursor [Populus trichocarpa]
LOC105115718	16.1782	-2.35285	0.392278	-5.9979	1.99884e-09	9.63726e-09	harpin-induced family protein [Populus trichocarpa]
LOC105115802	32.3838	-3.94921	0.381991	-10.3385	4.71899e-25	8.15471e-24	Benzoate carboxyl methyltransferase, putative [Ricinus communis]
LOC105115812	54.7597	-2.90029	0.321731	-9.01465	1.97504e-19	2.29464e-18	PREDICTED: WEB family protein At2g40480 isoform X2 [Populus euphratica]
LOC105115839	25.0317	-3.66619	0.410689	-8.92691	4.3806e-19	4.97293e-18	Lipase, putative [Ricinus communis]
LOC105115874	1382.23	-2.98433	0.257786	-11.5768	5.4038e-31	1.38986e-29	plasma membrane Ca2+-ATPase family protein [Populus trichocarpa]
LOC105115898	8.91731	-2.39962	0.506698	-4.73579	2.18201e-06	7.30257e-06	plastocyanin-like domain-containing family protein [Populus trichocarpa]
LOC105116070	8.83541	-3.49136	0.671688	-5.19788	2.01573e-07	7.68731e-07	Cytochrome B561-related protein, putative [Theobroma cacao]
LOC105116135	1206.31	-2.55791	0.239079	-10.699	1.02875e-26	2.02614e-25	PREDICTED: patellin-3-like [Populus euphratica]
LOC105116143	12.4627	-2.28998	0.547912	-4.17946	2.922e-05	8.38626e-05	PREDICTED: uncharacterized protein LOC105116143 [Populus euphratica]
LOC105116278	1975.91	-1.77494	0.141277	-12.5635	3.35252e-36	1.17135e-34	Actin cross-linking protein, putative [Theobroma cacao]
LOC105116285	220.964	-1.88206	0.218705	-8.60548	7.59971e-18	7.86927e-17	PREDICTED: ninja-family protein AFP2-like [Populus euphratica]
LOC105116333	9.58562	-2.31489	0.554446	-4.17514	2.97807e-05	8.53612e-05	PREDICTED: uncharacterized protein LOC105116333 [Populus euphratica]
LOC105116343	291.804	-2.29804	0.133821	-17.1725	4.2658e-66	5.65267e-64	unknown [Populus trichocarpa]
LOC105116455	58.0085	-2.80384	0.240676	-11.6498	2.29886e-31	6.05344e-30	PREDICTED: uncharacterized protein LOC105116455 [Populus euphratica]
LOC105116468	70.5354	-3.42418	0.466623	-7.33821	2.16462e-13	1.53234e-12	phosphoenolpyruvate carboxylase [Manihot esculenta subsp. flabellifolia]
LOC105116497	106.602	-3.62751	0.943236	-3.84581	0.000120153	0.000313209	PREDICTED: putative disease resistance RPP13-like protein 1 [Populus euphratica]
LOC105116499	116.759	-3.24695	0.289413	-11.2191	3.2865e-29	7.53014e-28	transcription regulator, putative [Ricinus communis]
LOC105116577	144.299	-2.69823	0.500748	-5.3884	7.10895e-08	2.86862e-07	ABC transporter family protein [Populus trichocarpa]
LOC105116607	731.191	-3.15034	0.284968	-11.0551	2.07158e-28	4.5472e-27	unknown [Populus trichocarpa]
LOC105116632	8.32182	-3.38625	0.648676	-5.22024	1.78687e-07	6.85726e-07	PREDICTED: remorin-like isoform X2 [Populus euphratica]
LOC105116653	8.11528	-4.05817	0.712993	-5.69175	1.25747e-08	5.53051e-08	cytochrome P450, putative [Ricinus communis]
LOC105116748	116.128	-2.24363	0.227913	-9.84426	7.25694e-23	1.08458e-21	PREDICTED: uncharacterized protein At1g04910-like [Populus euphratica]
LOC105116843	8.32676	-3.49647	0.650128	-5.37813	7.52636e-08	3.02856e-07	Pectinesterase-3 precursor, putative [Ricinus communis]
LOC105116850	60.79	-1.9394	0.173621	-11.1703	5.69722e-29	1.29096e-27	catalytic, putative [Ricinus communis]
LOC105116875	352.632	-2.09225	0.188521	-11.0982	1.27957e-28	2.84124e-27	Uncharacterized protein TCM_020542 [Theobroma cacao]
LOC105116908	67.1098	-3.10388	0.241852	-12.8338	1.06005e-37	3.97933e-36	PREDICTED: protein NSP-INTERACTING KINASE 1-like isoform X2 [Populus euphratica]
LOC105117063	9.99823	-2.45202	0.59979	-4.08813	4.34862e-05	0.000121461	transcription factor, putative [Ricinus communis]
LOC105117070	2058.49	-2.80599	0.147242	-19.0571	5.74039e-81	1.36417e-78	SENESCENCE-RELATED GENE 3 family protein [Populus trichocarpa]
LOC105117124	65.09	-2.31226	0.193472	-11.9514	6.38647e-33	1.84381e-31	organic anion transporter, putative [Ricinus communis]
LOC105117305	81.7126	-1.91289	0.267871	-7.1411	9.259e-13	6.18593e-12	myb family transcription factor family protein [Populus trichocarpa]
LOC105117418	86.6659	-2.90701	0.232389	-12.5093	6.64291e-36	2.28216e-34	PREDICTED: putative disease resistance protein RGA1 isoform X2 [Populus euphratica]
LOC105117457	35.5563	-1.93972	0.315978	-6.13877	8.31621e-10	4.16027e-09	glutaredoxin family protein [Populus trichocarpa]
LOC105117473	7.624	-2.0732	0.480825	-4.31176	1.6196e-05	4.82408e-05	PREDICTED: uncharacterized protein LOC105117473 [Populus euphratica]
LOC105117504	81.453	-1.20636	0.34959	-3.4508	0.000558935	0.0013102	PREDICTED: TMV resistance protein N-like isoform X5 [Populus euphratica]
LOC105117538	23.2253	-2.08338	0.280462	-7.42839	1.09931e-13	7.9865e-13	NAC transcription factors 56 [Manihot esculenta]
LOC105117569	9.58966	-2.9599	0.749487	-3.94923	7.84028e-05	0.000210423	SCL domain class transcription factor [Theobroma cacao]
LOC105117731	53.4381	-2.20405	0.298144	-7.39256	1.44031e-13	1.0367e-12	PREDICTED: UPF0553 protein-like [Populus euphratica]
LOC105117878	31.0962	-2.54586	0.491888	-5.17569	2.2707e-07	8.60829e-07	PREDICTED: uncharacterized protein LOC105117878 [Populus euphratica]
LOC105117910	41.4254	-3.54134	0.309722	-11.4339	2.82986e-30	6.94306e-29	PREDICTED: metal tolerance protein 10-like [Populus euphratica]
LOC105117917	120.419	-2.6001	0.163686	-15.8847	8.08773e-57	7.45393e-55	PREDICTED: metal tolerance protein 9 [Populus euphratica]
LOC105118031	50.3815	-2.28782	0.605512	-3.77833	0.000157884	0.000403479	vegetative storage protein PNI288 [Populus trichocarpa x Populus deltoides]
LOC105118051	77.2731	-2.6738	0.328942	-8.12846	4.34776e-16	3.89348e-15	PREDICTED: uncharacterized protein LOC105118051 [Populus euphratica]
LOC105118164	144.991	-2.77482	0.300134	-9.24526	2.34677e-20	2.92888e-19	PREDICTED: LOW QUALITY PROTEIN: PLASMODESMATA CALLOSE-BINDING PROTEIN 3-like [Populus euphratica]
LOC105118177	29.2114	-3.36487	0.415761	-8.09329	5.80744e-16	5.1541e-15	methyladenine glycosylase family protein [Populus trichocarpa]
LOC105118355	337.239	-1.65145	0.284368	-5.80742	6.34429e-09	2.89816e-08	UDP-D-APIOSE/UDP-D-XYLOSE SYNTHASE 1 family protein [Populus trichocarpa]
LOC105118361	22.0005	-2.37429	0.429054	-5.53378	3.13397e-08	1.31963e-07	metal transport family protein [Populus trichocarpa]
LOC105118421	113.176	-2.25692	0.250372	-9.01427	1.98192e-19	2.30077e-18	PREDICTED: uncharacterized protein LOC105118421 [Populus euphratica]
LOC105118431	43.4902	-3.97399	0.368004	-10.7988	3.48882e-27	7.09986e-26	PREDICTED: acetolactate synthase small subunit 1, chloroplastic-like isoform X4 [Populus euphratica]
LOC105118482	18.0664	-3.67581	0.444929	-8.26158	1.43762e-16	1.3426e-15	basic blue copper family protein [Populus trichocarpa]
LOC105118536	23.1943	-1.94066	0.596582	-3.25297	0.00114206	0.00254809	gag-pol polyprotein [Populus deltoides]
LOC105118608	30.3709	-2.09333	0.275727	-7.59203	3.1494e-14	2.40342e-13	PREDICTED: uncharacterized protein LOC105118608 [Populus euphratica]
LOC105118611	79.8681	-2.57922	0.642399	-4.01499	5.94491e-05	0.000162728	Anthranilate N-benzoyltransferase protein, putative [Ricinus communis]
LOC105118850	146.71	-1.77179	0.137051	-12.928	3.12993e-38	1.20645e-36	ceramide glucosyltransferase family protein [Populus trichocarpa]
LOC105118928	448.57	-2.08553	0.256109	-8.14312	3.85227e-16	3.46595e-15	ammonium transporter family protein [Populus trichocarpa]
LOC105119276	29.3504	-1.84657	0.305502	-6.04437	1.49998e-09	7.31793e-09	Uncharacterized protein TCM_021360 [Theobroma cacao]
LOC105119499	11.6612	-2.87869	0.497574	-5.78546	7.23157e-09	3.27677e-08	RNA helicase family protein [Populus trichocarpa]
LOC105119534	34.3122	-1.76037	0.244477	-7.20054	5.9974e-13	4.07696e-12	PREDICTED: uncharacterized protein LOC105115115 [Populus euphratica]
LOC105119632	138.112	-2.89657	0.167516	-17.2913	5.47162e-67	7.71257e-65	kinase family protein [Populus trichocarpa]
LOC105119821	578.581	-3.58011	0.254119	-14.0883	4.48092e-45	2.4039e-43	unknown [Populus trichocarpa]
LOC105119945	11.4943	-3.17544	0.625041	-5.08038	3.76687e-07	1.39135e-06	PREDICTED: uncharacterized protein LOC105119945 [Populus euphratica]
LOC105120001	185.116	-1.21682	0.169092	-7.19617	6.19256e-13	4.20863e-12	PREDICTED: vesicle-associated protein 4-2-like [Populus euphratica]
LOC105120032	15.7161	-3.31091	0.51881	-6.38174	1.75083e-10	9.4035e-10	disease resistance family protein [Populus trichocarpa]
LOC105120111	10.365	-2.64723	0.789361	-3.35364	0.000797553	0.00182535	PREDICTED: uncharacterized protein LOC105120111 [Populus euphratica]
LOC105120168	1906.57	-2.88459	0.153109	-18.8402	3.53957e-79	7.48384e-77	PREDICTED: protein EXORDIUM-like [Populus euphratica]
LOC105120356	240.744	-1.94478	0.186903	-10.4053	2.34529e-25	4.16547e-24	PREDICTED: uncharacterized protein At1g04910-like isoform X2 [Populus euphratica]
LOC105120376	936.38	-1.90855	0.0907678	-21.0267	3.73758e-98	1.5805e-95	harpin-induced family protein [Populus trichocarpa]
LOC105120425	5552.93	-1.93	0.212882	-9.06606	1.234e-19	1.45485e-18	mitochondrial substrate carrier family protein [Populus trichocarpa]
LOC105120426	4729.67	-2.77368	0.505767	-5.4841	4.15572e-08	1.7281e-07	chloroplast nucleoid DNA-binding family protein [Populus trichocarpa]
LOC105120443	11.7687	-2.70148	0.48363	-5.58585	2.32563e-08	9.92485e-08	FF domain-containing family protein [Populus trichocarpa]
LOC105120449	143.493	-2.79303	0.255851	-10.9166	9.59899e-28	2.02865e-26	NADPH-cytochrome P450 oxydoreductase isoform 1 family protein [Populus trichocarpa]
LOC105120482	6.08591	-3.10485	0.667379	-4.6523	3.28252e-06	1.07175e-05	glucan water dikinase 2 [Manihot esculenta]
LOC105120495	62.3229	-1.98878	0.292749	-6.79346	1.09472e-11	6.59795e-11	Protein VERNALIZATION-INSENSITIVE, putative [Ricinus communis]
LOC105120497	78.9026	-2.32766	0.188087	-12.3754	3.55058e-35	1.17623e-33	receptor protein kinase, putative [Ricinus communis]
LOC105120500	1553.95	-2.1931	0.112838	-19.4359	3.83982e-84	1.02235e-81	amino acid permease 6 [Populus tremula x Populus alba]
LOC105120507	97.1257	-2.35989	0.182325	-12.9434	2.56189e-38	9.94158e-37	PREDICTED: YTH domain-containing protein 1-like [Populus euphratica]
LOC105120513	167.46	-2.8338	0.196722	-14.4051	4.80419e-47	2.89005e-45	knotted-like protein [Populus tomentosa]
LOC105120519	22.5545	-2.11186	0.435291	-4.8516	1.22466e-06	4.23413e-06	PREDICTED: 1-aminocyclopropane-1-carboxylate synthase 9-like isoform X2 [Populus euphratica]
LOC105120554	45.0794	-3.82468	0.282857	-13.5216	1.16595e-41	5.37288e-40	PREDICTED: GPN-loop GTPase 2-like [Populus euphratica]
LOC105120566	2102.21	-2.32309	0.148592	-15.634	4.27394e-55	3.6906e-53	zinc-finger family protein [Populus trichocarpa]
LOC105120598	85.1415	-2.38672	0.266575	-8.95325	3.45169e-19	3.93706e-18	cyclin D3.1 family protein [Populus trichocarpa]
LOC105120614	14.5096	-3.11286	0.445407	-6.9888	2.77253e-12	1.7752e-11	subtilase family protein [Populus trichocarpa]
LOC105120617	70.8987	-1.99544	0.344318	-5.79533	6.81855e-09	3.10086e-08	heat shock transcription factor HSF31 family protein [Populus trichocarpa]
LOC105120653	86.2181	-2.06454	0.27402	-7.53429	4.90996e-14	3.68151e-13	MYB family protein [Jatropha curcas]
LOC105120661	113.873	-1.94488	0.344963	-5.63793	1.72102e-08	7.45751e-08	unknown [Populus trichocarpa]
LOC105120672	10.2035	-2.75775	0.467875	-5.89422	3.76464e-09	1.75791e-08	PREDICTED: uncharacterized protein LOC105120672 [Populus euphratica]
LOC105120678	41.8097	-2.60021	0.404564	-6.42719	1.29988e-10	7.06978e-10	PREDICTED: F-box/FBD/LRR-repeat protein At1g13570-like isoform X3 [Populus euphratica]
LOC105120679	126.408	-2.14366	0.186489	-11.4948	1.40048e-30	3.49572e-29	myb family transcription factor family protein [Populus trichocarpa]
LOC105120682	17.9929	-3.48903	0.444288	-7.85309	4.05924e-15	3.34163e-14	glycosyl transferase family 8 family protein [Populus trichocarpa]
LOC105120710	25.4922	-2.28794	0.394438	-5.80051	6.61128e-09	3.01136e-08	HD-ZIP family protein [Populus trichocarpa]
LOC105120766	42.25	-2.91016	0.624876	-4.65718	3.20567e-06	1.04916e-05	PREDICTED: squamosa promoter-binding-like protein 8 [Populus euphratica]
LOC105120775	116.028	-2.89659	0.204625	-14.1556	1.72451e-45	9.46342e-44	PREDICTED: transcription factor UNE10-like [Populus euphratica]
LOC105120784	52.5247	-2.05432	0.192811	-10.6545	1.6605e-26	3.22184e-25	PREDICTED: scarecrow-like protein 6 isoform X2 [Populus euphratica]
LOC105120788	38.0137	-2.43246	0.516551	-4.70903	2.489e-06	8.25505e-06	abnormal floral organs family protein [Populus trichocarpa]
LOC105120816	8.18582	-2.04357	0.593286	-3.4445	0.000572117	0.00133924	LOB domain protein 18 [Populus trichocarpa]
LOC105120853	8.65811	-1.27562	0.427963	-2.98069	0.00287602	0.00598322	zinc finger family protein [Populus trichocarpa]
LOC105120862	17.4844	-2.53824	0.361463	-7.02213	2.18512e-12	1.41135e-11	PREDICTED: uncharacterized protein LOC105120862 isoform X2 [Populus euphratica]
LOC105120923	901.911	-2.61803	0.175234	-14.9401	1.80608e-50	1.25444e-48	subtilase family protein [Populus trichocarpa]
LOC105120955	849.651	-2.05821	0.135852	-15.1504	7.53522e-52	5.61335e-50	Calcium-transporting ATPase 8 family protein [Populus trichocarpa]
LOC105120995	776.521	-2.28963	0.421168	-5.43637	5.43756e-08	2.22953e-07	SPX domain-containing family protein [Populus trichocarpa]
LOC105121011	20.8026	-2.27464	0.538589	-4.22333	2.40714e-05	6.99449e-05	plant-specific transcription factor YABBY family protein [Populus trichocarpa]
LOC105121033	13.9546	-3.63758	0.568659	-6.39676	1.58704e-10	8.55878e-10	MYB family protein [Jatropha curcas]
LOC105121037	42.2552	-2.54255	0.244785	-10.3869	2.84518e-25	5.02847e-24	PREDICTED: UDP-sugar transporter sqv-7-like isoform X2 [Populus euphratica]
LOC105121074	120.801	-3.19249	0.339249	-9.41045	4.94024e-21	6.45419e-20	2-diacylglycerol 3-beta-galactosyltransferase family protein [Populus trichocarpa]
LOC105121108	9.77907	-3.65589	0.65671	-5.56697	2.59203e-08	1.10013e-07	PREDICTED: uncharacterized protein LOC105121108 [Populus euphratica]
LOC105121118	667.815	-2.04033	0.205504	-9.92844	3.13106e-23	4.79158e-22	PREDICTED: uncharacterized protein LOC105121118 isoform X2 [Populus euphratica]
LOC105121126	46.5825	-2.54559	0.590816	-4.30861	1.64284e-05	4.88771e-05	Sugar carrier protein A [Populus trichocarpa]
LOC105121150	350.095	-3.74029	0.147314	-25.3899	3.26077e-142	4.26197e-139	serine carboxypeptidase S28 family protein [Populus trichocarpa]
LOC105121222	114.139	-2.78009	0.380316	-7.30996	2.6722e-13	1.87733e-12	glutamine amidotransferase class-I domain-containing family protein [Populus trichocarpa]
LOC105121243	3129.76	-2.6145	0.144471	-18.0971	3.36185e-73	5.93068e-71	senescence-associated family protein [Populus trichocarpa]
LOC105121245	416.622	-1.83834	0.261875	-7.01989	2.22037e-12	1.43347e-11	Fatty acid hydroxylase superfamily [Theobroma cacao]
LOC105121248	27.8069	-3.20357	0.39111	-8.19096	2.59156e-16	2.37099e-15	PREDICTED: transcription factor bHLH148-like isoform X2 [Populus euphratica]
LOC105121250	16.6797	-2.42922	0.409266	-5.93555	2.92858e-09	1.38506e-08	ice binding protein, putative [Ricinus communis]
LOC105121284	11.1427	-2.27354	0.433786	-5.24117	1.59563e-07	6.15951e-07	PREDICTED: uncharacterized protein At3g61260-like isoform X2 [Populus euphratica]
LOC105121291	79.2036	-2.24095	0.27266	-8.21886	2.05446e-16	1.89468e-15	adenosylmethionine-8-amino-7-oxononanoate aminotransferase, putative [Ricinus communis]
LOC105121295	235.738	-2.38317	0.300963	-7.91846	2.40467e-15	2.02301e-14	ABC transporter family protein [Populus trichocarpa]
LOC105121302	21.0177	-2.45843	0.351141	-7.00127	2.5365e-12	1.63134e-11	PREDICTED: probably inactive leucine-rich repeat receptor-like protein kinase At2g25790 [Populus euphratica]
LOC105121316	38.099	-2.06196	0.252199	-8.17591	2.93639e-16	2.67287e-15	AP2/B3-like transcriptional factor family protein, putative [Theobroma cacao]
LOC105121319	813.44	-1.92488	0.248131	-7.7575	8.66168e-15	6.92429e-14	PREDICTED: uncharacterized protein LOC105121319 [Populus euphratica]
LOC105121376	11.8344	-2.55146	0.428513	-5.95422	2.61312e-09	1.2426e-08	PREDICTED: uncharacterized protein LOC105121376 [Populus euphratica]
LOC105121389	127.026	-2.42431	0.361612	-6.70418	2.0254e-11	1.19077e-10	hydroxyisourate hydrolase family protein [Populus trichocarpa]
LOC105121400	1839.44	-2.18497	0.170029	-12.8505	8.54112e-38	3.22733e-36	glycerol-3-phosphate transporter family protein [Populus trichocarpa]
LOC105121420	80.5049	-1.9774	0.222174	-8.90022	5.5734e-19	6.26028e-18	PXY [Populus tremula x Populus tremuloides]
LOC105121433	8.32947	-2.64559	0.645748	-4.09694	4.1864e-05	0.000117284	kinesin light chain-related family protein [Populus trichocarpa]
LOC105121480	389.888	-2.03843	0.350685	-5.81271	6.14698e-09	2.81191e-08	UDP-glycosyltransferase 73C2 [Morus notabilis]
LOC105121482	14.4923	-3.05276	0.43891	-6.95532	3.5176e-12	2.22745e-11	Pinoresinol-(+)-lariciresinol reductase [Theobroma cacao]
LOC105121559	42.811	-2.25363	0.357563	-6.30276	2.92393e-10	1.53538e-09	PREDICTED: transcription factor bHLH71-like isoform X2 [Populus euphratica]
LOC105121571	1820.18	-2.79023	0.138561	-20.1373	3.47907e-90	1.13683e-87	phaseolin G-box binding protein PG2 [Populus trichocarpa]
LOC105121588	19.0557	-3.13616	0.536446	-5.84618	5.02985e-09	2.32231e-08	PREDICTED: aluminum-activated malate transporter 12-like [Populus euphratica]
LOC105121617	12.1574	-1.35979	0.416067	-3.26819	0.00108237	0.00242471	PREDICTED: expansin-like B1 [Populus euphratica]
LOC105121641	273.762	-2.40358	0.144863	-16.5921	7.95345e-62	8.89889e-60	calcineurin-like phosphoesterase family protein [Populus trichocarpa]
LOC105121783	215.958	-2.05979	0.351787	-5.8552	4.76441e-09	2.20436e-08	Nucleotide-diphospho-sugar transferases superfamily protein isoform 1 [Theobroma cacao]
LOC105121801	14.9542	-2.3138	0.405593	-5.70473	1.16531e-08	5.14486e-08	leucine-rich repeat transmembrane protein kinase [Populus trichocarpa]
LOC105121892	121.925	-1.37674	0.286306	-4.80862	1.51977e-06	5.20188e-06	PREDICTED: uncharacterized protein LOC105121892 [Populus euphratica]
LOC105121898	77.3117	-2.19621	0.237658	-9.24106	2.44066e-20	3.04078e-19	macrophage migration inhibitory factor family protein [Populus trichocarpa]
LOC105121915	60.8815	-1.25319	0.21489	-5.83178	5.48389e-09	2.52384e-08	PREDICTED: gamma-interferon-inducible lysosomal thiol reductase-like [Populus euphratica]
LOC105121939	60.145	-2.29381	0.289172	-7.93233	2.15064e-15	1.81887e-14	CPRD49 family protein [Populus trichocarpa]
LOC105121985	127.416	-1.91983	0.263308	-7.29118	3.07247e-13	2.14908e-12	cytochrome P450, putative [Ricinus communis]
LOC105122075	8.78656	-2.41453	0.469511	-5.14265	2.70892e-07	1.01744e-06	Glucan endo-1,3-beta-glucosidase precursor, putative [Ricinus communis]
LOC105122079	146.093	-2.27143	0.214769	-10.5762	3.84349e-26	7.23295e-25	zinc finger family protein [Populus trichocarpa]
LOC105122093	757.816	-3.57391	0.659407	-5.41989	5.96365e-08	2.42896e-07	beta-ketoacyl-CoA synthase family protein [Populus trichocarpa]
LOC105122126	35.9645	-2.87233	0.293904	-9.77301	1.47017e-22	2.1503e-21	Myb domain protein 5 isoform 2 [Theobroma cacao]
LOC105122141	19.2935	-2.02856	0.34791	-5.83071	5.5192e-09	2.53887e-08	PREDICTED: uncharacterized protein LOC105122141 [Populus euphratica]
LOC105122150	88.1491	-2.11851	0.228849	-9.25724	2.09783e-20	2.62846e-19	ankyrin repeat family protein [Citrus unshiu]
LOC105122156	13.5093	-2.7489	0.523196	-5.25406	1.48784e-07	5.77287e-07	PREDICTED: probable WRKY transcription factor 50 [Populus euphratica]
LOC105122167	32.4423	-2.56227	0.249841	-10.2556	1.11694e-24	1.87823e-23	kinase family protein, partial [Populus trichocarpa]
LOC105122174	3438.46	-2.27363	0.135332	-16.8004	2.42476e-63	2.88267e-61	calmodulin-binding family protein [Populus trichocarpa]
LOC105122239	57.1693	-2.3267	0.198699	-11.7097	1.13723e-31	3.0734e-30	poly(A) polymerase, putative [Ricinus communis]
LOC105122269	65.5721	-2.5252	0.236715	-10.6677	1.44177e-26	2.81072e-25	PREDICTED: lachrymatory-factor synthase [Populus euphratica]
LOC105122302	102.132	-1.88233	0.246986	-7.62121	2.51316e-14	1.93483e-13	ABC transporter family protein [Populus trichocarpa]
LOC105122317	13.356	-2.0687	0.398808	-5.1872	2.13476e-07	8.11326e-07	Proline extensin receptor kinase 1 [Theobroma cacao]
LOC105122323	73.9453	-3.45807	0.619442	-5.58256	2.37002e-08	1.01053e-07	Dehydration-responsive protein RD22 precursor [Populus trichocarpa]
LOC105122364	8.54123	-3.42876	0.718153	-4.77441	1.80239e-06	6.11076e-06	YUCCA family protein [Populus trichocarpa]
LOC105122382	20.3199	-2.27267	0.317631	-7.15508	8.36253e-13	5.61047e-12	unknown [Populus trichocarpa]
LOC105122418	9.47291	-1.79379	0.453442	-3.95594	7.62329e-05	0.00020502	PREDICTED: uncharacterized protein LOC105122418 [Populus euphratica]
LOC105122431	10.9625	-3.22468	0.627513	-5.13883	2.76458e-07	1.03672e-06	unknown [Populus trichocarpa]
LOC105122436	752.745	-1.61241	0.154253	-10.453	1.41899e-25	2.57109e-24	unnamed protein product [Coffea canephora]
LOC105122453	318.958	-2.71977	0.274045	-9.92452	3.2566e-23	4.97575e-22	expansin family protein [Populus trichocarpa]
LOC105122470	13.4538	-2.53541	0.605328	-4.18849	2.80813e-05	8.08287e-05	Dof zinc finger protein DOF2.4 [Populus trichocarpa]
LOC105122473	426.032	-2.04364	0.390305	-5.23601	1.64083e-07	6.32553e-07	short-chain dehydrogenase, putative [Ricinus communis]
LOC105122488	710.715	-1.1008	0.149827	-7.34714	2.02491e-13	1.43733e-12	inorganic pyrophosphatase family protein [Populus trichocarpa]
LOC105122515	36.1841	-2.20421	0.300109	-7.34468	2.06249e-13	1.4622e-12	PREDICTED: cycloartenol synthase 2-like [Populus euphratica]
LOC105122599	65.9489	-2.72967	0.266002	-10.2618	1.04683e-24	1.76446e-23	PREDICTED: uncharacterized protein LOC105122599 [Populus euphratica]
LOC105122602	91.3338	-3.0805	0.425403	-7.24137	4.44173e-13	3.06214e-12	SPX domain-containing family protein [Populus trichocarpa]
LOC105122632	25.1242	-3.25276	0.45944	-7.07984	1.44325e-12	9.46545e-12	PREDICTED: auxin-responsive protein IAA29-like [Populus euphratica]
LOC105122655	93.0323	-2.03607	0.205119	-9.92633	3.19819e-23	4.88909e-22	PREDICTED: heptahelical transmembrane protein 1-like [Populus euphratica]
LOC105122671	333.63	-2.87646	0.233358	-12.3264	6.53227e-35	2.11526e-33	PREDICTED: ankyrin repeat-containing protein At3g12360-like isoform X2 [Populus euphratica]
LOC105122695	41.9337	-3.82874	0.509474	-7.51508	5.68776e-14	4.24588e-13	PREDICTED: uncharacterized protein LOC105122695 isoform X2 [Populus euphratica]
LOC105122719	46.7267	-3.10591	0.256891	-12.0904	1.18714e-33	3.57448e-32	leucine-rich repeat transmembrane protein kinase [Populus trichocarpa]
LOC105122727	32.6832	-3.79933	0.342561	-11.0909	1.38815e-28	3.07759e-27	leucine-rich repeat family protein [Populus trichocarpa]
LOC105122770	87.3592	-2.03012	0.240198	-8.45187	2.86683e-17	2.82895e-16	PREDICTED: probable receptor protein kinase TMK1 [Populus euphratica]
LOC105122798	303.787	-2.3463	0.236432	-9.92379	3.28061e-23	5.00976e-22	putative A-type response regulator 4 [Populus x canadensis]
LOC105122815	334.436	-1.95175	0.165698	-11.7789	5.01142e-32	1.37766e-30	PREDICTED: trihelix transcription factor ASIL2-like [Populus euphratica]
LOC105122843	23.5217	-3.92238	0.658798	-5.95385	2.61906e-09	1.24502e-08	PREDICTED: WAT1-related protein At5g07050 [Populus euphratica]
LOC105122868	1.97467	-3.11861	1.03572	-3.01105	0.00260348	0.00545729	PREDICTED: cytosolic sulfotransferase 15-like [Populus euphratica]
LOC105122923	2368.91	-2.64674	0.255482	-10.3598	3.77889e-25	6.60961e-24	unknown [Populus trichocarpa]
LOC105122996	24.3134	-2.61632	0.383885	-6.81536	9.40258e-12	5.69682e-11	PREDICTED: REF/SRPP-like protein At1g67360 [Populus euphratica]
LOC105123009	234.178	-3.31481	0.312342	-10.6128	2.59967e-26	4.95057e-25	GPI-anchored protein precursor [Populus trichocarpa]
LOC105123048	146.326	-2.41315	0.156939	-15.3764	2.35775e-53	1.88325e-51	PREDICTED: uncharacterized protein LOC105123048 [Populus euphratica]
LOC105123060	50.2124	-3.06881	0.271185	-11.3163	1.09006e-29	2.57769e-28	leucine-rich repeat receptor-like kinase [Populus tomentosa]
LOC105123086	145.047	-1.97083	0.258745	-7.61687	2.59895e-14	1.99874e-13	serine carboxypeptidase S10 family protein [Populus trichocarpa]
LOC105123089	407.146	-2.12915	0.157915	-13.4829	1.97133e-41	8.98346e-40	PREDICTED: uncharacterized protein LOC105123089 isoform X1 [Populus euphratica]
LOC105123090	37.044	-2.83272	0.298591	-9.48697	2.37849e-21	3.17667e-20	PREDICTED: auxin response factor 2-like isoform X2 [Populus euphratica]
LOC105123116	16.1386	-3.16003	0.461905	-6.84131	7.84728e-12	4.7888e-11	zinc finger protein, putative [Ricinus communis]
LOC105123120	219.437	-3.34266	0.223573	-14.951	1.53323e-50	1.0701e-48	hypothetical protein POPTR_0003s15870g [Populus trichocarpa]
LOC105123145	486.781	-1.93286	0.150763	-12.8205	1.25855e-37	4.69997e-36	CTP synthase family protein [Populus trichocarpa]
LOC105123269	28.3724	-3.82473	0.494245	-7.73853	1.00574e-14	7.99121e-14	PREDICTED: cytosolic sulfotransferase 6-like [Populus euphratica]
LOC105123293	27.7309	-2.63154	0.472575	-5.56851	2.56932e-08	1.09098e-07	Protein bem46, putative [Ricinus communis]
LOC105123302	29.4363	-2.67084	0.354556	-7.53291	4.96208e-14	3.71865e-13	bZIP transcription factor family protein [Populus trichocarpa]
LOC105123433	54.1471	-2.33902	0.315479	-7.41417	1.22385e-13	8.86443e-13	PREDICTED: uncharacterized protein LOC105123433 [Populus euphratica]
LOC105123530	692.313	-2.54951	0.200777	-12.6982	6.0496e-37	2.18813e-35	PREDICTED: myb-like protein X [Populus euphratica]
LOC105123550	267.411	-3.4966	0.148191	-23.5953	4.30679e-123	3.87005e-120	Glutamate dehydrogenase 1 family protein [Populus trichocarpa]
LOC105123577	24.7207	-2.22285	0.336248	-6.61073	3.82423e-11	2.19198e-10	PREDICTED: random slug protein 5-like [Populus euphratica]
LOC105123593	28.8648	-2.20413	0.330742	-6.66418	2.66141e-11	1.54697e-10	Cupredoxin superfamily protein, putative [Theobroma cacao]
LOC105123609	127.632	-3.12731	0.19419	-16.1043	2.37793e-58	2.3337e-56	basic 7S globulin 2 precursor small subunit, putative [Ricinus communis]
LOC105123628	205.023	-2.21235	0.117423	-18.8408	3.49554e-79	7.44551e-77	homeobox-leucine zipper family protein [Populus trichocarpa]
LOC105123669	13.7373	-1.91652	0.332847	-5.75797	8.51335e-09	3.82323e-08	PREDICTED: uncharacterized protein LOC105123669 [Populus euphratica]
LOC105123689	47.6929	-2.37553	0.275867	-8.61113	7.23464e-18	7.5129e-17	PREDICTED: probable galacturonosyltransferase-like 3 [Populus euphratica]
LOC105123710	78.7654	-2.09114	0.163122	-12.8195	1.27487e-37	4.75471e-36	leucine-rich repeat transmembrane protein kinase [Populus trichocarpa]
LOC105123715	28.6976	-2.27633	0.588795	-3.86609	0.000110595	0.000289817	PREDICTED: uncharacterized protein LOC105123715 [Populus euphratica]
LOC105123725	44.5843	-2.24774	0.254529	-8.83097	1.03773e-18	1.1433e-17	cytochrome B561 family protein [Populus trichocarpa]
LOC105123737	12.2992	-2.97782	0.434721	-6.84996	7.38705e-12	4.52427e-11	RNA-binding family protein isoform 1 [Theobroma cacao]
LOC105123778	49.4994	-2.84799	0.283084	-10.0606	8.25133e-24	1.31087e-22	lysine and histidine specific transporter family protein [Populus trichocarpa]
LOC105123861	11.4671	-1.93324	0.432204	-4.47297	7.71391e-06	2.40136e-05	nuclear transcription factor YB7 [Populus nigra x Populus x canadensis]
LOC105123917	31.0361	-2.42623	0.415966	-5.83275	5.45227e-09	2.51009e-08	PREDICTED: transmembrane protein 53-like [Populus euphratica]
LOC105124039	49.8566	-2.27745	0.230686	-9.87251	5.47743e-23	8.26356e-22	PREDICTED: uncharacterized protein LOC105124039 isoform X3 [Populus euphratica]
LOC105124090	105.731	-1.83194	0.302023	-6.06555	1.31499e-09	6.45377e-09	Uncharacterized protein TCM_000136 [Theobroma cacao]
LOC105124109	27.3321	-2.65417	0.334465	-7.93558	2.0952e-15	1.77251e-14	PREDICTED: protein YLS2-like [Populus euphratica]
LOC105124118	31.2617	-2.67605	0.294067	-9.10015	9.02084e-20	1.07698e-18	leucine-rich repeat transmembrane protein kinase [Populus trichocarpa]
LOC105124123	58.6372	-2.17439	0.298593	-7.28213	3.28598e-13	2.29452e-12	PREDICTED: uncharacterized protein LOC105124123 [Populus euphratica]
LOC105124176	846.537	-2.17129	0.175955	-12.34	5.51306e-35	1.79737e-33	PREDICTED: probable LRR receptor-like serine/threonine-protein kinase At3g47570 [Populus euphratica]
LOC105124191	725.437	-1.886	0.183572	-10.2739	9.23743e-25	1.56157e-23	PREDICTED: probable potassium transporter 13 isoform X4 [Populus euphratica]
LOC105124239	639.649	-2.78446	0.11703	-23.7927	3.97702e-125	3.94342e-122	cellulose synthase-like protein [Populus tomentosa]
LOC105124244	35.2739	-2.28257	0.262524	-8.69472	3.47685e-18	3.69054e-17	PREDICTED: 3-oxoacyl-[acyl-carrier-protein] synthase I, chloroplastic-like [Populus euphratica]
LOC105124300	33.9425	-2.33419	0.629033	-3.71076	0.000206635	0.000518346	PREDICTED: putative lipid phosphate phosphatase 3, chloroplastic isoform X2 [Populus euphratica]
LOC105124333	42.7493	-2.58219	0.332684	-7.7617	8.37976e-15	6.70637e-14	1-aminocyclopropane-1-carboxylate synthase family protein [Populus trichocarpa]
LOC105124334	45.9336	-2.92161	0.306501	-9.53216	1.54043e-21	2.08546e-20	Heavy metal transport/detoxification superfamily protein isoform 1 [Theobroma cacao]
LOC105124335	44.9706	-2.3898	0.279835	-8.54005	1.34164e-17	1.36273e-16	PREDICTED: uncharacterized protein LOC105124335 [Populus euphratica]
LOC105124359	177.861	-2.7658	0.198145	-13.9584	2.79457e-44	1.46513e-42	nucleoside-triphosphatase, putative [Ricinus communis]
LOC105124365	244.282	-2.18933	0.209486	-10.451	1.45051e-25	2.62324e-24	cytochrome P450 family protein [Populus trichocarpa]
LOC105124386	331.56	-2.13865	0.15456	-13.837	1.5237e-43	7.6598e-42	beta-tubulin 10 [Salix arbutifolia]
LOC105124405	29.389	-3.96503	0.475552	-8.33774	7.57241e-17	7.2509e-16	PREDICTED: O-glucosyltransferase rumi-like isoform X2 [Populus euphratica]
LOC105124465	54.3144	-2.10888	0.203682	-10.3538	4.02383e-25	7.01245e-24	transposase [Populus tomentosa]
LOC105124466	1043.75	-2.04216	0.276903	-7.37501	1.64332e-13	1.17781e-12	PREDICTED: uncharacterized protein LOC105124466 [Populus euphratica]
LOC105124519	29.5876	-2.09179	0.443491	-4.71664	2.39775e-06	7.97724e-06	PREDICTED: MATE efflux family protein 5-like [Populus euphratica]
LOC105124586	46.6765	-2.33802	0.312273	-7.4871	7.04145e-14	5.20506e-13	chaperone protein DNAj, putative [Ricinus communis]
LOC105124593	244.014	-1.99074	0.209218	-9.51516	1.81435e-21	2.4425e-20	Pectinesterase inhibitor, putative [Ricinus communis]
LOC105124599	101.855	-3.64815	0.393452	-9.27216	1.82418e-20	2.29962e-19	Uncharacterized protein TCM_010809 [Theobroma cacao]
LOC105124605	17.0256	-1.58847	0.315214	-5.03933	4.67155e-07	1.70427e-06	PREDICTED: uncharacterized protein LOC105124605 [Populus euphratica]
LOC105124613	29.2019	-2.96729	0.358611	-8.2744	1.29102e-16	1.21397e-15	WD-40 repeat family protein [Populus trichocarpa]
LOC105124634	1459.79	-2.2756	0.146263	-15.5582	1.39882e-54	1.17956e-52	PREDICTED: probable ribose-5-phosphate isomerase 2 [Populus euphratica]
LOC105124652	79.2683	-2.83994	0.250049	-11.3575	6.80539e-30	1.63483e-28	Mediator of RNA polymerase II transcription subunit 18, putative [Theobroma cacao]
LOC105124691	196.071	-2.37509	0.403014	-5.89332	3.78524e-09	1.76638e-08	heavy-metal-associated domain-containing family protein [Populus trichocarpa]
LOC105124721	31.6124	-1.82514	0.238951	-7.63816	2.20354e-14	1.70605e-13	GTP-binding family protein [Populus trichocarpa]
LOC105124836	493.183	-2.29507	0.128478	-17.8635	2.27045e-71	3.70948e-69	PIN1-like family protein [Populus trichocarpa]
LOC105124845	55.0779	-2.55741	0.237896	-10.7501	5.91881e-27	1.18768e-25	homeobox protein, putative [Ricinus communis]
LOC105124928	39.4006	-3.53035	0.287044	-12.299	9.17185e-35	2.94021e-33	sensor histidine kinase, putative [Ricinus communis]
LOC105124930	58.7616	-1.80863	0.18699	-9.67231	3.95362e-22	5.60031e-21	PREDICTED: peroxisome biogenesis protein 16-like isoform X3 [Populus euphratica]
LOC105124977	45.928	-2.85844	0.330097	-8.6594	4.7426e-18	4.98805e-17	sugar transporter family protein [Populus trichocarpa]
LOC105125007	224.347	-2.41937	0.24723	-9.7859	1.29435e-22	1.89892e-21	PREDICTED: cylicin-2-like isoform X10 [Populus euphratica]
LOC105125032	215.579	-2.08877	0.206477	-10.1162	4.68115e-24	7.53873e-23	lipoxygenase family protein [Populus trichocarpa]
LOC105125048	773.399	-2.80917	0.868773	-3.23349	0.00122286	0.00271384	putative major latex family protein [Populus trichocarpa]
LOC105125098	3381.2	-2.08196	0.205533	-10.1296	4.08458e-24	6.6133e-23	unknown [Populus trichocarpa x Populus deltoides]
LOC105125111	17.7859	-2.6475	0.558608	-4.73946	2.14287e-06	7.18077e-06	epoxide hydrolase family protein [Populus trichocarpa]
LOC105125160	68.3887	-2.39637	0.180924	-13.2452	4.81295e-40	2.00866e-38	PREDICTED: homeobox protein knotted-1-like 1 isoform X4 [Populus euphratica]
LOC105125187	18.4395	-2.12501	0.344358	-6.17092	6.78942e-10	3.42569e-09	galactinol synthase family protein [Populus trichocarpa]
LOC105125205	209.689	-2.54723	0.365305	-6.97288	3.10511e-12	1.97845e-11	PREDICTED: 21 kDa protein-like [Populus euphratica]
LOC105125213	12.4834	-2.18226	0.456829	-4.77697	1.77958e-06	6.03796e-06	PREDICTED: LOW QUALITY PROTEIN: uncharacterized protein LOC105125213 [Populus euphratica]
LOC105125220	310.735	-2.05736	0.388936	-5.28972	1.22506e-07	4.80317e-07	unknown [Populus trichocarpa]
LOC105125229	79.5966	-2.70497	0.176642	-15.3133	6.23082e-53	4.85548e-51	PREDICTED: protein notum homolog [Populus euphratica]
LOC105125297	99.7747	-2.24142	0.219335	-10.2192	1.62724e-24	2.70002e-23	phosphoesterase family protein [Populus trichocarpa]
LOC105125342	32.9294	-2.73897	0.468608	-5.84491	5.0683e-09	2.33856e-08	putative serine/threonine protein kinase [Populus tomentosa]
LOC105125381	323.514	-3.55973	0.706982	-5.0351	4.7759e-07	1.74101e-06	GDSL-motif lipase/hydrolase family protein [Populus trichocarpa]
LOC105125428	51.222	-3.03769	0.451739	-6.72445	1.76255e-11	1.04263e-10	PREDICTED: uncharacterized protein LOC105125428 isoform X2 [Populus euphratica]
LOC105125458	222.33	-1.46892	0.248501	-5.91112	3.39787e-09	1.59546e-08	Uncharacterized protein TCM_011065 [Theobroma cacao]
LOC105125477	63.7036	-3.06012	0.394832	-7.75042	9.1592e-15	7.31185e-14	Glutathione S-transferase tau 9, putative [Theobroma cacao]
LOC105125571	32.4133	-3.53534	0.488161	-7.24215	4.41617e-13	3.04598e-12	PREDICTED: uncharacterized protein LOC105125571 [Populus euphratica]
LOC105125596	14.5993	-3.45086	0.46914	-7.35571	1.89916e-13	1.35208e-12	PREDICTED: uncharacterized protein LOC105125596 [Populus euphratica]
LOC105125625	73.4203	-2.43149	0.243178	-9.99883	1.54207e-23	2.40859e-22	PREDICTED: probable LRR receptor-like serine/threonine-protein kinase At4g08850 [Populus euphratica]
LOC105125627	1184.87	-1.98192	0.312254	-6.34715	2.19346e-10	1.16586e-09	Acid phosphatase 1 precursor, putative [Ricinus communis]
LOC105125642	361.445	-3.03026	0.278683	-10.8735	1.54142e-27	3.22588e-26	unknown [Populus trichocarpa]
LOC105125643	17.9251	-2.76443	0.485035	-5.69943	1.20208e-08	5.30071e-08	leucine-rich repeat transmembrane protein kinase [Populus trichocarpa]
LOC105125644	10.6924	-4.14451	0.766662	-5.40592	6.44762e-08	2.61571e-07	STOMATAL DENSITY AND DISTRIBUTION family protein [Populus trichocarpa]
LOC105125662	316.665	-2.25531	0.277824	-8.11778	4.74793e-16	4.23996e-15	PREDICTED: uncharacterized protein LOC105125662 [Populus euphratica]
LOC105125775	15.7888	-3.39262	0.497582	-6.81821	9.21789e-12	5.58846e-11	kinase, putative [Ricinus communis]
LOC105125814	132.44	-3.06766	0.223584	-13.7204	7.6627e-43	3.72827e-41	Pectate lyase precursor, putative [Ricinus communis]
LOC105125839	12.3128	-2.93809	0.572008	-5.13645	2.79971e-07	1.04907e-06	clathrin assembly protein, putative [Ricinus communis]
LOC105125948	22.5814	-2.14408	0.401609	-5.33871	9.36091e-08	3.72764e-07	PREDICTED: protein CHUP1, chloroplastic-like [Populus euphratica]
LOC105125949	110.086	-2.8551	0.225976	-12.6346	1.36168e-36	4.83397e-35	kinase family protein, partial [Populus trichocarpa]
LOC105125950	2257.12	-2.92827	0.131734	-22.2287	1.81178e-109	1.13256e-106	phosphatase 2C family protein [Populus trichocarpa]
LOC105125998	54.2675	-3.34444	0.427132	-7.83001	4.87837e-15	3.99083e-14	Heat shock transcription factor B4 [Theobroma cacao]
LOC105126005	90.9611	-3.78082	0.279136	-13.5447	8.51581e-42	3.96233e-40	alcohol dehydrogenase family protein [Populus trichocarpa]
LOC105126027	122.859	-1.9737	0.394123	-5.00783	5.50464e-07	1.99353e-06	PREDICTED: zinc finger protein MAGPIE-like [Populus euphratica]
LOC105126048	17.3072	-1.66639	0.424213	-3.92819	8.55884e-05	0.000228514	Glucan endo-1,3-beta-glucosidase precursor, putative [Ricinus communis]
LOC105126121	11.1917	-2.8597	0.710891	-4.0227	5.75356e-05	0.000157836	PREDICTED: protein YLS3 [Populus euphratica]
LOC105126196	29.1992	-2.46874	0.340006	-7.26086	3.84628e-13	2.67084e-12	haloacid dehalogenase-like hydrolase family protein [Populus trichocarpa]
LOC105126255	51.68	-2.55789	0.350368	-7.30058	2.8654e-13	2.00864e-12	PREDICTED: RNA-binding protein 24-B isoform X2 [Populus euphratica]
LOC105126258	133.498	-2.799	0.23304	-12.0108	3.11788e-33	9.09275e-32	PREDICTED: protein IQ-DOMAIN 1 [Populus euphratica]
LOC105126302	67.6814	-1.95451	0.245753	-7.95312	1.81871e-15	1.54816e-14	PREDICTED: E3 ubiquitin ligase BIG BROTHER-like [Populus euphratica]
LOC105126317	299.387	-1.79968	0.109187	-16.4826	4.89669e-61	5.23436e-59	carotenoid cleavage dioxygenase 1 family protein [Populus trichocarpa]
LOC105126568	228.741	-2.04981	0.209171	-9.79967	1.12954e-22	1.66308e-21	cytochrome P450 90B1-like precursor [Populus euphratica]
LOC105126598	664.801	-2.62804	0.210074	-12.5101	6.57285e-36	2.26079e-34	U-box domain-containing family protein [Populus trichocarpa]
LOC105126602	16.346	-3.74252	0.517401	-7.2333	4.71385e-13	3.24042e-12	Laccase 11 [Theobroma cacao]
LOC105126618	24.5071	-1.98644	0.346756	-5.72862	1.01249e-08	4.50334e-08	PREDICTED: uncharacterized protein LOC105126618 [Populus euphratica]
LOC105126619	72.0002	-2.43141	0.289636	-8.39472	4.67004e-17	4.53519e-16	S-adenosyl-L-methionine:carboxyl methyltransferase family protein [Populus trichocarpa]
LOC105126620	11.341	-2.79142	0.468217	-5.96182	2.4945e-09	1.18895e-08	S-adenosyl-L-methionine:salicylic acid carboxyl methyltransferase [Populus trichocarpa]
LOC105126638	889.975	-2.04611	0.199706	-10.2456	1.23844e-24	2.07404e-23	PREDICTED: probable mitochondrial chaperone BCS1-B [Populus euphratica]
LOC105126649	1088.98	-2.27907	0.194873	-11.6951	1.34988e-31	3.6175e-30	beta-galactosidase family protein [Populus trichocarpa]
LOC105126659	15.3967	-2.65078	0.537497	-4.93171	8.15131e-07	2.88588e-06	SHORT INTERNODES family protein [Populus trichocarpa]
LOC105126664	5.47915	-2.29342	0.707468	-3.24173	0.00118806	0.00264192	serine-threonine protein kinase, plant-type, putative [Ricinus communis]
LOC105126771	18.9217	-2.86956	0.444003	-6.46293	1.02693e-10	5.63753e-10	PREDICTED: phospholipase A1-Igamma1, chloroplastic-like [Populus euphratica]
LOC105126778	17.8618	-2.98249	0.397942	-7.49478	6.64098e-14	4.91789e-13	auxin-induced protein 22B [Populus trichocarpa]
LOC105126793	42.9027	-3.20901	0.354672	-9.04782	1.45849e-19	1.7076e-18	PREDICTED: protein LONGIFOLIA 1-like [Populus euphratica]
LOC105126958	127.801	-1.98772	0.483805	-4.10852	3.9821e-05	0.000111986	unknown [Populus trichocarpa]
LOC105126972	138.969	-2.3348	0.174255	-13.3988	6.1478e-41	2.7072e-39	PREDICTED: uncharacterized protein LOC105126972 [Populus euphratica]
LOC105126993	71.5576	-3.83493	0.342557	-11.195	4.31343e-29	9.8127e-28	S-adenosylmethionine-dependent methyltransferase, putative [Ricinus communis]
LOC105127014	31.5967	-1.61869	0.256606	-6.30809	2.82501e-10	1.4867e-09	calcium-dependent protein kinase, putative [Ricinus communis]
LOC105127124	852.343	-2.50167	0.615703	-4.06312	4.84213e-05	0.000134436	unknown [Populus trichocarpa]
LOC105127221	401.299	-1.79468	0.166982	-10.7477	6.07359e-27	1.21535e-25	ethylene-responsive element-binding family protein [Populus trichocarpa]
LOC105127246	21.8865	-1.82899	0.316929	-5.77099	7.88057e-09	3.55349e-08	Branchless trichome [Theobroma cacao]
LOC105127247	14.2418	-2.30877	0.489526	-4.71634	2.4012e-06	7.98687e-06	PREDICTED: growth-regulating factor 8 isoform X3 [Populus euphratica]
LOC105127249	1153.25	-2.07419	0.201754	-10.2808	8.60216e-25	1.46018e-23	PREDICTED: probable LRR receptor-like serine/threonine-protein kinase At1g56140 [Populus euphratica]
LOC105127259	163.262	-2.85994	0.732949	-3.90197	9.54141e-05	0.000252823	cytochrome P450, putative [Ricinus communis]
LOC105127295	50.0935	-2.82939	0.265966	-10.6382	1.97987e-26	3.81065e-25	endonuclease/exonuclease/phosphatase family protein [Populus trichocarpa]
LOC105127323	29.1324	-2.44719	0.355976	-6.87459	6.21669e-12	3.8369e-11	Homocysteine S-methyltransferase 3 family protein [Populus trichocarpa]
LOC105127340	399.602	-1.86367	0.178682	-10.4301	1.80758e-25	3.2324e-24	endo-glucanase 2 family protein [Populus trichocarpa]
LOC105127375	37.6137	-1.77129	0.301687	-5.87127	4.32473e-09	2.00739e-08	integral membrane family protein [Populus trichocarpa]
LOC105127470	74.1749	-2.60177	0.733626	-3.54646	0.000390447	0.000937953	3-ketoacyl-CoA synthase [Theobroma cacao]
LOC105127486	13.0276	-5.96427	0.877067	-6.80024	1.04442e-11	6.30795e-11	PREDICTED: uncharacterized protein LOC105127486 [Populus euphratica]
LOC105127533	50.6496	-2.43793	0.212295	-11.4837	1.59317e-30	3.95952e-29	PREDICTED: uncharacterized protein LOC105127533 [Populus euphratica]
LOC105127581	42.4621	-2.0087	0.217438	-9.23802	2.51111e-20	3.12178e-19	VQ motif-containing protein, putative [Theobroma cacao]
LOC105127607	40.5087	-2.03076	0.296634	-6.84601	7.59407e-12	4.64513e-11	strictosidine synthase family protein [Populus trichocarpa]
LOC105127637	21.8416	-2.13038	0.323255	-6.5904	4.38658e-11	2.49824e-10	PREDICTED: protein GAST1-like [Populus euphratica]
LOC105127695	107.685	-2.10516	0.436635	-4.82133	1.42605e-06	4.89801e-06	serine carboxypeptidase S10 family protein [Populus trichocarpa]
LOC105127699	7.00145	-2.25861	0.610992	-3.69663	0.000218483	0.000546208	PIN-FORMED 6 family protein [Populus trichocarpa]
LOC105127823	800.917	-2.0814	0.139851	-14.883	4.25048e-50	2.91006e-48	AP2 domain-containing transcription factor family protein [Populus trichocarpa]
LOC105127847	17.1755	-2.67915	0.392838	-6.82	9.10419e-12	5.52768e-11	PREDICTED: uncharacterized protein At1g04910-like isoform X2 [Populus euphratica]
LOC105127857	688.671	-2.80728	0.457909	-6.13065	8.75193e-10	4.3714e-09	unknown [Populus trichocarpa x Populus deltoides]
LOC105127869	28.9925	-3.58603	0.450253	-7.96448	1.65924e-15	1.41661e-14	PREDICTED: uncharacterized protein LOC105127869 [Populus euphratica]
LOC105127894	297.433	-3.10058	0.168999	-18.3467	3.5053e-75	6.42005e-73	PREDICTED: aspartic proteinase-like protein 1 isoform X4 [Populus euphratica]
LOC105127998	78.0684	-2.86011	0.248444	-11.5121	1.14708e-30	2.8707e-29	ERF domain protein 12 [Populus trichocarpa]
LOC105128008	93.2762	-2.66858	0.283113	-9.42584	4.26667e-21	5.60476e-20	PREDICTED: transcription factor TCP14-like [Populus euphratica]
LOC105128011	22.2279	-2.1346	0.508044	-4.20161	2.65023e-05	7.6552e-05	PREDICTED: dof zinc finger protein DOF5.1-like isoform X2 [Populus euphratica]
LOC105128095	114.87	-2.18916	0.32727	-6.68915	2.24468e-11	1.31244e-10	PREDICTED: serine/arginine repetitive matrix protein 1 [Populus euphratica]
LOC105128128	293.19	-2.83655	0.359862	-7.88232	3.21355e-15	2.66529e-14	PXY [Populus tremula x Populus tremuloides]
LOC105128186	319.202	-1.8739	0.151567	-12.3635	4.11838e-35	1.35652e-33	unknown [Populus trichocarpa]
LOC105128189	16.9646	-2.4748	0.374089	-6.61553	3.70217e-11	2.12741e-10	PREDICTED: uncharacterized protein LOC105128189 isoform X5 [Populus euphratica]
LOC105128196	27.9443	-3.39317	0.331237	-10.2439	1.26034e-24	2.10827e-23	DZC (Disease resistance/zinc finger/chromosome condensation-like region) domain containing protein [Theobroma cacao]
LOC105128235	23.9105	-3.35182	0.565878	-5.92322	3.15696e-09	1.48841e-08	PREDICTED: alpha/beta hydrolase domain-containing protein 17B-like isoform X2 [Populus euphratica]
LOC105128241	53.397	-2.44587	0.234151	-10.4457	1.53349e-25	2.76634e-24	PREDICTED: probable transcription factor KAN2 isoform X6 [Populus euphratica]
LOC105128244	144.049	-2.20236	0.245755	-8.96162	3.19934e-19	3.66377e-18	homeobox-leucine zipper family protein [Populus trichocarpa]
LOC105128258	279.791	-3.35784	0.484943	-6.92419	4.38489e-12	2.7518e-11	P-glycoprotein [Populus trichocarpa]
LOC105128284	15.5619	-2.81127	0.55014	-5.1101	3.21992e-07	1.19856e-06	PREDICTED: uncharacterized protein LOC105128284 [Populus euphratica]
LOC105128311	136.164	-2.66711	0.214258	-12.4481	1.4318e-35	4.82102e-34	kinase family protein [Populus trichocarpa]
LOC105128323	119.675	-1.60028	0.163548	-9.78478	1.30879e-22	1.91816e-21	Ribose-phosphate pyrophosphokinase 2 family protein [Populus trichocarpa]
LOC105128338	276.498	-2.21648	0.182314	-12.1575	5.23598e-34	1.60512e-32	PREDICTED: two-component response regulator-like APRR2, partial [Populus euphratica]
LOC105128346	590.473	-2.24229	0.163709	-13.6968	1.06107e-42	5.13523e-41	PREDICTED: protein enabled homolog [Populus euphratica]
LOC105128383	40.7644	-3.43791	0.305732	-11.2449	2.45483e-29	5.68345e-28	PREDICTED: ATP phosphoribosyltransferase 2, chloroplastic-like [Populus euphratica]
LOC105128398	236.942	-3.54463	0.318347	-11.1345	8.52301e-29	1.91468e-27	Receptor protein kinase CLAVATA1 precursor, putative [Ricinus communis]
LOC105128400	38.826	-2.35313	0.392238	-5.99923	1.98253e-09	9.56183e-09	unknown [Populus trichocarpa]
LOC105128465	62.9769	-3.17611	0.309019	-10.2781	8.84835e-25	1.5002e-23	hypothetical protein POPTR_0004s23990g [Populus trichocarpa]
LOC105128471	21.5695	-3.76404	0.455535	-8.2629	1.42171e-16	1.32928e-15	Derlin-2, putative [Ricinus communis]
LOC105128521	17.4301	-3.16655	0.454352	-6.96936	3.18376e-12	2.02632e-11	unknown [Populus trichocarpa]
LOC105128674	16.6577	-3.02	0.405766	-7.44273	9.86272e-14	7.20169e-13	PREDICTED: uncharacterized protein LOC105128674 isoform X1 [Populus euphratica]
LOC105128710	3181.96	-2.08639	0.144485	-14.4401	2.89246e-47	1.7547e-45	zinc-finger family protein [Populus trichocarpa]
LOC105128731	64.9501	-2.17728	0.308534	-7.05685	1.70318e-12	1.10954e-11	NAC domain protein, IPR003441 [Theobroma cacao]
LOC105128740	68.0512	-3.14382	0.396929	-7.92036	2.3682e-15	1.99349e-14	PREDICTED: uncharacterized protein LOC105128740 [Populus euphratica]
LOC105128752	16.057	-2.23672	0.411497	-5.43557	5.46216e-08	2.23834e-07	isoflavone reductase family protein [Populus trichocarpa]
LOC105128759	256.51	-3.04334	0.245237	-12.4098	2.31232e-35	7.74048e-34	pfkB-type carbohydrate kinase family protein [Populus trichocarpa]
LOC105128774	28.5253	-2.5879	0.346643	-7.4656	8.29208e-14	6.09039e-13	PREDICTED: transcription factor bHLH110-like isoform X3 [Populus euphratica]
LOC105128792	871.645	-3.66878	0.309288	-11.862	1.8645e-32	5.24595e-31	cytokinin oxidase 6 family protein [Populus trichocarpa]
LOC105128806	388.425	-3.93507	0.338163	-11.6366	2.68487e-31	7.03128e-30	nodulin MtN21 family protein [Populus trichocarpa]
LOC105128827	244.75	-1.98938	0.215322	-9.23907	2.4864e-20	3.09374e-19	glyoxal oxidase-related family protein [Populus trichocarpa]
LOC105128859	81.9606	-2.0442	0.23796	-8.59052	8.65759e-18	8.91651e-17	zinc finger family protein [Populus trichocarpa]
LOC105128869	171.719	-3.19628	0.239366	-13.3531	1.13619e-40	4.90557e-39	beta-tubulin 19 [Salix arbutifolia]
LOC105128988	149.543	-3.91261	0.492167	-7.94977	1.86861e-15	1.5897e-14	glucose-methanol-choline oxidoreductase family protein [Populus trichocarpa]
LOC105128996	14.6103	-3.2891	0.51674	-6.3651	1.95167e-10	1.04274e-09	cytochrome P450, putative [Ricinus communis]
LOC105129014	631.749	-2.41682	0.14309	-16.8902	5.31024e-64	6.58173e-62	PREDICTED: protein IQ-DOMAIN 14-like isoform X2 [Populus euphratica]
LOC105129050	223.018	-2.1238	0.198949	-10.6751	1.33112e-26	2.60383e-25	beta-tubulin 10 [Salix arbutifolia]
LOC105129109	298.779	-2.16765	0.229544	-9.44328	3.61295e-21	4.76342e-20	1-aminocyclopropane-1-carboxylate synthase family protein [Populus trichocarpa]
LOC105129126	56.3605	-2.49037	0.273663	-9.10013	9.02256e-20	1.07698e-18	PREDICTED: cell wall / vacuolar inhibitor of fructosidase 2-like [Populus euphratica]
LOC105129136	10.5501	-3.89222	0.637681	-6.10371	1.03633e-09	5.13433e-09	PREDICTED: G-type lectin S-receptor-like serine/threonine-protein kinase At4g27290 [Populus euphratica]
LOC105129158	16.0443	-2.06061	0.338984	-6.07878	1.21099e-09	5.95961e-09	serine-threonine protein kinase, plant-type, putative [Ricinus communis]
LOC105129166	85.7031	-2.73511	0.369093	-7.41034	1.25972e-13	9.11279e-13	ATP binding protein, putative [Ricinus communis]
LOC105129192	48.0682	-1.96576	0.222216	-8.84619	9.05616e-19	1.00158e-17	MLO-like protein 11 [Populus trichocarpa]
LOC105129242	1200.35	-2.87994	0.0970658	-29.67	1.87347e-193	7.69593e-190	Ethylene responsive element binding factor 4 family protein [Populus trichocarpa]
LOC105129296	17.724	-3.06466	0.428917	-7.14511	8.99216e-13	6.01884e-12	pectate lyase [Salix gilgiana]
LOC105129337	124.299	-2.59743	0.310011	-8.37852	5.35976e-17	5.18922e-16	PREDICTED: putative ABC transporter C family member 15 isoform X3 [Populus euphratica]
LOC105129351	15.0684	-2.01366	0.399188	-5.04438	4.54997e-07	1.66188e-06	PREDICTED: OTU domain-containing protein At3g57810-like isoform X3 [Populus euphratica]
LOC105129364	9.36198	-3.36916	0.582599	-5.78299	7.3386e-09	3.32056e-08	heat shock transcription factor HSF31 family protein [Populus trichocarpa]
LOC105129393	10.2192	-2.89157	0.677218	-4.26977	1.9567e-05	5.75189e-05	triacylglycerol lipase [Populus tomentosa]
LOC105129433	9.73273	-1.9504	0.44465	-4.38637	1.15256e-05	3.50041e-05	hypothetical protein POPTR_0008s16850g [Populus trichocarpa]
LOC105129447	67.3554	-2.89524	0.289421	-10.0035	1.47031e-23	2.30026e-22	Myb domain protein 13, putative [Theobroma cacao]
LOC105129477	19.6497	-2.50857	0.41895	-5.98776	2.12753e-09	1.02183e-08	PREDICTED: uncharacterized protein LOC105129477 isoform X1 [Populus euphratica]
LOC105129506	112.474	-2.2877	0.520737	-4.39319	1.11699e-05	3.39811e-05	PREDICTED: glycine-rich cell wall structural protein-like [Populus euphratica]
LOC105129521	32.5042	-2.19804	0.381323	-5.76425	8.20209e-09	3.68806e-08	PREDICTED: probable LRR receptor-like serine/threonine-protein kinase At4g08850 isoform X2 [Populus euphratica]
LOC105129527	27.7695	-2.62065	0.550439	-4.76101	1.92627e-06	6.50039e-06	PREDICTED: uncharacterized protein LOC105129527 isoform X4 [Populus euphratica]
LOC105129534	547.94	-2.74286	0.270221	-10.1505	3.29779e-24	5.3666e-23	trehalose-6-phosphate phosphatase family protein [Populus trichocarpa]
LOC105129535	92.5206	-2.48231	0.326565	-7.60128	2.93211e-14	2.24715e-13	chlorophyll A-B binding family protein [Populus trichocarpa]
LOC105129581	41.2804	-2.60167	0.535019	-4.86276	1.1576e-06	4.01529e-06	cytochrome P450, putative [Ricinus communis]
LOC105129604	49.7552	-2.10937	0.40692	-5.18376	2.17463e-07	8.25823e-07	multidrug resistance pump, putative [Ricinus communis]
LOC105129677	16.375	-5.07459	0.690963	-7.34423	2.06954e-13	1.46648e-12	short-chain dehydrogenase Tic32 family protein [Populus trichocarpa]
LOC105129683	38.9854	-3.90503	0.550021	-7.09979	1.24949e-12	8.24249e-12	transferase family protein [Populus trichocarpa]
LOC105129684	83.5693	-1.94303	0.209144	-9.29036	1.53765e-20	1.9478e-19	PREDICTED: uncharacterized protein LOC105129684 [Populus euphratica]
LOC105129762	496.577	-1.7391	0.192868	-9.017	1.93308e-19	2.2477e-18	DUF21 domain-containing protein [Glycine soja]
LOC105129794	105.792	-2.77764	0.340981	-8.14602	3.76111e-16	3.39031e-15	PREDICTED: cyclin-D4-1-like [Populus euphratica]
LOC105129828	187.896	-2.64614	0.328015	-8.06714	7.19612e-16	6.31444e-15	PREDICTED: PXMP2/4 family protein 4-like [Populus euphratica]
LOC105129842	171.806	-3.09832	0.178964	-17.3125	3.78431e-67	5.4409e-65	PREDICTED: alpha-L-fucosidase 2-like isoform X2 [Populus euphratica]
LOC105129844	22.2367	-3.11131	0.368922	-8.43351	3.35458e-17	3.29106e-16	PREDICTED: zinc finger protein 4-like [Populus euphratica]
LOC105129859	484.109	-3.08138	0.570646	-5.39981	6.67121e-08	2.7026e-07	Interleukin-1 receptor-associated kinase, putative [Ricinus communis]
LOC105129890	128.932	-1.75757	0.56264	-3.1238	0.00178534	0.00385225	cyclopropane-fatty-acyl-phospholipid synthase family protein [Populus trichocarpa]
LOC105129902	42.4393	-1.90087	0.250104	-7.6003	2.95446e-14	2.26126e-13	PREDICTED: uncharacterized protein LOC105129902 [Populus euphratica]
LOC105129977	286.192	-2.91886	0.240027	-12.1605	5.04223e-34	1.55069e-32	r2r3-myb transcription factor, putative [Ricinus communis]
LOC105129988	390.742	-3.4741	0.163975	-21.1868	1.26396e-99	5.67895e-97	PREDICTED: auxin-induced protein 22D-like [Populus euphratica]
LOC105130000	423.548	-2.53441	0.164142	-15.4403	8.76676e-54	7.1616e-52	unknown [Populus trichocarpa x Populus deltoides]
LOC105130009	318.846	-2.99443	0.262249	-11.4183	3.38906e-30	8.2657e-29	argonaute family protein [Populus trichocarpa]
LOC105130018	10.3327	-4.08549	0.728177	-5.61058	2.01652e-08	8.67129e-08	Heat Stress Transcription Factor family protein [Populus trichocarpa]
LOC105130019	253.792	-2.98933	0.11009	-27.1535	2.3006e-162	5.08876e-159	PREDICTED: uncharacterized protein LOC105130019 isoform X2 [Populus euphratica]
LOC105130053	65.2063	-2.38453	0.219974	-10.84	2.22387e-27	4.59392e-26	PREDICTED: uncharacterized protein LOC105130053 [Populus euphratica]
LOC105130066	28.1698	-3.67875	0.486637	-7.55952	4.04551e-14	3.05405e-13	ACA13 [Populus tomentosa]
LOC105130067	159.888	-3.33378	0.344791	-9.669	4.08366e-22	5.77597e-21	putative calcium-transporting ATPase 13 family protein [Populus trichocarpa]
LOC105130091	200.963	-2.22115	0.398814	-5.5694	2.55615e-08	1.0857e-07	amino acid transporter family protein [Populus trichocarpa]
LOC105130099	293.179	-2.11925	0.244806	-8.65685	4.84989e-18	5.09903e-17	unknown [Populus trichocarpa]
LOC105130126	118.273	-3.83184	0.288844	-13.2661	3.63889e-40	1.53651e-38	leucine-rich repeat family protein [Populus trichocarpa]
LOC105130157	78.1467	-2.49307	0.198009	-12.5907	2.37629e-36	8.37379e-35	transcriptional factor B3 family protein [Populus trichocarpa]
LOC105130187	25.57	-2.86852	0.585232	-4.90151	9.51016e-07	3.34268e-06	secondary wall-associated glycosyltransferase family 8D [Populus tremula x Populus alba]
LOC105130201	965.808	-2.00794	0.160721	-12.4934	8.11321e-36	2.76416e-34	PREDICTED: scarecrow-like protein 21 isoform X2 [Populus euphratica]
LOC105130209	641.918	-1.96489	0.252757	-7.77385	7.61373e-15	6.11202e-14	DWARF IN LIGHT 1 family protein [Populus trichocarpa]
LOC105130216	1331.28	-2.02388	0.256115	-7.90222	2.73982e-15	2.28623e-14	PREDICTED: calcium-binding protein PBP1-like [Populus euphratica]
LOC105130253	1192.98	-3.58751	0.958907	-3.74125	0.000183107	0.000462878	1L-myo-inositol 1-phosphate synthase family protein [Populus trichocarpa]
LOC105130255	176.986	-3.39072	0.523819	-6.47308	9.6022e-11	5.28848e-10	PREDICTED: probable glucan 1,3-beta-glucosidase A isoform X2 [Populus euphratica]
LOC105130258	37.6103	-3.18986	0.341495	-9.34086	9.55576e-21	1.22777e-19	Domain of Uncharacterized protein function, putative isoform 1 [Theobroma cacao]
LOC105130262	19.9692	-2.17659	0.36228	-6.00804	1.87782e-09	9.07357e-09	PREDICTED: uncharacterized protein LOC105130262 [Populus euphratica]
LOC105130264	18.298	-2.09418	0.375874	-5.5715	2.52554e-08	1.07365e-07	PREDICTED: proline-rich receptor-like protein kinase PERK1 isoform X3 [Populus euphratica]
LOC105130268	128.208	-2.49296	0.183554	-13.5817	5.14453e-42	2.42908e-40	trehalose-6-phosphate phosphatase family protein [Populus trichocarpa]
LOC105130271	12.8846	-1.6351	0.536812	-3.04596	0.00231942	0.00490441	Tetratricopeptide repeat protein, putative [Ricinus communis]
LOC105130311	1148.05	-2.54997	0.225208	-11.3227	1.01315e-29	2.39976e-28	allene oxide synthase family protein [Populus trichocarpa]
LOC105130330	234.317	-2.31779	0.225955	-10.2578	1.09219e-24	1.83876e-23	diacylglycerol kinase family protein [Populus trichocarpa]
LOC105130341	22.5591	-3.73741	0.40376	-9.25652	2.11195e-20	2.64384e-19	unnamed protein product [Vitis vinifera]
LOC105130345	26.3469	-2.97259	0.510706	-5.82055	5.86532e-09	2.68991e-08	ankyrin repeat family protein [Populus trichocarpa]
LOC105130353	966.751	-2.10068	0.168425	-12.4725	1.05497e-35	3.58153e-34	PHYTOALEXIN DEFICIENT 4 family protein [Populus trichocarpa]
LOC105130469	11.9612	-3.64954	0.568471	-6.41992	1.36344e-10	7.4029e-10	PREDICTED: heptahelical transmembrane protein 4-like [Populus euphratica]
LOC105130513	60.0874	-3.07829	0.279955	-10.9956	4.01049e-28	8.67732e-27	NBS-LRR resistance protein RGH2 [Populus trichocarpa]
LOC105130574	45.787	-2.44472	0.322759	-7.57444	3.60693e-14	2.7395e-13	Early nodulin-like protein 1 precursor [Populus trichocarpa]
LOC105130625	46.3749	-2.27835	0.210026	-10.848	2.03905e-27	4.23954e-26	proton-dependent oligopeptide transport family protein [Populus trichocarpa]
LOC105130638	1008.63	-3.70039	0.194574	-19.018	1.21102e-80	2.8083e-78	PREDICTED: serine/threonine-protein kinase-like protein CCR4 [Populus euphratica]
LOC105130656	29.5197	-3.65056	0.370938	-9.84143	7.46392e-23	1.11494e-21	glucuronoxylan methyltransferase 4 [Populus trichocarpa]
LOC105130687	47.5261	-2.64159	0.567294	-4.65647	3.21673e-06	1.05182e-05	cytochrome P450 family protein [Populus trichocarpa]
LOC105130698	44.5965	-1.69658	0.226538	-7.48917	6.931e-14	5.12605e-13	GTP-binding family protein [Populus trichocarpa]
LOC105130869	115.769	-2.82184	0.394857	-7.14649	8.90236e-13	5.96012e-12	PREDICTED: probable pectinesterase 68 [Populus euphratica]
LOC105130900	105.786	-2.52049	0.237492	-10.6129	2.59445e-26	4.94677e-25	PREDICTED: uncharacterized protein At4g04980 [Populus euphratica]
LOC105130909	43.9783	-2.75802	0.321846	-8.56938	1.04048e-17	1.06435e-16	ERF5-1 [Populus x canadensis]
LOC105130937	144.997	-3.43657	0.563777	-6.09562	1.09014e-09	5.38606e-09	Expansin-related protein 1 precursor [Populus trichocarpa]
LOC105131005	182.052	-3.7382	0.515799	-7.2474	4.24846e-13	2.93523e-12	ABC transporter-related family protein [Populus trichocarpa]
LOC105131010	279.314	-2.24263	0.219756	-10.2051	1.88088e-24	3.10831e-23	nucleic acid binding protein, putative [Ricinus communis]
LOC105131016	235.455	-2.16278	0.223129	-9.69298	3.22967e-22	4.60205e-21	hexokinase family protein [Populus trichocarpa]
LOC105131044	7.98521	-2.99056	0.668918	-4.47074	7.79507e-06	2.42505e-05	PREDICTED: phosphoinositide phospholipase C 1-like isoform X3 [Populus euphratica]
LOC105131117	153.373	-2.55474	0.301585	-8.47104	2.43207e-17	2.41319e-16	PREDICTED: uncharacterized protein LOC105131117 [Populus euphratica]
LOC105131125	183.372	-2.84787	0.278564	-10.2234	1.55757e-24	2.59039e-23	protein phosphatase, partial [Populus deltoides]
LOC105131135	711.103	-2.74008	0.132446	-20.6883	4.41518e-95	1.67051e-92	zinc finger family protein [Populus trichocarpa]
LOC105131203	170.89	-4.15378	0.203033	-20.4586	5.03394e-93	1.76526e-90	ATP binding protein, putative [Ricinus communis]
LOC105131225	955.414	-2.3672	0.165096	-14.3383	1.26081e-46	7.3838e-45	auxin-regulated protein [Populus tremula x Populus tremuloides]
LOC105131226	107.549	-2.93078	0.260897	-11.2335	2.79289e-29	6.43506e-28	auxin-induced protein IAA4 [Populus trichocarpa]
LOC105131257	29.0694	-2.75536	0.301187	-9.14835	5.7809e-20	6.99326e-19	ATP-dependent helicase, putative [Ricinus communis]
LOC105131294	25.4857	-1.96709	0.257184	-7.64856	2.03247e-14	1.58041e-13	unknown [Populus trichocarpa]
LOC105131356	241.631	-1.90642	0.195743	-9.7394	2.04765e-22	2.96029e-21	PREDICTED: uncharacterized protein LOC105131356 [Populus euphratica]
LOC105131418	8.11678	-1.97626	0.47408	-4.16863	3.06433e-05	8.76254e-05	PREDICTED: transcription repressor OFP16-like [Populus euphratica]
LOC105131439	7.81484	-5.21028	0.915395	-5.69183	1.25683e-08	5.52857e-08	PREDICTED: uncharacterized protein LOC105131439 isoform X2 [Populus euphratica]
LOC105131457	583.255	-1.79146	0.168846	-10.61	2.67725e-26	5.09493e-25	PREDICTED: transcription factor PIF4-like isoform X3 [Populus euphratica]
LOC105131478	967.277	-2.22906	0.166837	-13.3607	1.0255e-40	4.44772e-39	WRKY family transcription factor family protein [Populus trichocarpa]
LOC105131483	36.3571	-3.25215	0.494534	-6.57619	4.82658e-11	2.73798e-10	PREDICTED: uncharacterized protein LOC105131483 [Populus euphratica]
LOC105131502	147.145	-3.09332	0.213317	-14.5011	1.19289e-47	7.44067e-46	Transcription factor, putative [Theobroma cacao]
LOC105131503	190.069	-3.26048	0.563108	-5.79015	7.03229e-09	3.19251e-08	CYP77A3p family protein [Populus trichocarpa]
LOC105131508	30.1421	-2.03397	0.251178	-8.09775	5.59828e-16	4.97615e-15	PREDICTED: crocetin glucoside glucosyltransferase-like [Populus euphratica]
LOC105131517	7.18121	-2.71867	0.557132	-4.87976	1.06214e-06	3.70385e-06	PREDICTED: serine/threonine-protein kinase D6PKL1-like [Populus euphratica]
LOC105131560	318.795	-2.94435	0.15256	-19.2996	5.4109e-83	1.37691e-80	PREDICTED: UPF0481 protein At3g47200-like [Populus euphratica]
LOC105131569	29.2986	-2.33004	0.645721	-3.60843	0.00030805	0.000752974	PREDICTED: uncharacterized protein LOC105131569 [Populus euphratica]
LOC105131575	162.876	-2.67524	0.32081	-8.33901	7.49151e-17	7.18301e-16	cationic amino acid transporter 6 family protein [Populus trichocarpa]
LOC105131602	18.5861	-2.9131	0.454065	-6.41559	1.40279e-10	7.60649e-10	PREDICTED: inactive protein RESTRICTED TEV MOVEMENT 2-like [Populus euphratica]
LOC105131612	305.373	-2.21421	0.211725	-10.4579	1.34765e-25	2.44644e-24	PREDICTED: 3-oxo-5-alpha-steroid 4-dehydrogenase 2-like [Populus euphratica]
LOC105131681	107.496	-2.1463	0.142342	-15.0784	2.24559e-51	1.63889e-49	Gb:AAF36750.1, putative isoform 1 [Theobroma cacao]
LOC105131700	32.0468	-2.80499	0.56269	-4.98496	6.19745e-07	2.23011e-06	PREDICTED: WD repeat-containing protein 26-like [Populus euphratica]
LOC105131740	112.46	-2.95554	0.203578	-14.5179	9.32787e-48	5.84363e-46	calcineurin-like phosphoesterase family protein [Populus trichocarpa]
LOC105131746	10.7671	-2.90413	0.479705	-6.054	1.41294e-09	6.90714e-09	PREDICTED: uncharacterized protein LOC105131746 isoform X5 [Populus euphratica]
LOC105131747	33.8412	-2.87877	0.3315	-8.68405	3.81927e-18	4.03317e-17	phosphate translocator-related family protein [Populus trichocarpa]
LOC105131753	6.91516	-2.14724	0.524191	-4.0963	4.19803e-05	0.000117587	PREDICTED: alpha carbonic anhydrase 4-like [Populus euphratica]
LOC105131754	4.09808	-5.2975	0.964921	-5.49008	4.01741e-08	1.67324e-07	PREDICTED: alpha carbonic anhydrase 4-like [Populus euphratica]
LOC105131773	19.9684	-2.03	0.347582	-5.84035	5.20908e-09	2.40198e-08	VQ motif-containing protein, putative [Theobroma cacao]
LOC105131775	9.45702	-3.92162	0.781246	-5.0197	5.17517e-07	1.87765e-06	seed maturation protein LEA 4 [Glycine canescens]
LOC105131796	474.205	-2.68909	0.334301	-8.04391	8.70193e-16	7.57336e-15	C2 domain-containing family protein [Populus trichocarpa]
LOC105131798	55.8876	-3.02692	0.317696	-9.52771	1.6079e-21	2.17169e-20	C2 calcium/lipid-binding plant phosphoribosyltransferase family protein [Theobroma cacao]
LOC105131800	139.799	-1.9975	0.266672	-7.49049	6.86186e-14	5.07623e-13	polygalacturonase inhibiting family protein [Populus trichocarpa]
LOC105131823	85.5149	-2.31566	0.223695	-10.3519	4.10417e-25	7.14811e-24	leucine-rich repeat family protein [Populus trichocarpa]
LOC105131827	7.49853	-3.89244	0.715848	-5.43753	5.40252e-08	2.21675e-07	zinc finger family protein [Populus trichocarpa]
LOC105131855	183.335	-1.94432	0.183984	-10.5678	4.2007e-26	7.8794e-25	PREDICTED: uncharacterized protein LOC105131855 [Populus euphratica]
LOC105131858	145.284	-2.73384	0.28981	-9.43319	3.97803e-21	5.22798e-20	PREDICTED: uncharacterized protein LOC105131858 [Populus euphratica]
LOC105131861	418.574	-2.32468	0.581471	-3.99793	6.38994e-05	0.000173901	ATP-binding cassette transporter, putative [Ricinus communis]
LOC105131951	19.5484	-2.67621	0.378721	-7.06645	1.5895e-12	1.0383e-11	leucine-rich repeat transmembrane protein kinase [Populus trichocarpa]
LOC105131992	22.3564	-4.43505	0.618577	-7.16977	7.51226e-13	5.0589e-12	21 kDa protein precursor, putative [Ricinus communis]
LOC105132021	9.5467	-1.62659	0.422248	-3.85222	0.000117051	0.000305593	PREDICTED: wee1-like protein kinase isoform X2 [Populus euphratica]
LOC105132065	34.162	-2.54384	0.374666	-6.78961	1.1244e-11	6.76968e-11	serine-threonine protein kinase, plant-type, putative [Ricinus communis]
LOC105132072	106.348	-1.84915	0.389302	-4.74991	2.03512e-06	6.83962e-06	sugar transporter family protein [Populus trichocarpa]
LOC105132104	41.8122	-3.61801	0.3087	-11.7201	1.00511e-31	2.72404e-30	xyloglucan endo-1 family protein [Populus trichocarpa]
LOC105132115	517.535	-1.9617	0.17363	-11.2981	1.34013e-29	3.14574e-28	phophatase 2C protein [Populus euphratica]
LOC105132128	123.006	-2.08771	0.332391	-6.2809	3.36628e-10	1.75708e-09	PREDICTED: serine/threonine-protein kinase CDL1 [Populus euphratica]
LOC105132156	1712.95	-2.88952	0.183987	-15.705	1.39851e-55	1.22979e-53	rhomboid family protein [Populus trichocarpa]
LOC105132177	130.962	-3.10063	0.473087	-6.55403	5.6006e-11	3.15837e-10	PREDICTED: uncharacterized protein LOC105132177 [Populus euphratica]
LOC105132203	33.391	-2.15794	0.352106	-6.12867	8.86152e-10	4.42307e-09	PREDICTED: growth-regulating factor 10-like [Populus euphratica]
LOC105132228	38.9196	-2.87916	0.3912	-7.35982	1.84165e-13	1.31243e-12	PREDICTED: uncharacterized protein LOC105132228 [Populus euphratica]
LOC105132234	1344.34	-1.99681	0.14865	-13.433	3.87634e-41	1.7362e-39	hypothetical protein POPTR_0003s11470g [Populus trichocarpa]
LOC105132247	207.157	-2.18175	0.292614	-7.45606	8.91474e-14	6.53437e-13	invertase/pectin methylesterase inhibitor family protein [Populus trichocarpa]
LOC105132330	101.732	-2.05525	0.203345	-10.1072	5.13245e-24	8.24029e-23	phototropic-responsive NPH3 family protein [Populus trichocarpa]
LOC105132350	15.3307	-3.84337	0.522878	-7.35041	1.97594e-13	1.40465e-12	PREDICTED: uncharacterized protein LOC105132350 [Populus euphratica]
LOC105132367	55.471	-1.91581	0.484833	-3.95148	7.76691e-05	0.000208668	unknown [Populus trichocarpa]
LOC105132385	1295.69	-3.4297	0.129595	-26.4648	2.4635e-154	4.42737e-151	unknown [Populus trichocarpa]
LOC105132391	1419.99	-2.60266	0.154087	-16.8908	5.25716e-64	6.54414e-62	PREDICTED: probable galacturonosyltransferase-like 9 [Populus euphratica]
LOC105132449	54.2942	-2.18017	0.405178	-5.38078	7.41619e-08	2.98673e-07	secondary cell wall-related glycosyltransferase family 14 [Populus tremula x Populus tremuloides]
LOC105132452	173.787	-2.16021	0.168897	-12.7901	1.86279e-37	6.90265e-36	Sodium/calcium exchanger family protein isoform 2 [Theobroma cacao]
LOC105132467	454.021	-2.35677	0.193784	-12.1618	4.96388e-34	1.52823e-32	PREDICTED: probable inactive leucine-rich repeat receptor-like protein kinase At3g03770 [Populus euphratica]
LOC105132480	5438.63	-2.36122	0.305872	-7.71965	1.16654e-14	9.2331e-14	dehydrin 3 [Populus alba x Populus glandulosa]
LOC105132494	299.617	-3.1607	0.29138	-10.8473	2.05334e-27	4.26309e-26	expansin S1 precursor family protein [Populus trichocarpa]
LOC105132500	38.99	-1.90893	0.30303	-6.29947	2.98665e-10	1.5666e-09	myb family transcription factor family protein [Populus trichocarpa]
LOC105132502	95.5194	-2.44464	0.238181	-10.2638	1.02572e-24	1.73091e-23	PREDICTED: GATA transcription factor 5-like [Populus euphratica]
LOC105132587	6.82607	-2.38287	0.53753	-4.43301	9.29278e-06	2.85943e-05	Uncharacterized protein isoform 1 [Theobroma cacao]
LOC105132671	185.608	-2.12685	0.29805	-7.1359	9.61587e-13	6.41541e-12	aspartyl protease family protein [Populus trichocarpa]
LOC105132683	85.4021	-2.6793	0.259651	-10.3188	5.79139e-25	9.95405e-24	PREDICTED: serine/threonine-protein kinase OSR1-like isoform X6 [Populus euphratica]
LOC105132726	12.2942	-1.91078	0.660152	-2.89445	0.00379827	0.00773836	PREDICTED: WAT1-related protein At5g07050-like [Populus euphratica]
LOC105132728	175.399	-2.72456	0.203156	-13.4112	5.20084e-41	2.29724e-39	hsr203J family protein [Populus trichocarpa]
LOC105132747	147.443	-2.15126	0.135319	-15.8977	6.56918e-57	6.07385e-55	PREDICTED: uncharacterized protein LOC105132747 [Populus euphratica]
LOC105132792	8.05317	-2.93671	0.619148	-4.74315	2.10421e-06	7.05862e-06	auxin efflux carrier family protein [Populus trichocarpa]
LOC105132868	29.05	-3.90449	0.542118	-7.20229	5.92096e-13	4.02785e-12	PREDICTED: uncharacterized protein LOC105132868 [Populus euphratica]
LOC105132891	110.471	-2.05976	0.211457	-9.74083	2.01889e-22	2.92018e-21	PREDICTED: rop guanine nucleotide exchange factor 1-like [Populus euphratica]
LOC105132898	47.6348	-2.15847	0.261415	-8.25688	1.49524e-16	1.3937e-15	Rhodanese/Cell cycle control phosphatase superfamily protein, putative [Theobroma cacao]
LOC105132901	31.8164	-2.02315	0.269635	-7.50332	6.22224e-14	4.62327e-13	PREDICTED: tyrosine-protein kinase CSK-like isoform X2 [Populus euphratica]
LOC105132909	20.1369	-3.23181	0.46277	-6.98362	2.87669e-12	1.83943e-11	phospholipase d delta, putative [Ricinus communis]
LOC105132927	886.031	-3.3176	0.200955	-16.5091	3.15305e-61	3.43431e-59	cinnamyl alcohol dehydrogenase 3 [Populus tomentosa]
LOC105132954	27.7047	-3.77365	0.458974	-8.22191	2.00289e-16	1.8483e-15	PREDICTED: uncharacterized protein LOC105132954 isoform X2 [Populus euphratica]
LOC105132997	95.7188	-3.49306	0.253834	-13.7612	4.36224e-43	2.15526e-41	Basic helix-loop-helix DNA-binding superfamily protein, putative [Theobroma cacao]
LOC105133003	11.0175	-2.77046	0.546796	-5.06671	4.04758e-07	1.48777e-06	Uncharacterized protein isoform 1 [Theobroma cacao]
LOC105133046	63.3343	-2.20174	0.1869	-11.7803	4.93282e-32	1.35735e-30	RING/FYVE/PHD zinc finger superfamily protein [Theobroma cacao]
LOC105133057	36.1817	-2.82827	0.614039	-4.606	4.10486e-06	1.32549e-05	PREDICTED: phenolic glucoside malonyltransferase 1-like [Populus euphratica]
LOC105133085	13.9631	-2.68029	0.404059	-6.6334	3.28031e-11	1.89408e-10	PREDICTED: NAC domain-containing protein 45-like isoform X2 [Populus euphratica]
LOC105133103	40.0338	-3.11313	0.26974	-11.5412	8.17375e-31	2.07446e-29	PREDICTED: uncharacterized protein LOC105133103 [Populus euphratica]
LOC105133107	718.714	-2.26674	0.181748	-12.4719	1.0629e-35	3.60421e-34	kinase family protein [Populus trichocarpa]
LOC105133118	58.0701	-2.97896	0.240978	-12.3619	4.19925e-35	1.38157e-33	PREDICTED: uncharacterized protein LOC105133118 isoform X3 [Populus euphratica]
LOC105133162	385.573	-1.94774	0.415063	-4.69264	2.69705e-06	8.90294e-06	unknown [Populus trichocarpa]
LOC105133214	26.5459	-3.3486	0.411172	-8.14405	3.82281e-16	3.44377e-15	proton-dependent oligopeptide transport family protein [Populus trichocarpa]
LOC105133245	2342.92	-2.20332	0.176796	-12.4625	1.19522e-35	4.0386e-34	FLAGELLIN-SENSITIVE 2 family protein [Populus trichocarpa]
LOC105133301	150.374	-2.13758	0.587041	-3.64128	0.000271284	0.000668904	nucleic acid binding protein, putative [Ricinus communis]
LOC105133317	590.839	-2.98298	0.10033	-29.7318	2.98232e-194	1.42928e-190	PREDICTED: nudix hydrolase 4-like [Populus euphratica]
LOC105133367	326.143	-2.00756	0.257707	-7.79008	6.69668e-15	5.41059e-14	phototropic-responsive NPH3 family protein [Populus trichocarpa]
LOC105133380	12.4402	-1.6838	0.436044	-3.86154	0.000112675	0.000294917	MYB family protein [Jatropha curcas]
LOC105133385	47.5042	-2.53885	0.377198	-6.7308	1.68737e-11	1.00062e-10	phospholipase/carboxylesterase family protein [Populus trichocarpa]
LOC105133401	69.0404	-2.54261	0.206579	-12.3082	8.18615e-35	2.62715e-33	pentatricopeptide repeat-containing family protein [Populus trichocarpa]
LOC105133417	261.644	-2.53468	0.11566	-21.9149	1.87316e-106	1.05613e-103	ovule development family protein [Populus trichocarpa]
LOC105133470	84.9724	-2.81808	0.404375	-6.96898	3.19257e-12	2.03147e-11	Myb domain protein 106 [Theobroma cacao]
LOC105133493	41.0594	-2.68531	0.661433	-4.05983	4.91077e-05	0.000136066	PREDICTED: anthocyanidin 3-O-glucosyltransferase 2-like [Populus euphratica]
LOC105133553	83.0264	-3.65581	0.343349	-10.6475	1.79109e-26	3.46586e-25	MYB family protein [Jatropha curcas]
LOC105133573	182.85	-2.93682	0.259043	-11.3372	8.58899e-30	2.04113e-28	chloroplast omega-3 desaturase family protein [Populus trichocarpa]
LOC105133575	3258.06	-2.57642	0.149672	-17.2138	2.09304e-66	2.8256e-64	zinc finger family protein [Populus trichocarpa]
LOC105133603	49.7374	-2.49791	0.219673	-11.3711	5.82751e-30	1.40934e-28	anthranilate synthase component I, putative [Ricinus communis]
LOC105133606	39.5748	-3.52566	0.426549	-8.26554	1.39064e-16	1.30169e-15	Downstream target of A 2 [Theobroma cacao]
LOC105133622	12.2859	-2.18529	0.521435	-4.19091	2.77832e-05	8.00347e-05	homeobox-leucine zipper transcription factor family protein [Populus trichocarpa]
LOC105133639	924.678	-1.88403	0.186456	-10.1044	5.28096e-24	8.46928e-23	phosphate translocator-related family protein [Populus trichocarpa]
LOC105133657	364.101	-3.45497	0.182582	-18.9229	7.38911e-80	1.64708e-77	PREDICTED: uncharacterized protein LOC105133657 [Populus euphratica]
LOC105133743	31.1992	-3.2471	0.363997	-8.92068	4.63451e-19	5.2456e-18	serine-threonine protein kinase, plant-type, putative [Ricinus communis]
LOC105133764	28.1031	-3.43286	0.418184	-8.20898	2.23076e-16	2.05134e-15	PREDICTED: inactive leucine-rich repeat receptor-like protein kinase CORYNE [Populus euphratica]
LOC105133784	84.67	-2.67646	0.443333	-6.03714	1.56867e-09	7.63363e-09	major facilitator superfamily protein, partial [Populus trichocarpa]
LOC105133790	54.7171	-3.25745	0.372007	-8.75644	2.01515e-18	2.17759e-17	MutT/nudix family protein [Populus trichocarpa]
LOC105133855	33.0632	-2.28636	0.277046	-8.25264	1.54936e-16	1.44368e-15	Rop guanine nucleotide exchange factor, putative [Ricinus communis]
LOC105133857	7.86944	-1.46736	0.517663	-2.83458	0.00458859	0.0092121	phosphoenolpyruvate-carboxylase kinase family protein [Populus trichocarpa]
LOC105133865	2.99128	-3.7672	1.01547	-3.70979	0.000207429	0.000520155	PREDICTED: LOW QUALITY PROTEIN: protein LIGHT-DEPENDENT SHORT HYPOCOTYLS 1-like [Populus euphratica]
LOC105133883	19.5725	1.16677	0.287321	4.06088	4.88885e-05	0.000135563	PREDICTED: probable disease resistance protein At4g27220 [Populus euphratica]
LOC105133968	29.5616	-2.47021	0.378757	-6.5219	6.94232e-11	3.88001e-10	lipoxygenase family protein [Populus trichocarpa]
LOC105133991	213.113	-3.8639	0.228772	-16.8897	5.35637e-64	6.6104e-62	cytochrome P450 family protein [Populus trichocarpa]
LOC105134039	1011.66	-3.61756	0.304425	-11.8832	1.44635e-32	4.09348e-31	PREDICTED: 14 kDa proline-rich protein DC2.15-like [Populus euphratica]
LOC105134074	56.0821	-1.99677	0.262612	-7.6035	2.88234e-14	2.21195e-13	PREDICTED: probable receptor-like protein kinase At1g80640 isoform X3 [Populus euphratica]
LOC105134081	40.7348	-2.02111	0.319681	-6.32228	2.57737e-10	1.36236e-09	C2H2 and C2HC zinc fingers superfamily protein, putative [Theobroma cacao]
LOC105134126	3931.74	-2.43755	0.0861279	-28.3015	3.31079e-176	8.65469e-173	PREDICTED: putative F-box protein PP2-B2 isoform X4 [Populus euphratica]
LOC105134164	13.8909	-4.00297	0.546082	-7.33034	2.29561e-13	1.62307e-12	unknown [Populus trichocarpa]
LOC105134165	11.8852	-4.13057	0.598612	-6.90024	5.19133e-12	3.2332e-11	unknown [Populus trichocarpa]
LOC105134195	471.953	-3.55803	0.175763	-20.2433	4.06752e-91	1.36002e-88	brassinosteroid-responsive ring-H2 family protein [Populus trichocarpa]
LOC105134212	840.972	-2.31932	0.173955	-13.3329	1.48995e-40	6.37553e-39	C2 domain-containing family protein [Populus trichocarpa]
LOC105134216	70.7746	-2.447	0.395011	-6.19477	5.83716e-10	2.96498e-09	Actin-binding FH2 family protein [Theobroma cacao]
LOC105134288	64.541	-2.32889	0.469411	-4.96131	7.00184e-07	2.50265e-06	PREDICTED: uncharacterized protein LOC105134288 [Populus euphratica]
LOC105134341	97.7882	-2.15261	0.215073	-10.0087	1.39505e-23	2.18609e-22	PREDICTED: transcription factor CPC-like [Populus euphratica]
LOC105134351	1275.15	-2.96489	0.692197	-4.2833	1.84139e-05	5.43626e-05	PREDICTED: FK506-binding protein 4-like [Populus euphratica]
LOC105134368	113.408	-1.83148	0.195315	-9.37705	6.78431e-21	8.80338e-20	AMP dependent CoA ligase, putative [Ricinus communis]
LOC105134394	57.9477	-3.45439	0.318717	-10.8384	2.2631e-27	4.66824e-26	epidermal differentiation family protein [Populus trichocarpa]
LOC105134429	29.824	-3.41626	0.338586	-10.0898	6.132e-24	9.80676e-23	PREDICTED: protein SHORT-ROOT-like [Populus euphratica]
LOC105134447	110.874	-2.03288	0.252777	-8.0422	8.82385e-16	7.67483e-15	zinc finger family protein [Populus trichocarpa]
LOC105134487	20.8526	-2.39259	0.335774	-7.12561	1.03621e-12	6.89003e-12	PREDICTED: probable membrane-associated kinase regulator 6 [Populus euphratica]
LOC105134500	13.5972	-2.44602	0.467625	-5.23073	1.68839e-07	6.4958e-07	auxin-responsive family protein [Populus trichocarpa]
LOC105134513	822.716	-2.78101	0.125323	-22.1907	4.22822e-109	2.58686e-106	delta8-sphingolipid desaturase [Populus tomentosa]
LOC105134522	596.666	-3.12213	0.782278	-3.99108	6.57729e-05	0.000178627	PREDICTED: proline-rich protein 4 isoform X1 [Populus euphratica]
LOC105134575	52.9827	-2.19201	0.325202	-6.74048	1.5787e-11	9.38697e-11	ripening induced protein [Ficus pumila var. awkeotsang]
LOC105134595	173.641	-1.98891	0.195984	-10.1483	3.3704e-24	5.47856e-23	Uncharacterized protein TCM_019839 [Theobroma cacao]
LOC105134614	538.639	-2.78021	0.382923	-7.26048	3.85712e-13	2.67773e-12	PREDICTED: uncharacterized protein LOC105134614 [Populus euphratica]
LOC105134686	23.2955	-2.29975	0.632373	-3.63669	0.000276162	0.000680292	PREDICTED: uncharacterized protein LOC105134686 [Populus euphratica]
LOC105134704	37.7014	-2.18846	0.330614	-6.61938	3.607e-11	2.0748e-10	PREDICTED: epoxide hydrolase 4-like [Populus euphratica]
LOC105134739	96.0146	-3.23392	0.262962	-12.2981	9.27753e-35	2.97077e-33	PREDICTED: deSI-like protein At4g17486 [Populus euphratica]
LOC105134753	27.6267	-3.69495	0.435113	-8.49193	2.03236e-17	2.0306e-16	DC1 domain-containing family protein [Populus trichocarpa]
LOC105134791	96.6396	-2.97285	0.302161	-9.83864	7.67377e-23	1.1445e-21	PREDICTED: proline-rich receptor-like protein kinase PERK3 isoform X3 [Populus euphratica]
LOC105134795	28.339	-2.79682	0.312131	-8.96038	3.23547e-19	3.70219e-18	Uncharacterized protein TCM_005202 [Theobroma cacao]
LOC105134801	76.552	-3.64391	0.356209	-10.2297	1.45943e-24	2.43563e-23	PREDICTED: uncharacterized protein LOC105134801 [Populus euphratica]
LOC105134804	22.435	-2.92626	0.343653	-8.51516	1.66356e-17	1.67551e-16	PREDICTED: uncharacterized protein LOC105134804 [Populus euphratica]
LOC105134814	17.9936	-2.03829	0.329318	-6.18941	6.03889e-10	3.0642e-09	PREDICTED: uncharacterized protein LOC105134814 [Populus euphratica]
LOC105134832	574.958	-3.75002	0.472545	-7.93581	2.09127e-15	1.76971e-14	cytochrome P450, putative [Ricinus communis]
LOC105134889	345.483	-1.82522	0.204608	-8.92056	4.63953e-19	5.24822e-18	pathogenesis-related thaumatin family protein [Populus trichocarpa]
LOC105134905	679.163	-2.48569	0.212539	-11.6952	1.34895e-31	3.6175e-30	PREDICTED: glycine-rich cell wall structural protein-like isoform X2 [Populus euphratica]
LOC105134933	52.0921	-3.08405	0.341174	-9.03952	1.57356e-19	1.8371e-18	PREDICTED: UPF0481 protein At3g47200-like [Populus euphratica]
LOC105134935	22.2908	-5.53976	0.69071	-8.02038	1.05418e-15	9.1085e-15	PREDICTED: UPF0481 protein At3g47200-like isoform X4 [Populus euphratica]
LOC105134937	1563.8	-2.28135	0.199307	-11.4464	2.45103e-30	6.03418e-29	polygalacturonase inhibitor-like family protein [Populus trichocarpa]
LOC105134940	1488.74	-2.59783	0.191431	-13.5706	5.98479e-42	2.80281e-40	WRKY transcription factor 6 [(Populus tomentosa x Populus bolleana) x Populus tomentosa]
LOC105134970	202.662	-2.09962	0.193757	-10.8363	2.31594e-27	4.77382e-26	PREDICTED: uncharacterized protein LOC105134970 isoform X3 [Populus euphratica]
LOC105135053	23.3096	-3.22085	0.402067	-8.01072	1.14039e-15	9.8356e-15	unknown [Populus trichocarpa]
LOC105135059	271.745	-1.83208	0.339619	-5.39451	6.87126e-08	2.77856e-07	RING-H2 finger protein ATL5M precursor, putative [Ricinus communis]
LOC105135077	16.5175	-3.43026	0.440341	-7.79001	6.70032e-15	5.41201e-14	PREDICTED: phenolic glucoside malonyltransferase 1-like [Populus euphratica]
LOC105135079	555.245	-2.23883	0.0950506	-23.5541	1.13885e-122	9.92353e-120	lectin-like protein kinase [Populus nigra]
LOC105135168	58.9334	-2.80029	0.261966	-10.6895	1.13954e-26	2.23668e-25	glycosyl hydrolase family protein [Populus trichocarpa]
LOC105135169	18.3956	-2.60033	0.498122	-5.22027	1.78658e-07	6.85706e-07	PREDICTED: 3-ketoacyl-CoA synthase 21-like [Populus euphratica]
LOC105135200	17.1656	-2.39893	0.388803	-6.17002	6.82802e-10	3.44395e-09	PREDICTED: deacetoxyvindoline 4-hydroxylase-like [Populus euphratica]
LOC105135202	430.295	-2.90557	0.188089	-15.4479	7.79735e-54	6.42444e-52	PREDICTED: putative disease resistance protein RGA4 [Populus euphratica]
LOC105135219	373.352	-2.72191	0.335724	-8.10759	5.16328e-16	4.59802e-15	PREDICTED: putative disease resistance protein RGA1 isoform X2 [Populus euphratica]
LOC105135236	26.2827	-2.36023	0.405049	-5.82702	5.64266e-09	2.59276e-08	sucrose synthase family protein [Populus trichocarpa]
LOC105135241	14.5664	-3.40109	0.44757	-7.59902	2.98393e-14	2.2826e-13	PREDICTED: NAC domain-containing protein 86 [Populus euphratica]
LOC105135242	97.5155	-3.55287	0.204422	-17.3801	1.16751e-67	1.73946e-65	regulator of chromosome condensation (RCC1) family protein [Populus trichocarpa]
LOC105135284	196.079	-2.12605	0.189188	-11.2377	2.66131e-29	6.14667e-28	PREDICTED: universal stress protein A-like protein [Populus euphratica]
LOC105135285	7.38785	-3.38648	0.628045	-5.3921	6.96406e-08	2.81331e-07	self-incompatibility S1 family protein [Arabidopsis thaliana]
LOC105135299	684.494	-3.5524	0.286667	-12.3921	2.88395e-35	9.59814e-34	PREDICTED: putative disease resistance protein RGA4 [Populus euphratica]
LOC105135315	19.6147	-2.52624	0.474867	-5.31989	1.03831e-07	4.10909e-07	PREDICTED: uncharacterized protein LOC105135315 [Populus euphratica]
LOC105135344	10.3783	-2.85103	0.531164	-5.36751	7.98317e-08	3.20251e-07	PREDICTED: uncharacterized protein LOC105135344 isoform X3 [Populus euphratica]
LOC105135390	20.9246	-3.16564	0.377922	-8.37644	5.45505e-17	5.27261e-16	PREDICTED: retinoic acid receptor responder protein 3-like [Populus euphratica]
LOC105135451	40.1991	-4.12853	0.45587	-9.05637	1.34859e-19	1.5828e-18	Csf-2 family protein [Populus trichocarpa]
LOC105135517	552.865	-2.06689	0.164236	-12.5849	2.55744e-36	8.99011e-35	phosphatidyl serine synthase family protein [Populus trichocarpa]
LOC105135567	20.5813	-3.72355	0.460587	-8.08436	6.24899e-16	5.52718e-15	PREDICTED: uncharacterized protein LOC105135567 [Populus euphratica]
LOC105135572	41.8612	-4.23739	0.4715	-8.98704	2.53983e-19	2.92951e-18	Pectate lyase precursor, putative [Ricinus communis]
LOC105135578	42.6492	-2.55807	0.425548	-6.01125	1.84103e-09	8.90474e-09	PREDICTED: probable L-type lectin-domain containing receptor kinase S.7 isoform X3 [Populus euphratica]
LOC105135580	13.9366	-3.32496	0.512167	-6.49194	8.47382e-11	4.69579e-10	PREDICTED: vegetative cell wall protein gp1-like [Populus euphratica]
LOC105135620	88.233	-1.98258	0.231388	-8.56819	1.05123e-17	1.07421e-16	PREDICTED: uncharacterized protein LOC105135620 isoform X2 [Populus euphratica]
LOC105135643	587.913	-2.18952	0.714463	-3.06457	0.0021798	0.004632	Nicotianamine synthase, putative [Ricinus communis]
LOC105135644	26.9428	-2.80042	0.3612	-7.7531	8.96755e-15	7.16682e-14	PREDICTED: homeobox protein knotted-1-like 1 [Populus euphratica]
LOC105135748	16.3805	-2.23395	0.392978	-5.68468	1.31056e-08	5.75523e-08	galactinol synthase family protein [Populus trichocarpa]
LOC105135776	360.396	-2.11733	0.142364	-14.8726	4.96366e-50	3.36627e-48	unknown [Populus trichocarpa]
LOC105135785	2241.39	-2.54162	0.163474	-15.5476	1.65224e-54	1.38919e-52	calcium binding family protein [Populus trichocarpa]
LOC105135787	70.6288	-2.91505	0.579969	-5.02622	5.00252e-07	1.81901e-06	Protein P21, putative [Ricinus communis]
LOC105135791	234.687	-3.56076	0.190808	-18.6615	1.01805e-77	2.04713e-75	auxin efflux carrier component 1 family protein [Populus trichocarpa]
LOC105135831	85.222	-2.87731	0.485754	-5.92339	3.15367e-09	1.48711e-08	short-chain dehydrogenase/reductase family protein [Populus trichocarpa]
LOC105135834	21.1973	-2.7235	0.434305	-6.27093	3.58889e-10	1.86784e-09	no apical meristem family protein [Populus trichocarpa]
LOC105135838	9.19905	-3.32291	0.590304	-5.62916	1.81093e-08	7.8282e-08	PREDICTED: cytochrome P450 71A1-like [Populus euphratica]
LOC105135846	20.0466	-3.66333	0.470309	-7.7892	6.74342e-15	5.44224e-14	disease resistance family protein [Populus trichocarpa]
LOC105135889	1118.73	-3.08124	0.150758	-20.4383	7.63206e-93	2.6441e-90	ethylene-responsive nuclear family protein [Populus trichocarpa]
LOC105135984	115.742	-2.45253	0.312615	-7.84521	4.32237e-15	3.54809e-14	Leucine-rich repeat protein kinase family protein, putative [Theobroma cacao]
LOC105135986	16.7873	-2.61944	0.422699	-6.19695	5.7569e-10	2.92732e-09	PREDICTED: uncharacterized protein At1g04910 isoform X5 [Populus euphratica]
LOC105135997	22.1597	-1.91308	0.27345	-6.99611	2.63176e-12	1.68996e-11	PREDICTED: uncharacterized protein LOC105135997 [Populus euphratica]
LOC105136015	48.156	-2.67576	0.265805	-10.0666	7.76013e-24	1.23419e-22	PREDICTED: uncharacterized protein LOC105136015 [Populus euphratica]
LOC105136108	1135.01	-2.2662	0.0913915	-24.7966	9.76278e-136	1.12291e-132	unknown [Populus trichocarpa]
LOC105136113	681.086	-2.43837	0.16998	-14.345	1.14488e-46	6.71856e-45	PREDICTED: uncharacterized protein LOC105136113 [Populus euphratica]
LOC105136151	57.2434	-2.57398	0.240299	-10.7116	8.98246e-27	1.77886e-25	PREDICTED: uncharacterized protein LOC105136151 [Populus euphratica]
LOC105136160	15.3779	-3.216	0.518362	-6.20416	5.49892e-10	2.80258e-09	phopholipase d alpha, putative [Ricinus communis]
LOC105136161	18.4375	-3.33813	0.444515	-7.5096	5.93076e-14	4.42155e-13	AP2 domain-containing transcription factor family protein [Populus trichocarpa]
LOC105136209	1229.08	-2.21076	0.133886	-16.5122	2.99559e-61	3.27522e-59	phosphatase 2C family protein [Populus trichocarpa]
LOC105136214	6.57794	-1.89478	0.501843	-3.77563	0.000159602	0.000407509	PREDICTED: uncharacterized protein LOC105136214 [Populus euphratica]
LOC105136324	142.328	-3.1027	0.210059	-14.7706	2.2673e-49	1.51268e-47	PREDICTED: uncharacterized protein LOC105136324 [Populus euphratica]
LOC105136332	34.158	-2.97234	0.314199	-9.46008	3.07719e-21	4.08283e-20	PREDICTED: uncharacterized protein LOC105136332 isoform X3 [Populus euphratica]
LOC105136344	132.082	-3.96533	0.275324	-14.4024	4.99646e-47	2.99944e-45	RAP2-like protein [Populus trichocarpa]
LOC105136377	12.6618	-2.02423	0.452157	-4.47683	7.57579e-06	2.36041e-05	cyclin family protein [Populus trichocarpa]
LOC105136398	16.2019	-2.4058	0.587858	-4.09248	4.26778e-05	0.000119286	phospholipase/carboxylesterase family protein [Populus trichocarpa]
LOC105136404	45.781	-2.28714	0.359879	-6.35532	2.07989e-10	1.10775e-09	zinc finger family protein [Populus trichocarpa]
LOC105136413	62.5451	-2.74748	0.2232	-12.3095	8.05422e-35	2.59059e-33	MYB transcriptional factor [Populus nigra]
LOC105136437	40.1222	-2.11336	0.240134	-8.80076	1.35892e-18	1.48634e-17	PREDICTED: uncharacterized protein LOC105136437 isoform X2 [Populus euphratica]
LOC105136441	13.0683	-1.91176	0.538985	-3.54696	0.000389711	0.000936341	aux/IAA family protein [Populus trichocarpa]
LOC105136442	158.775	-2.70504	0.184671	-14.6479	1.38867e-48	9.0547e-47	PREDICTED: uncharacterized protein LOC105136442 [Populus euphratica]
LOC105136465	35.3419	-1.96161	0.271555	-7.2236	5.06294e-13	3.46796e-12	PREDICTED: BTB/POZ domain-containing protein At5g47800 isoform X2 [Populus euphratica]
LOC105136470	36.5123	-2.32675	0.254847	-9.12996	6.8522e-20	8.2545e-19	PREDICTED: probable polygalacturonase [Populus euphratica]
LOC105136505	7.05834	-4.16912	0.876175	-4.75831	1.95216e-06	6.57927e-06	PREDICTED: calcium-transporting ATPase 12, plasma membrane-type-like [Populus euphratica]
LOC105136506	123.74	-3.64778	0.217789	-16.7491	5.74667e-63	6.7173e-61	PREDICTED: calcium-transporting ATPase 12, plasma membrane-type-like [Populus euphratica]
LOC105136508	1653.32	-1.96607	0.176034	-11.1687	5.80468e-29	1.31325e-27	Chitin-inducible gibberellin-responsive protein, putative [Ricinus communis]
LOC105136532	96.2774	-1.57135	0.297128	-5.28845	1.23359e-07	4.83334e-07	PREDICTED: uncharacterized protein LOC105136532 [Populus euphratica]
LOC105136535	1.00267	-3.66678	1.20054	-3.05428	0.00225604	0.00477986	PREDICTED: uncharacterized protein LOC105136535 [Populus euphratica]
LOC105136613	14.1202	-2.80122	0.426326	-6.57059	5.01152e-11	2.84121e-10	transferase family protein [Populus trichocarpa]
LOC105136620	145.55	-2.04881	0.278001	-7.36981	1.70872e-13	1.22194e-12	transcription factor, putative [Ricinus communis]
LOC105136642	548.216	-3.94737	0.201802	-19.5606	3.35147e-85	9.35646e-83	PREDICTED: uncharacterized protein LOC105136642 isoform X3 [Populus euphratica]
LOC105136673	364.323	-2.52501	0.842825	-2.99588	0.0027365	0.00571548	PREDICTED: uncharacterized protein LOC105136673 [Populus euphratica]
LOC105136744	734.569	-2.58162	0.646646	-3.99233	6.54273e-05	0.000177705	unknown [Populus trichocarpa x Populus deltoides]
LOC105136786	172.788	-2.01217	0.253286	-7.94424	1.95388e-15	1.65881e-14	subtilase family protein [Populus trichocarpa]
LOC105136845	332.234	-2.22233	0.212422	-10.4619	1.29301e-25	2.35171e-24	PRXQ2 [Populus tomentosa]
LOC105136861	34.5442	-3.0549	0.37192	-8.21386	2.14194e-16	1.97156e-15	anion exchange family protein [Populus trichocarpa]
LOC105136882	42.115	-2.29599	0.217114	-10.5751	3.88913e-26	7.31406e-25	aquaporin SIP2.1 family protein [Populus trichocarpa]
LOC105136890	127.946	-3.89217	0.791053	-4.92024	8.64395e-07	3.05165e-06	PREDICTED: ricin-like [Populus euphratica]
LOC105136902	1454.05	-2.49148	0.157798	-15.789	3.70148e-56	3.29523e-54	VQ motif-containing family protein [Populus trichocarpa]
LOC105136907	100.919	-2.99478	0.310428	-9.64727	5.04837e-22	7.08818e-21	galactinol synthase 6 [Populus trichocarpa]
LOC105136913	793.414	-2.78139	0.146665	-18.9642	3.37077e-80	7.632e-78	nitrite transporter family protein [Populus trichocarpa]
LOC105136922	123.038	-3.10842	0.22562	-13.7773	3.49231e-43	1.73439e-41	proline-rich family protein [Populus trichocarpa]
LOC105136941	9.86808	-2.47565	0.505937	-4.8932	9.9211e-07	3.47692e-06	PREDICTED: CRIB domain-containing protein RIC4-like [Populus euphratica]
LOC105136961	39.8095	-2.37971	0.429035	-5.54667	2.91169e-08	1.2309e-07	putative MYB transcription factor family protein [Populus trichocarpa]
LOC105136969	74.8783	-2.95676	0.414331	-7.13624	9.592e-13	6.40246e-12	nodule inception family protein [Populus trichocarpa]
LOC105136992	25.4632	-3.75151	0.440182	-8.52262	1.55979e-17	1.57429e-16	alpha-expansin 20 precursor family protein [Populus trichocarpa]
LOC105137041	12.6576	-2.5569	0.470067	-5.43944	5.3448e-08	2.19525e-07	homeodomain-containing family protein [Populus trichocarpa]
LOC105137053	605.978	-2.97132	0.302401	-9.82574	8.72301e-23	1.29628e-21	unknown [Populus trichocarpa]
LOC105137088	42.0258	-2.00054	0.411813	-4.85787	1.18656e-06	4.10731e-06	ATP binding protein, putative [Ricinus communis]
LOC105137129	598.227	-1.85689	0.235641	-7.88017	3.26924e-15	2.70992e-14	amino acid transporter family protein [Populus trichocarpa]
LOC105137172	76.2485	-1.95652	0.258236	-7.57647	3.5509e-14	2.69908e-13	WRKY transcription factor 3 [(Populus tomentosa x Populus bolleana) x Populus tomentosa]
LOC105137176	165.758	-2.48096	0.313847	-7.90501	2.67907e-15	2.23944e-14	Domain of Uncharacterized protein function (DUF23) [Theobroma cacao]
LOC105137258	1004.35	-2.05221	0.163685	-12.5376	4.6505e-36	1.60921e-34	PREDICTED: uncharacterized protein LOC105137258 [Populus euphratica]
LOC105137286	804.245	-1.90848	0.0886941	-21.5176	1.06627e-102	5.19673e-100	hydroxymethylglutaryl-CoA reductase family protein [Populus trichocarpa]
LOC105137309	15.3868	-3.44757	0.561679	-6.13798	8.35783e-10	4.17964e-09	latex-abundant family protein [Populus trichocarpa]
LOC105137310	8.85117	-3.70422	0.66693	-5.55414	2.78988e-08	1.18079e-07	PREDICTED: uncharacterized protein LOC105137310 [Populus euphratica]
LOC105137351	113.512	-3.96419	0.491069	-8.07259	6.88246e-16	6.04845e-15	Chain H family protein [Populus trichocarpa]
LOC105137354	58.7519	-3.65132	0.288953	-12.6364	1.3305e-36	4.72911e-35	PREDICTED: fatty acyl-CoA reductase 2-like isoform X2 [Populus euphratica]
LOC105137386	45.7817	-1.74731	0.275922	-6.33261	2.41051e-10	1.27768e-09	PREDICTED: uncharacterized protein LOC105137386 [Populus euphratica]
LOC105137416	305.734	-2.23461	0.217346	-10.2813	8.55534e-25	1.45309e-23	33 kDa secretory family protein [Populus trichocarpa]
LOC105137421	15.9807	-3.59946	0.554838	-6.48741	8.73239e-11	4.83349e-10	unknown [Populus trichocarpa]
LOC105137485	21.7918	-2.58588	0.349248	-7.40412	1.32022e-13	9.53122e-13	PREDICTED: ankyrin-3-like isoform X2 [Populus euphratica]
LOC105137492	16.5917	-3.18155	0.432209	-7.36114	1.82345e-13	1.30043e-12	PREDICTED: uncharacterized protein At3g61260-like [Populus euphratica]
LOC105137521	417.064	-3.35783	0.190743	-17.6039	2.29911e-69	3.53534e-67	PREDICTED: uncharacterized protein LOC105137521 [Populus euphratica]
LOC105137525	18.0214	-3.74979	0.464101	-8.07968	6.49357e-16	5.72242e-15	MATE efflux family protein [Populus trichocarpa]
LOC105137530	8.0284	-3.73073	0.70378	-5.30099	1.15177e-07	4.53188e-07	PREDICTED: uncharacterized protein LOC105137530 [Populus euphratica]
LOC105137538	7.95331	-2.6213	0.596537	-4.39419	1.11187e-05	3.38507e-05	PREDICTED: uncharacterized protein LOC105137538 [Populus euphratica]
LOC105137572	79.1394	-2.67763	0.311293	-8.60164	7.85854e-18	8.12558e-17	acyltransferase, putative [Ricinus communis]
LOC105137603	74.4815	-2.36702	0.245808	-9.62957	5.99778e-22	8.38436e-21	Leucine-rich repeat protein kinase family protein isoform 1 [Theobroma cacao]
LOC105137629	32.4866	-3.67519	0.746166	-4.92543	8.4176e-07	2.97576e-06	peptidoglycan-binding LysM domain-containing family protein, partial [Populus trichocarpa]
LOC105137637	109.026	-2.69749	0.283995	-9.49836	2.13216e-21	2.85696e-20	mitochondrial carrier family protein [Populus trichocarpa]
LOC105137694	1440.31	-2.37191	0.164841	-14.3891	6.05877e-47	3.59959e-45	Xyloglucan endotransglucosylase/hydrolase protein 9 precursor [Populus trichocarpa]
LOC105137722	67.8955	-3.32751	0.213497	-15.5857	9.10481e-55	7.76881e-53	PREDICTED: metacaspase-1-like isoform X2 [Populus euphratica]
LOC105137749	6.85259	-2.44088	0.674005	-3.62146	0.000292947	0.0007185	PREDICTED: PLASMODESMATA CALLOSE-BINDING PROTEIN 3-like [Populus euphratica]
LOC105137780	16.8044	-2.31232	0.598584	-3.86299	0.000112007	0.000293302	PREDICTED: exocyst complex component EXO70B1-like [Populus euphratica]
LOC105137801	13.9779	-2.05661	0.431611	-4.76497	1.88879e-06	6.38516e-06	unnamed protein product [Vitis vinifera]
LOC105137802	100.534	-3.35476	0.243824	-13.759	4.50014e-43	2.21958e-41	unknown [Populus trichocarpa]
LOC105137864	23.3797	-1.52626	0.505387	-3.01997	0.00252797	0.00531086	histone H3, expressed [Triticum aestivum]
LOC105137901	330.461	-3.07591	0.212294	-14.4889	1.42356e-47	8.82211e-46	PREDICTED: scarecrow-like protein 3 isoform X1 [Populus euphratica]
LOC105137981	92.7143	-2.26831	0.592678	-3.82722	0.000129601	0.000335857	PREDICTED: probable glutamyl endopeptidase, chloroplastic [Populus euphratica]
LOC105138135	2802.69	-3.2174	0.14827	-21.6997	2.06658e-104	1.04253e-101	putative Hs1pro-1-like family protein [Populus trichocarpa]
LOC105138140	91.5334	-3.27274	0.263958	-12.3987	2.65502e-35	8.86702e-34	PREDICTED: protein LONGIFOLIA 1-like isoform X2 [Populus euphratica]
LOC105138160	9.07943	-1.8367	0.536134	-3.42583	0.000612916	0.00142847	SNF4b family protein [Populus trichocarpa]
LOC105138162	592.153	-2.25045	0.230549	-9.76128	1.65059e-22	2.40196e-21	Aluminum induced protein with YGL and LRDR motifs [Theobroma cacao]
LOC105138201	191.109	-1.87415	0.38123	-4.91606	8.83033e-07	3.1121e-06	ABC transporter family protein [Populus trichocarpa]
LOC105138211	76.3571	-2.84098	0.231601	-12.2667	1.36705e-34	4.33402e-33	PREDICTED: protein ATAF2-like [Populus euphratica]
LOC105138227	13.593	-1.96204	0.444841	-4.41064	1.03064e-05	3.15009e-05	PREDICTED: nuclear transcription factor Y subunit A-10 [Populus euphratica]
LOC105138247	104.11	-3.71202	0.264693	-14.0239	1.11374e-44	5.89792e-43	Serine/threonine-protein kinase PBS1, putative [Ricinus communis]
LOC105138264	58.9605	-1.94363	0.352884	-5.50785	3.63241e-08	1.52016e-07	unknown [Populus trichocarpa]
LOC105138309	156.954	-1.87044	0.414598	-4.51145	6.43866e-06	2.02144e-05	putative AUX1-like permease family protein [Populus trichocarpa]
LOC105138315	402.787	-2.53411	0.212777	-11.9097	1.05325e-32	3.00159e-31	RESPONSIVE TO HIGH LIGHT 41 family protein [Populus trichocarpa]
LOC105138327	1442.57	-2.25905	0.313444	-7.2072	5.7114e-13	3.89266e-12	osmotin-like family protein [Populus trichocarpa]
LOC105138343	2095.65	-3.64719	0.599151	-6.08727	1.14854e-09	5.66008e-09	unknown [Populus trichocarpa]
LOC105138360	1966.59	-2.16283	0.128284	-16.8597	8.90581e-64	1.08053e-61	PREDICTED: scarecrow-like protein 34 [Populus euphratica]
LOC105138361	29.1614	-2.2057	0.264463	-8.34031	7.40981e-17	7.10942e-16	Chitin-inducible gibberellin-responsive protein, putative [Ricinus communis]
LOC105138382	13.0586	-1.86978	0.425543	-4.39386	1.11354e-05	3.38976e-05	PREDICTED: dof zinc finger protein DOF3.6 [Populus euphratica]
LOC105138435	14.4721	-2.40572	0.36458	-6.59861	4.1504e-11	2.36842e-10	PREDICTED: uncharacterized protein LOC105138435 isoform X2 [Populus euphratica]
LOC105138472	40.5661	-3.51961	0.425536	-8.27101	1.32832e-16	1.24701e-15	integral membrane family protein [Populus trichocarpa]
LOC105138478	106.799	-2.55544	0.283685	-9.00804	2.09768e-19	2.43221e-18	hydroxyproline-rich glycoprotein [Populus trichocarpa]
LOC105138485	129.407	-2.66602	0.161623	-16.4952	3.96963e-61	4.29123e-59	CesA7A-like family protein [Populus trichocarpa]
LOC105138629	71.8418	-3.28823	0.678673	-4.84509	1.26553e-06	4.36911e-06	PREDICTED: glycine-rich cell wall structural protein 1-like [Populus euphratica]
LOC105138679	290.444	-2.99831	0.413839	-7.24512	4.32043e-13	2.98281e-12	plasma membrane intrinsic protein 1-1 [Populus trichocarpa]
LOC105138687	297.622	-1.94035	0.132934	-14.5963	2.96579e-48	1.88675e-46	PLAC8 family protein [Theobroma cacao]
LOC105138697	71.1447	-2.86445	0.268625	-10.6634	1.51043e-26	2.94058e-25	PREDICTED: MLO-like protein 4 [Populus euphratica]
LOC105138709	40.8413	-2.95061	0.289242	-10.2012	1.95915e-24	3.23581e-23	Protein P21, putative [Ricinus communis]
LOC105138759	38.8677	-2.90261	0.270059	-10.7481	6.05154e-27	1.21263e-25	PREDICTED: uncharacterized protein At5g65660 [Populus euphratica]
LOC105138787	99.1683	-3.45546	0.26958	-12.818	1.30093e-37	4.84561e-36	PREDICTED: uncharacterized protein At5g41620-like isoform X2 [Populus euphratica]
LOC105138793	9.72434	-2.00388	0.443916	-4.51411	6.35839e-06	1.99777e-05	putative MYB transcription factor [Populus tremula x Populus alba]
LOC105138800	17.1692	-3.04308	0.49885	-6.10019	1.05944e-09	5.2461e-09	D6-type cyclin [Populus trichocarpa]
LOC105138876	180.577	-3.74325	0.17441	-21.4624	3.49972e-102	1.67724e-99	unknown [Populus trichocarpa]
LOC105138923	207.601	-2.07209	0.390012	-5.31288	1.07905e-07	4.26034e-07	HSF31 [Gossypium hirsutum]
LOC105138965	145.366	-2.66011	0.252342	-10.5417	5.55008e-26	1.03163e-24	PREDICTED: mitogen-activated protein kinase kinase kinase YODA-like [Populus euphratica]
LOC105138968	54.7754	-3.0953	0.355162	-8.71518	2.903e-18	3.10089e-17	unknown [Populus trichocarpa]
LOC105139114	1794.07	-3.73357	0.227765	-16.3922	2.1742e-60	2.27343e-58	PREDICTED: uncharacterized protein LOC105139114 [Populus euphratica]
LOC105139139	573.654	-1.93774	0.129284	-14.9882	8.76636e-51	6.19353e-49	PREDICTED: protein O-glucosyltransferase 1 [Populus euphratica]
LOC105139142	57.7437	-2.42893	0.261908	-9.27398	1.79323e-20	2.26259e-19	phospholipase C [Populus tomentosa]
LOC105139224	7.32092	-3.87141	0.784041	-4.93776	7.90259e-07	2.80438e-06	PREDICTED: transcription repressor KAN1 [Populus euphratica]
LOC105139262	20.0695	-3.17991	0.405972	-7.83282	4.77051e-15	3.90593e-14	PREDICTED: uncharacterized protein At4g30180-like [Populus euphratica]
LOC105139302	30.532	-2.54778	0.623424	-4.08675	4.37452e-05	0.000122102	RecName: Full=CASP-like protein 2C1; Short=PtCASPL2C1
LOC105139305	258.938	-2.01488	0.323574	-6.22696	4.75569e-10	2.44414e-09	PREDICTED: xyloglucan endotransglucosylase/hydrolase protein 24-like isoform X4 [Populus euphratica]
LOC105139335	36.4127	-3.66756	0.410098	-8.94314	3.78255e-19	4.31273e-18	ovate family protein [Populus trichocarpa]
LOC105139423	148.149	-2.0641	0.177644	-11.6193	3.28909e-31	8.5359e-30	PREDICTED: uncharacterized protein LOC105139423 [Populus euphratica]
LOC105139445	195.886	-3.04865	0.231063	-13.1941	9.4922e-40	3.91604e-38	PREDICTED: probable inactive leucine-rich repeat receptor-like protein kinase At3g03770 isoform X2 [Populus euphratica]
LOC105139481	20.8479	-3.93453	0.449325	-8.75653	2.01355e-18	2.17713e-17	hydroxyproline-rich glycoprotein [Populus trichocarpa]
LOC105139516	948.425	-1.77009	0.216655	-8.1701	3.08145e-16	2.79959e-15	choline/ethanolamine kinase, putative [Ricinus communis]
LOC105139541	24.7804	-2.08307	0.349507	-5.96004	2.52178e-09	1.20076e-08	Polygalacturonase-1 non-catalytic subunit beta precursor, putative [Ricinus communis]
LOC105139547	192.273	-3.39049	0.131305	-25.8214	5.09557e-147	7.32616e-144	aldehyde dehydrogenase 1 precursor family protein [Populus trichocarpa]
LOC105139611	22.2178	-1.6283	0.53117	-3.0655	0.00217304	0.004619	PREDICTED: uncharacterized protein LOC105139611 [Populus euphratica]
LOC105139650	224.521	-2.24535	0.32894	-6.82601	8.73089e-12	5.30888e-11	cytochrome P450 90A1 [Populus euphratica]
LOC105139671	16.1893	-2.39425	0.545603	-4.38827	1.14254e-05	3.47109e-05	oxidoreductase family protein [Populus trichocarpa]
LOC105139686	321.627	-2.94829	0.465549	-6.33293	2.40544e-10	1.27523e-09	Cyclic nucleotide-gated ion channel 4 isoform 1 [Theobroma cacao]
LOC105139691	31.057	-1.72637	0.261051	-6.61313	3.76287e-11	2.15928e-10	PREDICTED: uncharacterized protein LOC105139691 [Populus euphratica]
LOC105139705	1502.4	-2.44832	0.219566	-11.1507	7.10431e-29	1.59972e-27	stress responsive A/B barrel domain family protein [Populus tomentosa]
LOC105139734	98.2948	-3.25139	0.257996	-12.6025	2.04499e-36	7.22404e-35	PREDICTED: protein FAF-like, chloroplastic [Populus euphratica]
LOC105139759	29.786	-3.47257	0.454456	-7.64116	2.15271e-14	1.66895e-13	PREDICTED: protein IQ-DOMAIN 14-like isoform X6 [Populus euphratica]
LOC105139760	13.5393	-3.03534	0.436382	-6.95569	3.50847e-12	2.22216e-11	PREDICTED: uncharacterized protein LOC105139760 isoform X2 [Populus euphratica]
LOC105139810	45.3179	-3.23716	0.345838	-9.36034	7.94814e-21	1.02857e-19	PREDICTED: growth-regulating factor 7 [Populus euphratica]
LOC105139821	79.1679	-3.0619	0.198644	-15.414	1.31802e-53	1.06759e-51	serine/threonine protein kinase, putative [Ricinus communis]
LOC105139831	185.411	-1.95254	0.285988	-6.82737	8.64834e-12	5.26091e-11	serine/threonine protein kinase, putative [Ricinus communis]
LOC105139871	356.304	-3.17805	0.276093	-11.5108	1.16419e-30	2.91097e-29	xyloglucan endo-1 family protein [Populus trichocarpa]
LOC105139949	102.833	-1.77858	0.206407	-8.61686	6.88151e-18	7.15134e-17	acyl CoA reductase family protein [Populus trichocarpa]
LOC105139977	32.5547	-2.99242	0.343186	-8.71951	2.79413e-18	2.99014e-17	dioxygenase family protein [Populus trichocarpa]
LOC105140018	91.2342	-3.26332	0.206589	-15.7962	3.30536e-56	2.95173e-54	cellulose synthase-like protein [Populus tomentosa]
LOC105140033	6.49624	-4.05038	0.818856	-4.94639	7.56028e-07	2.69021e-06	PREDICTED: uncharacterized protein LOC105140033 isoform X2 [Populus euphratica]
LOC105140067	195.2	-2.98113	0.857471	-3.47666	0.000507707	0.00119851	putative disease resistance gene NBS-LRR family protein [Populus trichocarpa]
LOC105140083	25.7461	-1.8776	0.245565	-7.64604	2.07255e-14	1.60941e-13	Zeamatin precursor, putative [Ricinus communis]
LOC105140231	18.8514	-2.71063	0.380492	-7.124	1.04839e-12	6.96869e-12	PREDICTED: uncharacterized protein LOC105140231 [Populus euphratica]
LOC105140232	7.18257	-3.78735	0.736412	-5.14297	2.70428e-07	1.01583e-06	PREDICTED: heme-binding protein 2-like [Populus euphratica]
LOC105140249	1479.84	-2.26341	0.21167	-10.6931	1.09637e-26	2.1549e-25	expansin-like family protein [Populus trichocarpa]
LOC105140258	24.369	-2.07649	0.328772	-6.31587	2.68641e-10	1.41635e-09	GDSL-motif lipase/hydrolase family protein [Populus trichocarpa]
LOC105140327	10.7778	-2.63726	0.546889	-4.8223	1.41914e-06	4.87659e-06	myosin-related family protein [Populus trichocarpa]
LOC105140338	154.806	-2.02642	0.400965	-5.05385	4.32998e-07	1.58549e-06	Chaperonin-like RbcX protein isoform 1 [Theobroma cacao]
LOC105140373	10.6251	-3.04339	0.645992	-4.71119	2.4628e-06	8.17665e-06	unknown [Populus trichocarpa]
LOC105140376	19.9644	-3.28674	0.438129	-7.50176	6.29679e-14	4.67504e-13	PREDICTED: putative cell wall protein [Populus euphratica]
LOC105140377	460.939	-1.87814	0.129432	-14.5106	1.0379e-47	6.48802e-46	phosphatase 2C family protein [Populus trichocarpa]
LOC105140384	21.5379	-2.08631	0.610003	-3.42016	0.000625832	0.00145656	PREDICTED: ELMO domain-containing protein B isoform X5 [Populus euphratica]
LOC105140422	42.3601	-2.13454	0.254228	-8.39616	4.61327e-17	4.48309e-16	PHD finger family protein [Populus trichocarpa]
LOC105140446	5.27776	-3.15567	0.804166	-3.92415	8.70376e-05	0.000232124	Heat stress transcription factor B-4b, putative [Theobroma cacao]
LOC105140498	14.4847	-3.23867	0.594024	-5.45209	4.97813e-08	2.05198e-07	PREDICTED: transcription factor FAMA isoform X2 [Populus euphratica]
LOC105140550	715.708	-2.68122	0.139827	-19.1753	5.95772e-82	1.45182e-79	unknown [Populus trichocarpa]
LOC105140573	234.48	-3.13263	0.309951	-10.1069	5.15124e-24	8.26585e-23	PREDICTED: major pollen allergen Ole e 1 [Populus euphratica]
LOC105140581	65.2804	-1.95107	0.344299	-5.6668	1.45486e-08	6.36265e-08	DsRNA-binding protein 3 isoform 1 [Theobroma cacao]
LOC105140622	6.33922	-2.77066	0.778049	-3.56104	0.000369391	0.000891544	PREDICTED: uncharacterized protein LOC105140622 [Populus euphratica]
LOC105140679	158.121	-2.30056	0.16213	-14.1896	1.06264e-45	5.93325e-44	GDSL-motif lipase/hydrolase family protein [Populus trichocarpa]
LOC105140682	10.9356	-3.34057	0.57657	-5.79387	6.87813e-09	3.12647e-08	lipase class 3 family protein [Populus trichocarpa]
LOC105140689	8515.52	-2.65441	0.11151	-23.8042	3.02073e-125	3.10219e-122	putative plasma membrane intrinsic protein [Populus tremula x Populus tremuloides]
LOC105140749	567.662	-3.33028	0.182327	-18.2654	1.56175e-74	2.80676e-72	PREDICTED: beta-carotene hydroxylase 2, chloroplastic-like isoform X2 [Populus euphratica]
LOC105140760	202.127	-2.57736	0.281974	-9.1404	6.22238e-20	7.50837e-19	unknown [Populus tremuloides]
LOC105140764	14.2231	-5.61747	0.880306	-6.38127	1.75622e-10	9.42692e-10	unknown [Populus tremuloides]
LOC105140765	68.9562	-3.12966	0.397128	-7.88074	3.25443e-15	2.69842e-14	unknown [Populus tremuloides]
LOC105140766	514.104	-2.45902	0.275527	-8.92478	4.46581e-19	5.06565e-18	unknown [Populus tremuloides]
LOC105140813	82.417	-3.07226	0.257879	-11.9136	1.00561e-32	2.87438e-31	unknown [Populus trichocarpa]
LOC105140815	22.7508	-1.94923	0.378823	-5.14549	2.66817e-07	1.00305e-06	PREDICTED: uncharacterized protein LOC105140815 [Populus euphratica]
LOC105140816	405.796	-3.09849	0.409786	-7.56123	3.99277e-14	3.01582e-13	ATP-binding cassette transporter, putative [Ricinus communis]
LOC105140891	64.1285	-2.95885	0.357034	-8.2873	1.15843e-16	1.09503e-15	PREDICTED: uncharacterized protein LOC105140891 [Populus euphratica]
LOC105140892	8.5237	-2.77441	0.576808	-4.80994	1.50973e-06	5.16875e-06	Uncharacterized protein TCM_014487 [Theobroma cacao]
LOC105140955	55.7882	-3.08484	0.221126	-13.9506	3.12129e-44	1.62595e-42	PREDICTED: lysine histidine transporter-like 8 [Populus euphratica]
LOC105140973	51.3473	-3.7224	0.375537	-9.91219	3.68485e-23	5.61218e-22	PREDICTED: probable LRR receptor-like serine/threonine-protein kinase At5g63710 isoform X2 [Populus euphratica]
LOC105140977	131.88	-2.06456	0.29403	-7.0216	2.19339e-12	1.41637e-11	leucine-rich repeat-containing protein, putative [Ricinus communis]
LOC105141056	499.109	-3.51731	0.371269	-9.47375	2.69979e-21	3.59409e-20	nodulin family protein [Populus trichocarpa]
LOC105141175	166.908	-1.78824	0.286504	-6.24159	4.33143e-10	2.23328e-09	PREDICTED: rop guanine nucleotide exchange factor 1-like [Populus euphratica]
LOC105141205	2273.9	-3.11383	0.140444	-22.1714	6.48886e-109	3.88724e-106	membrane intrinsic family protein [Populus trichocarpa]
LOC105141221	74.2648	-2.09587	0.244938	-8.55676	1.16086e-17	1.1837e-16	ubiquitin conjugating-like enzyme family protein [Populus trichocarpa]
LOC105141272	17.0954	-2.03527	0.562683	-3.61708	0.000297942	0.000729943	PREDICTED: uncharacterized protein LOC105141272 [Populus euphratica]
LOC105141279	99.34	-3.20467	0.459282	-6.97756	3.00358e-12	1.91715e-11	PROLINE-RICH protein 4 [Populus trichocarpa]
LOC105141337	262.387	-1.79563	0.262178	-6.84891	7.44158e-12	4.55379e-11	ferritin precursor family protein [Populus trichocarpa]
LOC105141381	31.9007	-2.01656	0.414007	-4.87083	1.11132e-06	3.86315e-06	aspartyl protease family protein [Populus trichocarpa]
LOC105141398	72.5715	-2.85338	0.562885	-5.0692	3.99493e-07	1.46917e-06	alcohol dehydroge family protein [Populus trichocarpa]
LOC105141431	93.4317	-3.36602	0.289136	-11.6417	2.53039e-31	6.6388e-30	unknown [Populus trichocarpa]
LOC105141437	301.611	-2.66675	0.244055	-10.9268	8.57884e-28	1.8219e-26	aspartic endopeptidase family protein [Populus trichocarpa]
LOC105141485	115.781	-2.35586	0.14602	-16.1338	1.47587e-58	1.45838e-56	PREDICTED: uncharacterized membrane protein At1g16860-like [Populus euphratica]
LOC105141510	36.3631	-1.9306	0.321664	-6.00192	1.94995e-09	9.41418e-09	r2r3-myb transcription factor, putative [Ricinus communis]
LOC105141552	13.6416	-2.17938	0.430664	-5.06052	4.18109e-07	1.5339e-06	PREDICTED: uncharacterized protein LOC105141552 [Populus euphratica]
LOC105141554	68.622	-2.36922	0.219269	-10.8051	3.25685e-27	6.65132e-26	PREDICTED: uncharacterized protein LOC105141554 [Populus euphratica]
LOC105141558	127.536	-3.11649	0.396545	-7.8591	3.86893e-15	3.19045e-14	Calmodulin-binding family protein [Theobroma cacao]
LOC105141580	36.628	-2.56312	0.288095	-8.89677	5.74935e-19	6.45287e-18	PREDICTED: uncharacterized protein LOC105141580 [Populus euphratica]
LOC105141631	44.1147	-2.76304	0.231713	-11.9244	8.82817e-33	2.52843e-31	xanthine/uracil permease family protein [Populus trichocarpa]
LOC105141762	167.919	-2.5476	0.457984	-5.56264	2.65718e-08	1.12695e-07	Major allergen Pru ar, putative [Ricinus communis]
LOC105141764	96.9921	-1.78768	0.303129	-5.89745	3.69173e-09	1.72555e-08	cellulase family protein [Populus trichocarpa]
LOC105141801	589.035	-2.08492	0.13583	-15.3495	3.56899e-53	2.804e-51	PREDICTED: GATA transcription factor 5-like [Populus euphratica]
LOC105141804	38.0212	-2.6571	0.555881	-4.77997	1.75322e-06	5.95555e-06	PREDICTED: ankyrin repeat-containing protein At5g02620-like [Populus euphratica]
LOC105141805	27.933	-1.29406	0.250177	-5.17257	2.30895e-07	8.7441e-07	PREDICTED: ankyrin-1-like isoform X2 [Populus euphratica]
LOC105141811	73.2517	-2.63207	0.280292	-9.39049	5.9724e-21	7.76737e-20	unknown [Populus trichocarpa]
LOC105141854	105.59	-2.47007	0.222283	-11.1123	1.09309e-28	2.43846e-27	S-adenosyl-L-methionine:carboxyl methyltransferase family protein [Populus trichocarpa]
LOC105141901	67.3389	-3.23092	0.341799	-9.45268	3.30252e-21	4.36416e-20	PREDICTED: phospholipase A1-Ibeta2, chloroplastic-like [Populus euphratica]
LOC105141906	7.80289	-2.5881	0.607229	-4.26214	2.02474e-05	5.93854e-05	PREDICTED: COP9 signalosome complex subunit 7-like isoform X3 [Populus euphratica]
LOC105141909	1328.94	-2.84973	0.0671318	-42.4498	0	0	Ethylene responsive element binding factor 5 family protein [Populus trichocarpa]
LOC105141939	325.254	-1.85406	0.245511	-7.55184	4.29162e-14	3.2339e-13	formin homology 2 domain-containing family protein [Populus trichocarpa]
LOC105141954	36.1562	-2.22562	0.345531	-6.44118	1.18551e-10	6.47102e-10	PREDICTED: phospholipid-transporting ATPase 2-like isoform X2 [Populus euphratica]
LOC105141956	4398.59	-2.12133	0.138006	-15.3712	2.55295e-53	2.03352e-51	PREDICTED: ethylene-responsive transcription factor 4-like [Populus euphratica]
LOC105141981	546.57	-2.58978	0.198354	-13.0563	5.84646e-39	2.33818e-37	unknown [Populus trichocarpa x Populus deltoides]
LOC105141982	23.2715	-1.29422	0.260368	-4.97073	6.67007e-07	2.38881e-06	PREDICTED: uncharacterized protein LOC105141982 isoform X2 [Populus euphratica]
LOC105141990	27.8076	-2.26559	0.294379	-7.69615	1.40224e-14	1.10409e-13	PREDICTED: polyadenylation and cleavage factor homolog 1-like isoform X3 [Populus euphratica]
LOC105142006	11.1045	-2.6225	0.423279	-6.19568	5.80356e-10	2.94948e-09	PREDICTED: probable membrane-associated kinase regulator 6 [Populus euphratica]
LOC105142013	497.948	-3.57691	0.226171	-15.8151	2.44824e-56	2.22079e-54	ABC transporter family protein [Populus trichocarpa]
LOC105142024	33.4196	-2.25493	0.320076	-7.04496	1.85517e-12	1.20446e-11	sucrose synthase 7 [Populus trichocarpa]
LOC105142044	584.242	-3.56645	0.22178	-16.081	3.465e-58	3.37749e-56	ubiquitin-protein ligase, putative [Ricinus communis]
LOC105142048	4552.4	-2.77094	0.139483	-19.8658	8.04518e-88	2.40978e-85	zinc finger family protein [Populus trichocarpa]
LOC105142053	182.301	-2.79906	0.474998	-5.89278	3.79747e-09	1.7718e-08	unknown [Populus trichocarpa]
LOC105142058	95.6855	-2.1402	0.165983	-12.8941	4.86006e-38	1.85346e-36	ferric reductase-like transmembrane component family protein [Populus trichocarpa]
LOC105142087	26.3209	-2.27517	0.331621	-6.86076	6.84962e-12	4.20677e-11	serine carboxypeptidase S10 family protein [Populus trichocarpa]
LOC105142119	26.4646	-2.89582	0.34716	-8.34144	7.33935e-17	7.04416e-16	octicosapeptide/Phox/Bem1p domain-containing family protein [Populus trichocarpa]
LOC105142163	60.4998	-3.27283	0.23895	-13.6967	1.06258e-42	5.13523e-41	PREDICTED: ankyrin repeat domain-containing protein 13C [Populus euphratica]
LOC105142166	24.3133	-2.49346	0.314517	-7.92789	2.22905e-15	1.88186e-14	PREDICTED: probable beta-1,3-galactosyltransferase 3 isoform X2 [Populus euphratica]
LOC105142186	15.0047	-2.13412	0.57124	-3.73594	0.000187013	0.000471964	PREDICTED: uncharacterized protein LOC105142186 [Populus euphratica]
LOC105142187	134.144	-3.29288	0.250123	-13.165	1.39474e-39	5.72123e-38	PREDICTED: protein TRANSPARENT TESTA 12-like [Populus euphratica]
LOC105142188	22.4551	-2.64762	0.451302	-5.86662	4.44762e-09	2.06177e-08	PREDICTED: protein TRANSPARENT TESTA 12-like [Populus euphratica]
LOC105142232	204.674	-2.47421	0.228585	-10.824	2.64877e-27	5.43651e-26	PREDICTED: uncharacterized protein LOC105142232 [Populus euphratica]
LOC105142274	14.443	-3.53984	0.484789	-7.30181	2.83918e-13	1.99124e-12	PREDICTED: uncharacterized protein LOC105142274 [Populus euphratica]
LOC105142314	18.5098	-2.26561	0.346829	-6.53235	6.47461e-11	3.63202e-10	PREDICTED: uncharacterized protein LOC105142314 [Populus euphratica]
LOC105142328	31.9535	-3.09438	0.427114	-7.24485	4.32906e-13	2.98805e-12	PREDICTED: uncharacterized protein LOC105142328 [Populus euphratica]
LOC105142331	26.7509	-2.12958	0.32554	-6.54168	6.08313e-11	3.41975e-10	Protein HVA22, putative [Ricinus communis]
LOC105142368	20.819	-1.70769	0.311625	-5.47996	4.2542e-08	1.76751e-07	zinc finger family protein [Populus trichocarpa]
LOC105142373	86.0339	-2.23814	0.274512	-8.15316	3.54529e-16	3.20379e-15	PREDICTED: 21.7 kDa class VI heat shock protein [Populus euphratica]
LOC105142378	828.951	-3.3883	0.18816	-18.0076	1.69935e-72	2.89141e-70	unknown [Populus trichocarpa]
LOC105142394	325.358	-2.04373	0.194248	-10.5212	6.89879e-26	1.27327e-24	PREDICTED: transcription factor bHLH63-like isoform X6 [Populus euphratica]
LOC105142535	101.763	-2.08803	0.151803	-13.7549	4.75956e-43	2.33951e-41	PREDICTED: G-type lectin S-receptor-like serine/threonine-protein kinase B120 [Populus euphratica]
LOC105142536	194.837	-1.96974	0.512813	-3.84104	0.000122515	0.000318931	PREDICTED: G-type lectin S-receptor-like serine/threonine-protein kinase At4g03230 isoform X2 [Populus euphratica]
LOC105142556	136.853	-2.8467	0.252984	-11.2525	2.25172e-29	5.22652e-28	PREDICTED: cytokinin riboside 5'-monophosphate phosphoribohydrolase LOG3 [Populus euphratica]
LOC105142575	249.791	-3.45304	0.201486	-17.1378	7.74907e-66	1.01284e-63	nucleic acid binding protein, putative [Ricinus communis]
LOC105142581	17.626	-2.09357	0.413545	-5.06251	4.13783e-07	1.51977e-06	PREDICTED: uncharacterized protein LOC105142581 isoform X2 [Populus euphratica]
LOC105142590	324.003	-2.8094	0.33717	-8.33229	7.92913e-17	7.58238e-16	unknown [Populus trichocarpa x Populus deltoides]
LOC105142609	28.7237	-3.45556	0.360084	-9.59655	8.26658e-22	1.14502e-20	remorin family protein [Populus trichocarpa]
LOC105142612	11.3064	-2.81556	0.467332	-6.02476	1.69359e-09	8.20682e-09	pectinesterase family protein [Populus trichocarpa]
LOC105142658	483.551	-2.88819	0.751055	-3.8455	0.000120305	0.000313575	unknown [Populus trichocarpa]
LOC105142700	740.155	-2.48005	0.353098	-7.02369	2.16083e-12	1.39597e-11	transferase family protein [Populus trichocarpa]
LOC105142711	49.6413	-3.34478	0.2501	-13.3738	8.6064e-41	3.75534e-39	PREDICTED: probable acyl-activating enzyme 6 [Populus euphratica]
LOC105142745	8.53697	-4.11448	0.756401	-5.43955	5.34153e-08	2.19422e-07	homeodomain-containing family protein [Populus trichocarpa]
LOC105142752	96.5721	-2.9873	0.308473	-9.68416	3.52078e-22	5.00693e-21	PREDICTED: jacalin-related lectin 3-like isoform X2 [Populus euphratica]
LOC105142753	650.754	-1.92251	0.18734	-10.2621	1.04381e-24	1.76039e-23	beta-galactosidase family protein [Populus trichocarpa]
LOC105142763	18.1939	-2.31838	0.363723	-6.37402	1.84132e-10	9.85428e-10	hypothetical protein POPTR_0009s11610g [Populus trichocarpa]
LOC105142790	130.343	-2.05371	0.152712	-13.4483	3.15134e-41	1.41589e-39	putative disease resistance gene NBS-LRR family protein [Populus trichocarpa]
LOC105142797	120.223	-2.28683	0.391913	-5.83505	5.37731e-09	2.47756e-08	putative histidine-containing phosphotransfer protein 2 [Populus trichocarpa]
LOC105142810	110.622	-2.08667	0.262625	-7.94542	1.93533e-15	1.64403e-14	AT14A, putative [Ricinus communis]
LOC105142825	66.5377	-2.11607	0.477717	-4.42956	9.44264e-06	2.90337e-05	-
LOC105142830	10.2447	-1.92649	0.487179	-3.95438	7.6733e-05	0.000206253	glycosyl hydrolase family protein [Populus trichocarpa]

## Sheet: Cluster 2
GeneID	baseMean	log2FoldChange	lfcSE	stat	pvalue	padj_FDR	Description
LOC105107227	77.9153	-3.53207	0.223388	-15.8114	2.59792e-56	2.34915e-54	PREDICTED: uncharacterized protein LOC105107227 [Populus euphratica]
LOC105107317	139.394	-7.96192	0.5943	-13.3971	6.28389e-41	2.75868e-39	oxidoreductase family protein [Populus trichocarpa]
LOC105107523	146.267	-4.00545	0.286389	-13.9861	1.89601e-44	1.00036e-42	PREDICTED: probable LRR receptor-like serine/threonine-protein kinase At3g47570 [Populus euphratica]
LOC105107698	18.23	-6.94511	0.890244	-7.80136	6.12457e-15	4.9679e-14	RS21-C6, EAR, NTP pyrophosphohydrolase MazG catalytic core, putative isoform 1 [Theobroma cacao]
LOC105107713	78.7569	-5.35451	0.371585	-14.4099	4.48178e-47	2.70175e-45	TINY-like protein [Populus trichocarpa]
LOC105107792	68.2183	-5.79946	0.423068	-13.7081	9.0795e-43	4.41015e-41	PREDICTED: protein IRX15-LIKE-like [Populus euphratica]
LOC105107821	17.9806	-4.7366	0.602132	-7.86639	3.65035e-15	3.01799e-14	HEM family protein [Populus trichocarpa]
LOC105107854	63.929	-5.81138	0.448612	-12.9541	2.22642e-38	8.6749e-37	PREDICTED: probable LRR receptor-like serine/threonine-protein kinase At4g08850 [Populus euphratica]
LOC105107857	25.4689	-4.74037	0.513826	-9.22565	2.81859e-20	3.48746e-19	PREDICTED: probable LRR receptor-like serine/threonine-protein kinase At4g08850 [Populus euphratica]
LOC105107889	164.99	-5.90789	0.302814	-19.51	9.0328e-85	2.49748e-82	osmotin-like family protein [Populus trichocarpa]
LOC105108020	567.314	-6.43402	0.591082	-10.8852	1.35664e-27	2.84124e-26	PREDICTED: ethylene-responsive transcription factor ERF109-like [Populus euphratica]
LOC105108116	29.0396	-4.30197	0.432004	-9.95816	2.3232e-23	3.58581e-22	PREDICTED: TMV resistance protein N-like [Populus euphratica]
LOC105108185	32.8026	-7.31566	0.884677	-8.2693	1.34749e-16	1.26418e-15	transferase family protein [Populus trichocarpa]
LOC105108237	82.2709	-4.70447	0.339653	-13.8508	1.2579e-43	6.35692e-42	PREDICTED: uncharacterized protein LOC105108237 [Populus euphratica]
LOC105108390	389.164	-6.84178	0.370827	-18.4501	5.20657e-76	9.84967e-74	-
LOC105108528	78.4273	-3.79518	0.28471	-13.33	1.54935e-40	6.61984e-39	octicosapeptide/Phox/Bem1p domain-containing family protein [Populus trichocarpa]
LOC105108621	15.1484	-7.17242	0.881998	-8.13202	4.22203e-16	3.78679e-15	hydroxyproline-rich glycoprotein [Populus trichocarpa]
LOC105108716	180.24	-7.0335	0.488757	-14.3906	5.93081e-47	3.53086e-45	PREDICTED: chalcone synthase-like [Populus euphratica]
LOC105108743	22.1227	-5.2545	0.662985	-7.92551	2.27208e-15	1.9165e-14	PREDICTED: uncharacterized protein LOC105108743 isoform X2 [Populus euphratica]
LOC105108754	129.863	-2.76438	0.237389	-11.645	2.43398e-31	6.39183e-30	PREDICTED: putative glucuronosyltransferase PGSIP8 isoform X1 [Populus euphratica]
LOC105108880	28.4256	-4.90491	0.502282	-9.76525	1.58725e-22	2.31096e-21	unknown [Populus trichocarpa]
LOC105109036	13.3241	-5.99333	0.899916	-6.65988	2.74057e-11	1.59074e-10	DNA binding protein, putative [Ricinus communis]
LOC105109114	273.038	-4.809	0.88659	-5.42415	5.82307e-08	2.37574e-07	zinc finger protein, putative [Ricinus communis]
LOC105109115	114.616	-7.03059	0.636478	-11.0461	2.28954e-28	5.01796e-27	zinc finger protein, putative [Ricinus communis]
LOC105109117	617.228	-6.60155	0.632279	-10.4409	1.61313e-25	2.89909e-24	zinc finger protein, putative [Ricinus communis]
LOC105109275	126.471	-4.07517	0.413186	-9.86282	6.03325e-23	9.08304e-22	-
LOC105109488	52.2302	-8.47164	0.864231	-9.80251	1.09817e-22	1.6191e-21	PREDICTED: uncharacterized protein LOC105109488 [Populus euphratica]
LOC105109526	92.3751	-8.35059	0.812003	-10.2839	8.32553e-25	1.41573e-23	homeodomain protein ARBORKNOX1 [Populus tremula x Populus alba]
LOC105109623	31.3865	-4.76594	0.48088	-9.91087	3.73376e-23	5.68065e-22	PREDICTED: 3-ketoacyl-CoA synthase 21-like [Populus euphratica]
LOC105109633	15.4671	-6.22375	0.88018	-7.071	1.53821e-12	1.00594e-11	PREDICTED: glutamate receptor 2.3-like [Populus euphratica]
LOC105109659	87.0451	-9.69342	0.909916	-10.6531	1.68667e-26	3.27041e-25	PREDICTED: probable glycerol-3-phosphate acyltransferase 3 [Populus euphratica]
LOC105109666	75.7609	-5.17437	0.365393	-14.1611	1.59469e-45	8.76776e-44	putative MYB transcription factor family protein [Populus trichocarpa]
LOC105109680	14.5405	-4.68233	0.744385	-6.29021	3.17045e-10	1.65878e-09	PREDICTED: uncharacterized protein LOC105109680 [Populus euphratica]
LOC105109735	596.094	-5.09324	0.683865	-7.44772	9.49639e-14	6.95185e-13	RAP2-like protein [Populus trichocarpa]
LOC105109881	29.0368	-6.25884	0.753958	-8.30131	1.0297e-16	9.7623e-16	senescence/dehydration-associated family protein [Populus trichocarpa]
LOC105109891	3114.89	-4.25196	0.240583	-17.6736	6.69877e-70	1.04686e-67	PREDICTED: putative nuclease HARBI1 [Populus euphratica]
LOC105109921	11.7379	-5.34654	0.862705	-6.19742	5.73968e-10	2.91908e-09	hypothetical protein POPTR_0005s26720g [Populus trichocarpa]
LOC105110027	10.4759	-4.45653	0.865915	-5.14661	2.65231e-07	9.97217e-07	terpene synthase 4 [Populus trichocarpa]
LOC105110113	66.1492	-7.14593	0.655699	-10.8982	1.17578e-27	2.47146e-26	PREDICTED: diacylglycerol O-acyltransferase 1-like isoform X2 [Populus euphratica]
LOC105110181	9.17303	-4.59933	0.794115	-5.79177	6.96498e-09	3.16345e-08	zinc finger family protein [Populus trichocarpa]
LOC105110209	685.897	-4.6669	0.599529	-7.78428	7.01105e-15	5.6503e-14	GDSL-motif lipase/hydrolase family protein [Populus trichocarpa]
LOC105110237	260.235	-3.99419	0.375737	-10.6303	2.15432e-26	4.12807e-25	PREDICTED: uncharacterized protein LOC105110237 [Populus euphratica]
LOC105110369	8.28566	-4.41661	0.792964	-5.56974	2.55117e-08	1.08375e-07	PREDICTED: uncharacterized protein LOC105110369 [Populus euphratica]
LOC105110396	108.555	-4.50661	0.453465	-9.93815	2.84057e-23	4.35862e-22	PREDICTED: embryonic protein DC-8-like isoform X2 [Populus euphratica]
LOC105110482	40.107	-6.75573	0.769897	-8.77485	1.71137e-18	1.86121e-17	Aluminum activated malate transporter family protein [Theobroma cacao]
LOC105110537	20.4007	-4.93021	0.589075	-8.3694	5.79103e-17	5.58796e-16	PREDICTED: uncharacterized protein LOC105110537 [Populus euphratica]
LOC105110559	171.182	-5.14032	0.293814	-17.4951	1.56046e-68	2.36163e-66	phosphatase 2C family protein [Populus trichocarpa]
LOC105110684	10.6757	-4.13526	0.678356	-6.09601	1.08751e-09	5.37491e-09	Uncharacterized protein TCM_022632 [Theobroma cacao]
LOC105110742	95.438	-4.46572	0.608032	-7.34455	2.06455e-13	1.4633e-12	NAC domain-containing protein, putative [Ricinus communis]
LOC105110871	50.3356	-3.84627	0.428367	-8.97891	2.73467e-19	3.14416e-18	unknown [Populus trichocarpa]
LOC105111138	30.5213	-3.87095	0.424179	-9.12575	7.12432e-20	8.57155e-19	1-aminocyclopropene-1-carboxylate synthase 3c family protein [Populus trichocarpa]
LOC105111211	36.5303	-4.61761	0.447547	-10.3176	5.86782e-25	1.00794e-23	myb family transcription factor family protein [Populus trichocarpa]
LOC105111302	52.4122	-4.67612	0.405971	-11.5184	1.0663e-30	2.67085e-29	ankyrin repeat family protein [Populus trichocarpa]
LOC105111311	1398.54	-6.19726	0.373318	-16.6005	6.9142e-62	7.76633e-60	delta-tonoplast intrinsic family protein [Populus trichocarpa]
LOC105111323	136.42	-10.3421	0.841207	-12.2944	9.71033e-35	3.10245e-33	Nuclear factor 1 A-type isoform 2 [Theobroma cacao]
LOC105111481	26.5791	-4.14596	0.508289	-8.1567	3.44309e-16	3.11472e-15	PREDICTED: microtubule-associated protein futsch-like [Populus euphratica]
LOC105111501	24.3526	-5.68042	0.722088	-7.86666	3.64223e-15	3.01215e-14	AP2 domain-containing transcription factor family protein [Populus trichocarpa]
LOC105111502	9.31572	-6.47975	1.05376	-6.14914	7.79018e-10	3.90255e-09	AP2 domain-containing transcription factor family protein [Populus trichocarpa]
LOC105111597	162.799	-6.10572	0.45717	-13.3555	1.10049e-40	4.7586e-39	PREDICTED: GDSL esterase/lipase At1g29660-like [Populus euphratica]
LOC105111692	18.1455	-4.79254	0.811761	-5.90388	3.55056e-09	1.66281e-08	GDSL-motif lipase/hydrolase family protein [Populus trichocarpa]
LOC105111693	77.5234	-7.09014	0.725487	-9.77293	1.47127e-22	2.15081e-21	GDSL-motif lipase/hydrolase family protein [Populus trichocarpa]
LOC105111750	392.386	-7.15775	0.3344	-21.4048	1.20564e-101	5.59162e-99	stress responsive A/B barrel domain family protein [Populus tomentosa]
LOC105111820	16.0426	-6.27219	0.879917	-7.12816	1.01722e-12	6.7693e-12	Homeobox protein 21, putative [Theobroma cacao]
LOC105111828	38.7654	-5.22005	0.486447	-10.731	7.28218e-27	1.45214e-25	PREDICTED: LOW QUALITY PROTEIN: protein STICHEL-like 2 [Populus euphratica]
LOC105111890	40.6272	-5.27914	0.459545	-11.4878	1.52013e-30	3.78782e-29	PREDICTED: B3 domain-containing transcription factor VRN1-like [Populus euphratica]
LOC105111914	49.2068	-6.4133	0.631217	-10.1602	2.98444e-24	4.87601e-23	PREDICTED: trihelix transcription factor GTL2-like [Populus euphratica]
LOC105112090	284.235	-5.63368	0.855067	-6.58857	4.4407e-11	2.52756e-10	cytochrome P450 family protein [Populus trichocarpa]
LOC105112112	18.9746	-5.29683	0.687581	-7.70357	1.32313e-14	1.04409e-13	PREDICTED: probable polygalacturonase At1g80170 [Populus euphratica]
LOC105112141	150.333	-3.38846	0.169015	-20.0483	2.09043e-89	6.60552e-87	serine carboxypeptidase S10 family protein [Populus trichocarpa]
LOC105112164	537.001	-6.92761	0.334684	-20.699	3.53751e-95	1.35628e-92	NAC domain-containing protein 90 [Populus trichocarpa]
LOC105112176	6.63884	-5.48036	0.959495	-5.71171	1.11847e-08	4.94718e-08	s-adenosylmethionine decarboxylase, putative [Ricinus communis]
LOC105112253	164.96	-3.96451	0.280779	-14.1197	2.87317e-45	1.56474e-43	aspartate kinase family protein [Populus trichocarpa]
LOC105112273	42.1653	-3.98852	0.607538	-6.56505	5.2014e-11	2.94364e-10	PREDICTED: uncharacterized protein LOC105112273 [Populus euphratica]
LOC105112478	342.18	-6.50181	0.746595	-8.70861	3.07616e-18	3.27975e-17	PREDICTED: ethylene-responsive transcription factor ERF109-like [Populus euphratica]
LOC105112578	9.0829	-3.74978	0.682155	-5.49696	3.86394e-08	1.61288e-07	Germin-like protein subfamily 1 member 1 precursor [Populus trichocarpa]
LOC105112858	90.9091	-5.02201	0.304223	-16.5077	3.23213e-61	3.50717e-59	PREDICTED: uncharacterized protein LOC105112858 [Populus euphratica]
LOC105112900	72.3316	-7.57179	0.786214	-9.6307	5.93247e-22	8.2971e-21	beta-glucosidase [Populus tomentosa]
LOC105112951	121.427	-5.09796	0.402825	-12.6555	1.04292e-36	3.73001e-35	cellulose synthase family protein [Populus trichocarpa]
LOC105113010	7.32081	-4.1934	0.779067	-5.38259	7.34203e-08	2.95976e-07	unnamed protein product [Vitis vinifera]
LOC105113109	49.6791	-4.38286	0.419553	-10.4465	1.52026e-25	2.74419e-24	PREDICTED: uncharacterized protein LOC105113109 [Populus euphratica]
LOC105113312	2071.42	-4.91213	0.267225	-18.382	1.82931e-75	3.41571e-73	PREDICTED: uncharacterized protein LOC105113312 [Populus euphratica]
LOC105113376	59.543	-8.17674	0.857074	-9.54029	1.42429e-21	1.93552e-20	zinc finger family protein [Populus trichocarpa]
LOC105113393	26.4262	-5.29142	0.574731	-9.20677	3.3608e-20	4.13875e-19	Growth-regulating factor 1, putative isoform 1 [Theobroma cacao]
LOC105113531	82.7328	-5.59255	0.633081	-8.83387	1.01117e-18	1.11446e-17	PREDICTED: uncharacterized protein LOC105113531 [Populus euphratica]
LOC105113657	255.533	-4.08601	0.173055	-23.611	2.97265e-123	2.75738e-120	PREDICTED: uncharacterized protein LOC105113657 [Populus euphratica]
LOC105113658	31.0301	-6.3731	0.746075	-8.54217	1.31719e-17	1.33837e-16	PREDICTED: uncharacterized protein LOC105113658 [Populus euphratica]
LOC105113679	46.4961	-3.76063	0.30192	-12.4557	1.30184e-35	4.39371e-34	PREDICTED: CTL-like protein DDB_G0274487 [Populus euphratica]
LOC105113760	72.112	-6.38318	0.562624	-11.3454	7.81868e-30	1.86423e-28	lysine and histidine specific transporter family protein [Populus trichocarpa]
LOC105113876	450.791	-3.52323	0.334634	-10.5286	6.37631e-26	1.18215e-24	PREDICTED: mitogen-activated protein kinase kinase kinase YODA [Populus euphratica]
LOC105113927	7.73054	-3.20398	0.595843	-5.37723	7.56416e-08	3.04334e-07	chaperone protein DNAj, putative [Ricinus communis]
LOC105113955	10.1929	-4.29903	0.76478	-5.62126	1.89569e-08	8.17862e-08	cycloidea-like protein group 1A [Populus trichocarpa]
LOC105114088	168.168	-10.6462	0.86591	-12.2948	9.65369e-35	3.08778e-33	PREDICTED: phosphomethylethanolamine N-methyltransferase isoform X2 [Populus euphratica]
LOC105114107	48.4652	-7.8797	0.870469	-9.05225	1.40053e-19	1.64109e-18	EXS family protein [Populus trichocarpa]
LOC105114109	29.6979	-7.16739	0.887588	-8.07514	6.73998e-16	5.93412e-15	proline-rich family protein [Populus trichocarpa]
LOC105114163	15.2433	-3.92947	0.513864	-7.64691	2.05872e-14	1.5991e-13	armadillo/beta-catenin repeat family protein [Populus trichocarpa]
LOC105114165	376.704	-4.70373	0.185321	-25.3816	4.027e-142	5.03463e-139	multidrug resistance P-glycoprotein [Populus trichocarpa]
LOC105114367	19.2141	-7.02417	0.887224	-7.91702	2.4327e-15	2.04479e-14	PREDICTED: uncharacterized protein LOC105114367 [Populus euphratica]
LOC105114409	16.7324	-4.87787	0.666023	-7.32388	2.409e-13	1.69948e-12	SP1L, putative [Ricinus communis]
LOC105114534	23.8347	-5.61886	0.697607	-8.05449	7.9811e-16	6.96923e-15	UDP-glucoronosyl/UDP-glucosyl transferase family protein [Populus trichocarpa]
LOC105114543	37.3475	-3.7753	0.340014	-11.1034	1.20806e-28	2.6866e-27	glutaredoxin family protein [Populus trichocarpa]
LOC105114731	86.0297	-3.91168	0.327903	-11.9294	8.31852e-33	2.38722e-31	glycosyl hydrolase family 17 family protein [Populus trichocarpa]
LOC105114745	34.2505	-4.53383	0.429771	-10.5494	5.11208e-26	9.53912e-25	PREDICTED: homeobox protein ATH1-like isoform X2 [Populus euphratica]
LOC105114910	15.1584	-4.73443	0.732618	-6.46234	1.03096e-10	5.6564e-10	glycosyl hydrolase family 17 family protein [Populus trichocarpa]
LOC105114997	13.4452	-4.76045	0.790336	-6.02332	1.70872e-09	8.27874e-09	mitochondrial import inner membrane translocase subunit Tim17/Tim22/Tim23 family protein [Populus trichocarpa]
LOC105115088	1044.09	-4.90205	0.432038	-11.3463	7.73366e-30	1.84549e-28	GDSL-motif lipase/hydrolase family protein [Populus trichocarpa]
LOC105115099	30.409	-7.20354	0.875929	-8.22389	1.97004e-16	1.81916e-15	Uncharacterized protein TCM_000598 [Theobroma cacao]
LOC105115136	48.1525	-4.56913	0.338747	-13.4883	1.8324e-41	8.37691e-40	PREDICTED: AP2-like ethylene-responsive transcription factor ANT [Populus euphratica]
LOC105115204	63.5277	-5.2481	0.742852	-7.0648	1.6085e-12	1.05047e-11	unknown [Populus trichocarpa]
LOC105115471	221.486	-5.59766	0.230613	-24.273	3.78071e-130	4.02645e-127	Potassium transporter 2 family protein [Populus trichocarpa]
LOC105115745	31.6545	-5.00934	0.509164	-9.83836	7.69575e-23	1.14718e-21	TRANSPARENT TESTA 1 protein, putative [Ricinus communis]
LOC105116195	11.8201	-5.34485	0.823403	-6.49117	8.51705e-11	4.71793e-10	PREDICTED: probable rhamnogalacturonate lyase B isoform X2 [Populus euphratica]
LOC105116386	13.2668	-6.98634	0.890968	-7.84129	4.45944e-15	3.65852e-14	Uncharacterized protein TCM_029168 [Theobroma cacao]
LOC105116482	167.39	-4.87979	0.234436	-20.815	3.16462e-96	1.26387e-93	PREDICTED: microtubule-associated protein TORTIFOLIA1-like isoform X3 [Populus euphratica]
LOC105116647	40.9189	-4.50852	0.449368	-10.033	1.09145e-23	1.72348e-22	late embryogenesis abundant protein [Medicago truncatula]
LOC105116695	34.7312	-4.7736	0.448835	-10.6355	2.03669e-26	3.90956e-25	PREDICTED: uncharacterized protein LOC105116695 [Populus euphratica]
LOC105116836	11.4116	-5.30208	0.843868	-6.28307	3.3195e-10	1.73424e-09	PREDICTED: cytochrome P450 724B1-like [Populus euphratica]
LOC105116862	71.9688	-5.14882	0.41711	-12.344	5.2454e-35	1.71205e-33	nine-cis-epoxycarotenoid dioxygenase3 family protein [Populus trichocarpa]
LOC105116881	9.66024	-4.20388	0.765357	-5.49271	3.95817e-08	1.65e-07	PREDICTED: probable receptor-like serine/threonine-protein kinase At5g57670 isoform X2 [Populus euphratica]
LOC105116944	23.2526	-6.36486	0.910473	-6.99072	2.73486e-12	1.75225e-11	ECERIFERUM 1 family protein [Populus trichocarpa]
LOC105116978	120.909	-3.94961	0.483891	-8.16218	3.29027e-16	2.98365e-15	PREDICTED: inorganic pyrophosphatase 2-like [Populus euphratica]
LOC105117015	73.8653	-4.42418	0.51549	-8.58247	9.28549e-18	9.53246e-17	Jasmonate-zim-domain protein 8, putative [Theobroma cacao]
LOC105117059	106.137	-7.14434	0.530778	-13.4601	2.68448e-41	1.20991e-39	adhesion of calyx edges family protein [Populus trichocarpa]
LOC105117079	62.9477	-5.88722	0.491864	-11.9692	5.15136e-33	1.49322e-31	methyladenine glycosylase family protein [Populus trichocarpa]
LOC105117135	256.163	-4.88925	0.737661	-6.62805	3.40146e-11	1.96089e-10	benzoyl-CoA:benzyl alcohol O-benzoyltransferase [Populus trichocarpa]
LOC105117211	50.4429	-6.20572	0.620053	-10.0084	1.40046e-23	2.19337e-22	unknown [Populus trichocarpa]
LOC105117347	9.11735	-5.93309	0.908065	-6.53378	6.41309e-11	3.59891e-10	PREDICTED: uncharacterized protein LOC105117347 [Populus euphratica]
LOC105117368	436.592	-5.16274	0.924375	-5.58511	2.33549e-08	9.96249e-08	vegetative storage protein PNI288 [Populus trichocarpa x Populus deltoides]
LOC105117420	134.242	-3.04766	0.291975	-10.4381	1.66097e-25	2.97863e-24	PREDICTED: putative disease resistance protein RGA1, partial [Populus euphratica]
LOC105117633	126.883	-5.31761	0.371986	-14.2952	2.34451e-46	1.35647e-44	PREDICTED: 3-hydroxyisobutyryl-CoA hydrolase 1-like [Populus euphratica]
LOC105117739	11.7816	-6.30851	0.918983	-6.86467	6.66474e-12	4.09935e-11	PREDICTED: uncharacterized protein LOC105117739 [Populus euphratica]
LOC105117740	46.2966	-3.6642	0.375682	-9.75346	1.7828e-22	2.58781e-21	Homeobox protein 20 [Theobroma cacao]
LOC105117955	21.0649	-4.79095	0.640524	-7.47974	7.4471e-14	5.4908e-13	major pollen allergen Bet v 1k family protein [Populus trichocarpa]
LOC105118007	5.81996	-5.80545	0.946523	-6.13345	8.5992e-10	4.29661e-09	AP2 domain-containing family protein [Populus trichocarpa]
LOC105118008	26.7891	-7.99505	0.877062	-9.11572	7.815e-20	9.37897e-19	AP2 domain-containing family protein [Populus trichocarpa]
LOC105118075	32.9911	-4.3032	0.433929	-9.91682	3.51783e-23	5.36348e-22	PREDICTED: root phototropism protein 3-like isoform X2 [Populus euphratica]
LOC105118094	9.31579	-6.47677	0.913766	-7.08799	1.36072e-12	8.94139e-12	PREDICTED: uncharacterized protein LOC105118094 [Populus euphratica]
LOC105118333	14.3949	-7.10885	0.88757	-8.00934	1.15325e-15	9.94353e-15	delta-tonoplast intrinsic family protein [Populus trichocarpa]
LOC105118563	24.1296	-3.5047	0.412007	-8.50641	1.79405e-17	1.80252e-16	PREDICTED: uncharacterized protein LOC105118563 [Populus euphratica]
LOC105118636	2.10673	-3.75918	1.03407	-3.63534	0.000277615	0.000683695	PREDICTED: probable LRR receptor-like serine/threonine-protein kinase At1g53430, partial [Populus euphratica]
LOC105118643	385.583	-4.85844	0.671599	-7.23414	4.6848e-13	3.22199e-12	PREDICTED: uncharacterized protein LOC105118643 [Populus euphratica]
LOC105119061	37.0606	-7.98366	0.84835	-9.41081	4.92339e-21	6.4351e-20	PREDICTED: calcium uniporter protein 2, mitochondrial-like, partial [Populus euphratica]
LOC105119390	24.5915	-4.34057	0.498721	-8.7034	3.22087e-18	3.43022e-17	Alpha/beta-Hydrolases superfamily protein, putative [Theobroma cacao]
LOC105119583	36.567	-3.76223	0.318605	-11.8085	3.52958e-32	9.75895e-31	glutaredoxin, grx, putative [Ricinus communis]
LOC105119639	1003.84	-3.34978	0.714385	-4.68904	2.74495e-06	9.05381e-06	brassinosteroid-regulated family protein [Populus trichocarpa]
LOC105120206	11.5891	-3.49848	0.539595	-6.48353	8.95994e-11	4.95182e-10	Uncharacterized protein TCM_002409 [Theobroma cacao]
LOC105120410	16.3554	-5.80816	0.840426	-6.91097	4.8134e-12	3.00694e-11	PREDICTED: zinc-finger homeodomain protein 2 [Populus euphratica]
LOC105120451	21.2887	-6.19622	0.852469	-7.26855	3.63366e-13	2.52748e-12	MATE efflux family protein [Populus trichocarpa]
LOC105120480	21.215	-5.84853	1.04204	-5.6126	1.99312e-08	8.57326e-08	lyase, putative [Ricinus communis]
LOC105120520	67.4632	-5.56251	0.413149	-13.4637	2.55799e-41	1.15471e-39	PREDICTED: uncharacterized protein At3g49720-like isoform X3 [Populus euphratica]
LOC105120525	14.0114	-3.98959	0.543145	-7.34535	2.0522e-13	1.45526e-12	unknown [Populus trichocarpa x Populus deltoides]
LOC105120541	14.7431	-4.68239	0.63372	-7.38874	1.48223e-13	1.06554e-12	E3 ubiquitin ligase PUB14, putative [Ricinus communis]
LOC105120582	394.027	-6.39491	0.494403	-12.9346	2.87113e-38	1.10967e-36	putative progesterone 5beta-reductase [Populus trichocarpa]
LOC105120618	26.6624	-4.35457	0.447161	-9.73827	2.07051e-22	2.99184e-21	basic helix-loop-helix family protein [Populus trichocarpa]
LOC105120680	32.726	-4.3011	0.486666	-8.83789	9.75474e-19	1.07677e-17	Polcalcin Jun o, putative [Ricinus communis]
LOC105120750	4.28067	-5.34776	0.959868	-5.57135	2.52777e-08	1.07444e-07	senescence-associated family protein [Populus trichocarpa]
LOC105120767	15.2627	-3.93626	0.673258	-5.84659	5.01751e-09	2.31736e-08	Squamosa promoter-binding-like protein 10, putative [Theobroma cacao]
LOC105120867	50.5733	-7.07227	0.735517	-9.61537	6.88602e-22	9.58875e-21	PREDICTED: uncharacterized protein LOC105120867 [Populus euphratica]
LOC105120929	478.095	-3.95621	0.32456	-12.1895	3.53751e-34	1.09731e-32	alpha-hydroxynitrile lyase family protein [Populus trichocarpa]
LOC105120952	48.2341	-7.40284	0.82661	-8.95565	3.37726e-19	3.85676e-18	glycosyltransferase family protein [Populus trichocarpa]
LOC105120960	39.7295	-7.58799	0.852482	-8.90105	5.53198e-19	6.21619e-18	auxin efflux carrier component 2 family protein [Populus trichocarpa]
LOC105120974	55.27	-6.01628	0.573686	-10.487	9.90737e-26	1.81456e-24	PREDICTED: beta-amyrin 28-oxidase-like [Populus euphratica]
LOC105121004	10.2698	-5.61954	0.881696	-6.37356	1.84695e-10	9.88073e-10	Uncharacterized protein TCM_038095 [Theobroma cacao]
LOC105121032	266.363	-4.20597	0.208825	-20.1411	3.22127e-90	1.06469e-87	PREDICTED: auxin-responsive protein IAA29-like isoform X2 [Populus euphratica]
LOC105121047	196.778	-7.73321	0.493678	-15.6645	2.64629e-55	2.29892e-53	PREDICTED: 36.4 kDa proline-rich protein-like [Populus euphratica]
LOC105121275	97.2789	-7.40069	0.647808	-11.4242	3.16549e-30	7.73354e-29	unknown [Populus trichocarpa]
LOC105121362	38.9535	-6.08155	0.62703	-9.69898	3.04538e-22	4.35022e-21	PREDICTED: protein YABBY 4-like [Populus euphratica]
LOC105121374	122.915	-4.43743	0.27794	-15.9654	2.22489e-57	2.11843e-55	MtN30 family protein [Populus trichocarpa]
LOC105121386	37.2102	-6.60615	0.756378	-8.73393	2.45964e-18	2.64399e-17	PREDICTED: uncharacterized protein LOC105121386 [Populus euphratica]
LOC105121432	49.4634	-6.45908	0.664455	-9.72086	2.45703e-22	3.52731e-21	PREDICTED: membrane protein of ER body 1-like [Populus euphratica]
LOC105121544	18.2129	-4.51777	0.70063	-6.44815	1.13226e-10	6.19212e-10	P-glycoprotein [Populus trichocarpa]
LOC105121575	19.7483	-7.07302	0.850835	-8.31303	9.32904e-17	8.8675e-16	unnamed protein product [Coffea canephora]
LOC105121722	82.1138	-4.72984	0.42488	-11.1322	8.74854e-29	1.96075e-27	xyloglucan endotransglucosylase/hydrolase protein 32 precursor [Populus trichocarpa]
LOC105121795	79.0867	-4.47928	0.397324	-11.2736	1.77162e-29	4.13163e-28	Growth-regulating factor 3 isoform 1 [Theobroma cacao]
LOC105121805	140.695	-5.95229	0.313721	-18.9732	2.83997e-80	6.48122e-78	PREDICTED: protein SCARECROW-like [Populus euphratica]
LOC105121891	102.698	-3.03196	0.454607	-6.6694	2.56851e-11	1.49509e-10	PREDICTED: uncharacterized protein LOC105121891 [Populus euphratica]
LOC105121943	225.102	-4.21655	0.247476	-17.0382	4.27501e-65	5.51246e-63	Ca2+/H+ exchanger family protein [Populus trichocarpa]
LOC105121955	123.049	-8.75756	0.821788	-10.6567	1.62219e-26	3.15177e-25	plasma membrane intrinsic protein 1-1 [Populus trichocarpa]
LOC105121977	14.0101	-6.08214	0.891728	-6.82063	9.06423e-12	5.50458e-11	PREDICTED: uncharacterized protein At1g04910-like isoform X2 [Populus euphratica]
LOC105122096	375.4	-5.9678	0.788268	-7.57077	3.71006e-14	2.81336e-13	RAP2-like protein [Populus trichocarpa]
LOC105122117	131.439	-6.59531	0.442259	-14.9128	2.72252e-50	1.87737e-48	erecta, putative [Ricinus communis]
LOC105122192	538.176	-3.7296	0.238655	-15.6276	4.72346e-55	4.06656e-53	serine-threonine protein kinase, plant-type, putative [Ricinus communis]
LOC105122261	78.8303	-4.09235	0.242661	-16.8645	8.20984e-64	1.00031e-61	Phytochrome-associated protein 1, putative isoform 1 [Theobroma cacao]
LOC105122290	484.881	-6.98915	0.30798	-22.6935	5.19562e-114	3.55714e-111	aquaporin TIP4.1 family protein [Populus trichocarpa]
LOC105122341	57.294	-4.57294	0.357232	-12.801	1.61787e-37	6.01835e-36	PREDICTED: leucine-rich repeat extensin-like protein 3 isoform X1 [Populus euphratica]
LOC105122455	144.379	-4.49878	0.540497	-8.32342	8.54623e-17	8.14811e-16	Myb-related protein 91 [Populus trichocarpa]
LOC105122495	18.2851	-4.55308	0.550493	-8.27092	1.32933e-16	1.24755e-15	PREDICTED: F-box protein SKIP2-like isoform X2 [Populus euphratica]
LOC105122558	33.1348	-3.84028	0.373658	-10.2775	8.8986e-25	1.50606e-23	PREDICTED: transcription factor bHLH35-like isoform X2 [Populus euphratica]
LOC105122619	23.9352	-4.49657	0.618005	-7.27595	3.44002e-13	2.39801e-12	plant-specific transcription factor YABBY family protein [Populus trichocarpa]
LOC105122645	3810.43	-3.99877	0.212653	-18.8042	6.97051e-79	1.43169e-76	PREDICTED: 36.4 kDa proline-rich protein-like [Populus euphratica]
LOC105122739	21.6134	-7.68053	0.932755	-8.23424	1.80699e-16	1.67343e-15	monovalent cation:proton antiporter, putative [Ricinus communis]
LOC105122808	70.6231	-4.61233	0.352486	-13.0851	4.00395e-39	1.61478e-37	PREDICTED: protein LATERAL ROOT PRIMORDIUM 1 [Populus euphratica]
LOC105122869	5.60559	-5.23879	0.963711	-5.43606	5.44705e-08	2.23293e-07	PREDICTED: cytosolic sulfotransferase 15-like [Populus euphratica]
LOC105122900	55.5575	-3.72222	0.266358	-13.9745	2.23021e-44	1.17454e-42	ATP binding protein, putative [Ricinus communis]
LOC105123041	107.325	-7.34771	0.572552	-12.8333	1.06787e-37	4.00346e-36	PREDICTED: uncharacterized protein LOC105123041 [Populus euphratica]
LOC105123076	158.653	-3.62418	0.292783	-12.3784	3.42175e-35	1.13486e-33	JAZ10 [Hevea brasiliensis]
LOC105123127	428.888	-7.2458	0.336636	-21.5242	9.248e-103	4.58493e-100	xyloglucan endotransglycosylase precursor [Populus tremula x Populus tremuloides]
LOC105123216	8.43841	-3.64889	0.654311	-5.57669	2.45133e-08	1.0438e-07	PREDICTED: EPIDERMAL PATTERNING FACTOR-like protein 6 isoform X2 [Populus euphratica]
LOC105123313	122.242	-9.70507	0.847109	-11.4567	2.17631e-30	5.38089e-29	pollen coat protein [Populus tomentosa]
LOC105123377	580.169	-5.84912	0.254675	-22.967	9.96245e-117	7.53869e-114	Basic helix-loop-helix DNA-binding superfamily protein, putative [Theobroma cacao]
LOC105123481	19.7355	-5.38449	0.678296	-7.93827	2.05026e-15	1.73755e-14	kinase family protein [Populus trichocarpa]
LOC105123585	95.0145	-5.70212	0.439245	-12.9816	1.55545e-38	6.1019e-37	putative phosphatase family protein [Populus trichocarpa]
LOC105123616	57.147	-5.24838	0.420954	-12.4678	1.11825e-35	3.78741e-34	short chain dehydrogenase, putative [Ricinus communis]
LOC105123655	628.528	-3.90168	0.447956	-8.70996	3.03986e-18	3.24346e-17	Bet 5 1 allergen family protein [Populus trichocarpa]
LOC105123706	31.6523	-3.49999	0.386223	-9.06209	1.27975e-19	1.50508e-18	protease inhibitor/seed storage/lipid transfer family protein [Populus trichocarpa]
LOC105123765	106.031	-3.46269	0.234178	-14.7866	1.78793e-49	1.19841e-47	MutT/nudix family protein [Populus trichocarpa]
LOC105123872	344.775	-4.30512	0.345708	-12.453	1.34602e-35	4.5375e-34	PREDICTED: cytochrome P450 78A7-like [Populus euphratica]
LOC105123966	23.0904	-7.29326	1.01201	-7.2067	5.73258e-13	3.90432e-12	cytochrome P450 family protein [Populus trichocarpa]
LOC105123988	404.469	-4.01741	0.646824	-6.21099	5.26525e-10	2.69351e-09	PREDICTED: non-functional NADPH-dependent codeinone reductase 2-like isoform X4 [Populus euphratica]
LOC105124043	21.1333	-3.95306	0.551317	-7.17021	7.48834e-13	5.04633e-12	zinc finger family protein [Populus trichocarpa]
LOC105124198	33.6795	-4.26117	0.442334	-9.63336	5.78067e-22	8.08871e-21	hydrolase family protein [Populus trichocarpa]
LOC105124267	387.502	-4.98209	0.319676	-15.5848	9.23227e-55	7.85426e-53	DNA binding protein, putative [Ricinus communis]
LOC105124272	20.6739	-7.62632	0.906902	-8.40919	4.1284e-17	4.02278e-16	PREDICTED: uncharacterized protein LOC105124272 [Populus euphratica]
LOC105124276	1422.97	-3.89934	0.178313	-21.868	5.24194e-106	2.79133e-103	WRKY transcription factor 53 family protein [Populus trichocarpa]
LOC105124296	102.244	-4.07166	0.258277	-15.7647	5.44305e-56	4.83071e-54	AP2 domain-containing transcription factor family protein [Populus trichocarpa]
LOC105124435	43.6342	-4.26109	0.365827	-11.6478	2.35377e-31	6.19238e-30	PREDICTED: protein LURP-one-related 17-like [Populus euphratica]
LOC105124450	25.3612	-6.08234	0.746703	-8.1456	3.77408e-16	3.40093e-15	trehalose-6-phosphate phosphatase family protein [Populus trichocarpa]
LOC105124489	35.2721	-5.13837	0.637217	-8.06377	7.39795e-16	6.48364e-15	GCR2-like 1 [Theobroma cacao]
LOC105124497	168.302	-4.40067	0.197117	-22.3252	2.10281e-110	1.37423e-107	PREDICTED: transcription factor bHLH96-like isoform X2 [Populus euphratica]
LOC105124512	345.777	-5.21235	0.303195	-17.1914	3.07923e-66	4.13754e-64	PREDICTED: transcription factor TGA2-like [Populus euphratica]
LOC105124590	10.7577	-5.22948	0.908105	-5.75868	8.47757e-09	3.80776e-08	hydroxyproline-rich glycoprotein [Populus trichocarpa]
LOC105124724	23.4174	-5.92892	0.763198	-7.76852	7.9409e-15	6.36756e-14	PREDICTED: NAD-dependent protein deacetylase HST1-like [Populus euphratica]
LOC105124725	138.356	-6.06024	0.353637	-17.1369	7.87458e-66	1.02459e-63	cytochrome P450 78A3p family protein [Populus trichocarpa]
LOC105124783	213.203	-3.88982	0.303323	-12.824	1.20296e-37	4.49819e-36	WRKY transcription factor 6 [(Populus tomentosa x Populus bolleana) x Populus tomentosa]
LOC105124849	19.2078	-6.06028	0.838427	-7.22816	4.89594e-13	3.35917e-12	brassinosteroid-responsive ring-H2 family protein [Populus trichocarpa]
LOC105124929	757.522	-7.7404	0.26317	-29.4122	3.83363e-190	1.37795e-186	Uncharacterized protein isoform 1 [Theobroma cacao]
LOC105124980	799.37	-8.6074	0.329871	-26.0932	4.35604e-150	7.36811e-147	60S ribosomal protein L13 [Populus trichocarpa]
LOC105125066	399.149	-5.02597	0.352255	-14.268	3.46473e-46	1.99656e-44	unknown [Populus trichocarpa x Populus deltoides]
LOC105125165	22.3691	-4.82979	0.566087	-8.5319	1.43964e-17	1.45661e-16	kelch repeat protein, putative [Ricinus communis]
LOC105125188	28.4183	-5.91522	0.717324	-8.24623	1.63474e-16	1.51979e-15	galactinol synthase family protein [Populus trichocarpa]
LOC105125190	631.123	-3.84935	0.182758	-21.0626	1.75264e-98	7.63594e-96	putative xyloglucan endotransglycosylase family protein [Populus trichocarpa]
LOC105125212	41.6876	-4.83489	0.445332	-10.8568	1.85099e-27	3.85131e-26	aspartic proteinase 2 [Populus trichocarpa]
LOC105125280	36.5353	-4.59361	0.429015	-10.7074	9.40105e-27	1.85537e-25	short-chain dehydrogenase/reductase family protein [Populus trichocarpa]
LOC105125285	71.9027	-5.76598	0.422078	-13.6609	1.73762e-42	8.34142e-41	metal ion binding protein, putative [Ricinus communis]
LOC105125308	46.6789	-4.61946	0.399153	-11.5731	5.63826e-31	1.44757e-29	nucleic acid binding protein, putative [Ricinus communis]
LOC105125325	1704.92	-4.2323	0.229673	-18.4276	7.89733e-76	1.48423e-73	MutT/nudix family protein [Populus trichocarpa]
LOC105125337	81.1865	-5.52261	0.47588	-11.6051	3.88404e-31	1.00437e-29	PREDICTED: calcium-binding protein CML38-like [Populus euphratica]
LOC105125360	313.525	-4.19509	0.471249	-8.90207	5.48132e-19	6.16166e-18	PREDICTED: uncharacterized protein LOC105125360 [Populus euphratica]
LOC105125361	12.9047	-5.47331	0.866085	-6.31961	2.6223e-10	1.38433e-09	malate synthase, putative [Ricinus communis]
LOC105125433	75.0217	-4.26472	0.268526	-15.882	8.44743e-57	7.76057e-55	cationic amino acid transporter 6 family protein [Populus trichocarpa]
LOC105125511	186.747	-3.88596	0.486417	-7.98895	1.36089e-15	1.16743e-14	PREDICTED: glycosyltransferase family protein 64 protein C5 [Populus euphratica]
LOC105125666	7.68824	-6.18522	0.941439	-6.56996	5.03283e-11	2.85273e-10	flavin-containing monooxygenase family protein [Populus trichocarpa]
LOC105125673	766.943	-6.48588	0.953331	-6.80339	1.02186e-11	6.17561e-11	GDSL-motif lipase/hydrolase family protein [Populus trichocarpa]
LOC105125683	147.865	-9.021	0.822707	-10.965	5.62839e-28	1.2087e-26	glycine-rich family protein [Populus trichocarpa]
LOC105125684	483.578	-6.85046	0.429331	-15.9561	2.58277e-57	2.45107e-55	glycine-rich family protein [Populus trichocarpa]
LOC105125800	7.61453	-6.17629	0.926546	-6.66593	2.62994e-11	1.53023e-10	PREDICTED: formin-like protein 1 [Populus euphratica]
LOC105125979	7.9718	-4.77888	0.863378	-5.53509	3.11064e-08	1.31057e-07	DNA binding protein, putative [Ricinus communis]
LOC105126319	35.9542	-7.93161	0.870435	-9.11224	8.06947e-20	9.67226e-19	PREDICTED: cytokinin riboside 5'-monophosphate phosphoribohydrolase LOG1-like isoform X2 [Populus euphratica]
LOC105126334	181.299	-6.37587	0.38534	-16.5461	1.70851e-61	1.87512e-59	PREDICTED: uncharacterized protein LOC105126334 [Populus euphratica]
LOC105126393	159.126	-4.4228	0.24744	-17.8742	1.87402e-71	3.09698e-69	PREDICTED: uncharacterized protein LOC105126393 [Populus euphratica]
LOC105126519	441.833	-4.61264	0.222254	-20.7539	1.12945e-95	4.38883e-93	glycosyltransferase 8E [Populus tremula x Populus alba]
LOC105126549	14.866	-4.92934	0.712212	-6.92116	4.47963e-12	2.80758e-11	unnamed protein product [Vitis vinifera]
LOC105126595	45.2216	-7.78264	0.903154	-8.61718	6.86246e-18	7.13413e-17	PREDICTED: embryonic protein DC-8-like isoform X2 [Populus euphratica]
LOC105126599	19.0051	-5.01375	0.69322	-7.23255	4.73996e-13	3.25759e-12	PREDICTED: transcription factor BEE 2 [Populus euphratica]
LOC105126630	19.3264	-5.05256	0.620433	-8.1436	3.8369e-16	3.45537e-15	Basic helix-loop-helix DNA-binding superfamily protein, putative [Theobroma cacao]
LOC105126648	179.399	-3.96919	0.368201	-10.7799	4.2812e-27	8.65115e-26	ROTUNDIFOLIA 3 family protein [Populus trichocarpa]
LOC105126777	203.644	-8.27351	0.574142	-14.4102	4.46275e-47	2.69594e-45	auxin-induced protein aux28 [Populus trichocarpa]
LOC105126847	57.5673	-6.4488	0.579206	-11.1339	8.58377e-29	1.92683e-27	ent-kaurene synthase A family protein [Populus trichocarpa]
LOC105126927	34.2965	-7.87	0.855491	-9.1994	3.59939e-20	4.41744e-19	Phy rapidly regulated 1, putative [Theobroma cacao]
LOC105126934	10.3951	-6.13311	0.89375	-6.86222	6.77967e-12	4.16648e-11	cytochrome P450, putative [Ricinus communis]
LOC105126948	329.41	-2.07766	0.119652	-17.3642	1.54064e-67	2.28357e-65	unknown [Populus trichocarpa]
LOC105126983	71.7475	-7.97574	0.83616	-9.53853	1.44865e-21	1.96675e-20	Isocitrate lyase family protein [Populus trichocarpa]
LOC105127027	238.309	-3.7412	0.263999	-14.1712	1.38024e-45	7.63247e-44	PREDICTED: probable serine/threonine-protein kinase WNK9 isoform X4 [Populus euphratica]
LOC105127071	254.64	-8.04724	0.516619	-15.5767	1.04752e-54	8.8854e-53	unknown [Populus trichocarpa]
LOC105127110	18.2771	-3.34759	0.486402	-6.88234	5.88762e-12	3.64318e-11	PREDICTED: leucine-rich repeat extensin-like protein 3 isoform X2 [Populus euphratica]
LOC105127276	18.7731	-4.7959	0.589397	-8.13696	4.05328e-16	3.63884e-15	PREDICTED: transcription factor LHW [Populus euphratica]
LOC105127342	285.628	-6.29094	0.328855	-19.1299	1.42443e-81	3.41329e-79	AP2 domain-containing transcription factor family protein [Populus trichocarpa]
LOC105127348	131.905	-4.87856	0.304566	-16.0181	9.55434e-58	9.18846e-56	WRKY transcription factor 41 family protein [Populus trichocarpa]
LOC105127387	67.8889	-5.59513	0.480999	-11.6323	2.82369e-31	7.38139e-30	PREDICTED: aluminum-activated malate transporter 9-like [Populus euphratica]
LOC105127390	678.601	-5.20671	0.388613	-13.3982	6.19475e-41	2.7237e-39	ATP binding protein, putative [Ricinus communis]
LOC105127412	59.9316	-4.37412	0.711686	-6.14614	7.93918e-10	3.97581e-09	calmodulin-binding family protein [Populus trichocarpa]
LOC105127450	41.3763	-8.62666	0.862178	-10.0057	1.43932e-23	2.25301e-22	allergen-related family protein [Populus trichocarpa]
LOC105127458	76.722	-3.8249	0.509857	-7.5019	6.28989e-14	4.67112e-13	PREDICTED: 1,2-dihydroxy-3-keto-5-methylthiopentene dioxygenase 1 [Populus euphratica]
LOC105127697	6.90367	-6.04454	0.948106	-6.37538	1.82507e-10	9.76915e-10	Uncharacterized protein TCM_035439 [Theobroma cacao]
LOC105127722	13.4765	-6.50206	0.892969	-7.2814	3.30385e-13	2.30644e-12	PREDICTED: 2-oxoisovalerate dehydrogenase subunit alpha 1, mitochondrial [Populus euphratica]
LOC105127931	116.517	-4.19694	0.534004	-7.85938	3.86045e-15	3.18438e-14	GDSL-motif lipase/hydrolase family protein [Populus trichocarpa]
LOC105127948	137.634	-5.9153	0.450197	-13.1394	1.9587e-39	8.00035e-38	PREDICTED: glutamate receptor 2.7-like isoform X3 [Populus euphratica]
LOC105128085	455.698	-4.36614	0.344398	-12.6776	7.86889e-37	2.82837e-35	alpha-galactosidase family protein [Populus trichocarpa]
LOC105128094	17.47	-4.69037	0.592178	-7.92054	2.36475e-15	1.99117e-14	PREDICTED: uncharacterized protein LOC105128094 [Populus euphratica]
LOC105128270	151.177	-3.54929	0.339733	-10.4473	1.50804e-25	2.72384e-24	PREDICTED: cinnamoyl-CoA reductase 1-like [Populus euphratica]
LOC105128393	38.3566	-6.063	0.615209	-9.85519	6.50938e-23	9.75897e-22	DMI1 family protein [Populus trichocarpa]
LOC105128517	6.7095	-5.49641	0.941076	-5.84055	5.20281e-09	2.39947e-08	homeobox protein knotted-1, putative [Ricinus communis]
LOC105128558	54.8616	-7.08361	0.955588	-7.41282	1.23637e-13	8.94839e-13	PREDICTED: polyamine oxidase-like [Populus euphratica]
LOC105128563	163.01	-6.50867	0.458898	-14.1833	1.16319e-45	6.46955e-44	armadillo/beta-catenin repeat family protein [Populus trichocarpa]
LOC105128586	23.1207	-6.80415	0.860968	-7.9029	2.72484e-15	2.27638e-14	dehydration-responsive family protein [Populus trichocarpa]
LOC105128607	8.14463	-6.27965	0.918478	-6.83701	8.0863e-12	4.92839e-11	PREDICTED: formin-like protein 4 [Populus euphratica]
LOC105128749	72.6028	-7.26189	0.673035	-10.7898	3.84775e-27	7.79719e-26	zinc finger family protein [Populus trichocarpa]
LOC105128769	35.0685	-5.71902	0.599842	-9.53421	1.51031e-21	2.04661e-20	cytochrome P450 family protein [Populus trichocarpa]
LOC105128814	69.134	-3.77433	0.235437	-16.0311	7.74466e-58	7.47307e-56	MADS-box protein GmNMH7 [Populus trichocarpa]
LOC105128848	265.514	-4.21208	0.305048	-13.8079	2.28289e-43	1.13572e-41	putative progesterone 5beta-reductase [Populus trichocarpa]
LOC105128851	50.4426	-4.04875	0.308347	-13.1305	2.20224e-39	8.9696e-38	glycosyl hydrolase family 9 family protein [Populus trichocarpa]
LOC105128961	152.391	-5.10042	0.427542	-11.9296	8.29336e-33	2.38237e-31	PREDICTED: growth-regulating factor 10-like [Populus euphratica]
LOC105128976	99.7134	-4.84729	0.464731	-10.4303	1.80285e-25	3.22595e-24	stay green protein [Litchi chinensis]
LOC105129043	14.358	-4.3483	0.598008	-7.2713	3.56045e-13	2.47782e-12	C2 domain-containing family protein [Populus trichocarpa]
LOC105129149	13.642	-3.72855	0.544906	-6.84256	7.77927e-12	4.75033e-11	dynein light chain family protein [Populus trichocarpa]
LOC105129260	208.003	-8.08181	0.601807	-13.4292	4.07541e-41	1.8197e-39	nine-cis-epoxycarotenoid dioxygenase3 family protein [Populus trichocarpa]
LOC105129294	27.8867	-7.07561	0.868196	-8.14978	3.64589e-16	3.29161e-15	terminal ear1-like 2 protein [Populus tremula x Populus alba]
LOC105129312	14.6739	-5.26136	0.774357	-6.79449	1.08699e-11	6.55269e-11	putative B-type response regulator 14 [Populus x canadensis]
LOC105129342	20.8235	-7.62931	0.888742	-8.5844	9.13143e-18	9.38435e-17	PREDICTED: uncharacterized protein At3g61260 [Populus euphratica]
LOC105129382	13.6326	-4.80493	0.698912	-6.87486	6.20497e-12	3.83048e-11	basic helix-loop-helix family protein [Populus trichocarpa]
LOC105129383	25.1675	-5.73284	0.711938	-8.05244	8.11622e-16	7.08506e-15	PREDICTED: golgin subfamily A member 6-like protein 1 [Populus euphratica]
LOC105129403	20.2274	-3.12904	0.424852	-7.36501	1.77131e-13	1.26418e-12	PREDICTED: uncharacterized protein LOC105129403 [Populus euphratica]
LOC105129457	29.7934	-6.69544	0.853603	-7.84375	4.37295e-15	3.58859e-14	PREDICTED: WAT1-related protein At5g07050-like [Populus euphratica]
LOC105129559	12.1385	-5.86684	0.874693	-6.70731	1.98239e-11	1.16715e-10	Uncharacterized protein TCM_014979 [Theobroma cacao]
LOC105129574	128.183	-4.13968	0.502065	-8.24531	1.64733e-16	1.531e-15	PTH-1 family protein [Populus trichocarpa]
LOC105129607	1194.98	-5.25951	0.197457	-26.6362	2.58656e-156	4.95843e-153	C-repeat binding factor 4b [Populus euphratica]
LOC105129641	131.407	-3.88129	0.252083	-15.3969	1.71659e-53	1.37879e-51	calmodulin-binding family protein [Populus trichocarpa]
LOC105129655	9.60585	-5.52655	1.04733	-5.27682	1.31448e-07	5.13836e-07	stress-responsive family protein [Populus trichocarpa]
LOC105129707	85.4617	-5.27312	0.392981	-13.4182	4.72803e-41	2.10131e-39	AP2 domain-containing family protein [Populus trichocarpa]
LOC105129819	21.4105	-3.87827	0.463973	-8.35882	6.33477e-17	6.09423e-16	phototropic-responsive NPH3 family protein [Populus trichocarpa]
LOC105129841	51.8206	-3.68597	0.380672	-9.68279	3.56825e-22	5.06942e-21	auxin-responsive GH3 family protein [Populus trichocarpa]
LOC105129849	9.33646	-4.53356	0.833766	-5.43746	5.40462e-08	2.21729e-07	PREDICTED: transcription factor bHLH113 isoform X3 [Populus euphratica]
LOC105129889	25.1829	-3.62495	0.415353	-8.72739	2.60614e-18	2.79834e-17	LOB domain-containing protein, putative [Ricinus communis]
LOC105129975	45.5634	-3.81929	0.430185	-8.87826	6.79172e-19	7.57842e-18	basic helix-loop-helix family protein [Populus trichocarpa]
LOC105129987	297.085	-4.4065	0.798259	-5.52014	3.38727e-08	1.42253e-07	aux/IAA family protein [Populus trichocarpa]
LOC105130006	64.7921	-9.27218	0.856813	-10.8217	2.71682e-27	5.56821e-26	PREDICTED: uncharacterized protein LOC105130006 [Populus euphratica]
LOC105130023	96.1713	-7.1771	0.584681	-12.2752	1.23025e-34	3.91757e-33	calmodulin-binding family protein [Populus trichocarpa]
LOC105130028	11.6597	-6.79983	0.898156	-7.57088	3.70704e-14	2.81181e-13	serine-threonine protein kinase, plant-type, putative [Ricinus communis]
LOC105130039	27.1983	-4.03181	0.415888	-9.69446	3.18322e-22	4.53811e-21	endonuclease/exonuclease/phosphatase family protein [Populus trichocarpa]
LOC105130107	6.25348	-5.39359	0.93932	-5.74202	9.35542e-09	4.1818e-08	unnamed protein product [Vitis vinifera]
LOC105130112	353.41	-3.36111	0.324495	-10.358	3.85012e-25	6.72193e-24	tau class glutathione transferase GSTU33 [Populus trichocarpa]
LOC105130113	146.227	-7.09979	0.62442	-11.3702	5.88367e-30	1.42172e-28	tau class glutathione transferase GSTU32 [Populus trichocarpa]
LOC105130115	129.73	-6.17243	0.359897	-17.1505	6.22645e-66	8.17541e-64	tau class glutathione transferase GSTU31 [Populus trichocarpa]
LOC105130189	23.0024	-4.92351	0.578488	-8.51098	1.72462e-17	1.73397e-16	PREDICTED: probable transcription factor KAN4 [Populus euphratica]
LOC105130270	16.1163	-6.77567	0.900417	-7.52503	5.27066e-14	3.94271e-13	lipid-associated family protein [Populus trichocarpa]
LOC105130278	108.835	-4.42406	0.308735	-14.3296	1.42885e-46	8.35096e-45	PREDICTED: uncharacterized protein LOC105130278 [Populus euphratica]
LOC105130327	97.3169	-4.14797	0.283952	-14.608	2.4982e-48	1.59635e-46	PREDICTED: transcription factor bHLH94-like isoform X2 [Populus euphratica]
LOC105130350	185.121	-5.99467	0.399804	-14.994	8.03517e-51	5.70497e-49	amino acid permease AAP1 family protein [Populus trichocarpa]
LOC105130495	49	-5.80922	0.582771	-9.96827	2.09849e-23	3.24595e-22	MYB transcription factor R2R3-like protein [Populus tremuloides]
LOC105130498	13.9608	-3.23565	0.541156	-5.97914	2.2432e-09	1.0738e-08	NBS-LRR resistance protein RGH2 [Populus trichocarpa]
LOC105130525	11.3148	-6.25132	0.910914	-6.86269	6.75777e-12	4.15391e-11	PREDICTED: UDP-glycosyltransferase 73B4-like [Populus euphratica]
LOC105130548	17.2771	-5.89677	0.850264	-6.93522	4.0558e-12	2.55252e-11	class III peroxidase [Populus trichocarpa]
LOC105130654	15.6164	-6.71945	0.871173	-7.7131	1.22796e-14	9.70056e-14	GDSL-motif lipase/hydrolase family protein [Populus trichocarpa]
LOC105130714	164.612	-5.9537	0.833035	-7.147	8.86945e-13	5.93947e-12	PREDICTED: vinorine synthase-like [Populus euphratica]
LOC105130792	27.5562	-3.93313	0.387841	-10.1411	3.63026e-24	5.88765e-23	PREDICTED: tetraspanin-6-like [Populus euphratica]
LOC105130804	7.213	-6.09198	0.905308	-6.72918	1.70619e-11	1.01075e-10	unknown [Populus trichocarpa]
LOC105130880	17.7318	-5.56706	0.828249	-6.72148	1.7989e-11	1.06285e-10	PREDICTED: uncharacterized protein LOC105130880 [Populus euphratica]
LOC105130920	451.612	-5.24032	0.324131	-16.1673	8.57906e-59	8.62556e-57	PREDICTED: phospholipase A1-Ibeta2, chloroplastic [Populus euphratica]
LOC105131004	74.2726	-3.86245	0.385691	-10.0144	1.31781e-23	2.06956e-22	ABC transporter family protein [Hevea brasiliensis]
LOC105131066	17.1622	-7.34706	0.887817	-8.27543	1.27997e-16	1.20398e-15	zinc finger family protein [Populus trichocarpa]
LOC105131106	255.335	-3.91824	0.176878	-22.1522	9.9365e-109	5.8311e-106	UDP-glucoronosyl/UDP-glucosyl transferase family protein [Populus trichocarpa]
LOC105131141	36.7878	-4.29874	0.740428	-5.80575	6.40802e-09	2.92573e-08	abscisic acid 8'-hydroxylase 2-like [Citrus sinensis]
LOC105131204	57.0541	-4.05031	0.372978	-10.8594	1.80015e-27	3.75368e-26	ATP binding protein, putative [Ricinus communis]
LOC105131239	54.7272	-6.84889	0.685614	-9.98943	1.69557e-23	2.63832e-22	cation-transporting atpase plant, putative [Ricinus communis]
LOC105131256	44.3106	-5.52977	0.521923	-10.595	3.1437e-26	5.94718e-25	WRKY family transcription factor [Theobroma cacao]
LOC105131259	8.08097	-4.06573	0.798647	-5.09078	3.56603e-07	1.32005e-06	Sulfate/thiosulfate import ATP-binding protein cysA [Theobroma cacao]
LOC105131430	19.4775	-4.32184	0.502957	-8.59287	8.48229e-18	8.74851e-17	ent-kaurene synthase A family protein [Populus trichocarpa]
LOC105131432	57.804	-7.66422	0.808688	-9.47735	2.60826e-21	3.47707e-20	patatin-related family protein [Populus trichocarpa]
LOC105131486	11.779	-5.34733	0.848353	-6.30319	2.91586e-10	1.53171e-09	PREDICTED: protein FANTASTIC FOUR 2 [Populus euphratica]
LOC105131518	23.7788	-3.8885	0.411217	-9.45607	3.19731e-21	4.22901e-20	PREDICTED: uncharacterized protein LOC105131518 [Populus euphratica]
LOC105131737	55.7481	-5.60939	0.520673	-10.7734	4.59953e-27	9.27485e-26	PREDICTED: squamosa promoter-binding-like protein 8 [Populus euphratica]
LOC105131741	10.6618	-4.79832	0.77405	-6.19898	5.68286e-10	2.89171e-09	PREDICTED: protein IQ-DOMAIN 1-like isoform X3 [Populus euphratica]
LOC105131749	20.8952	-4.63194	0.585325	-7.91344	2.50372e-15	2.09958e-14	PREDICTED: ankyrin repeat-containing protein At5g02620-like [Populus euphratica]
LOC105131787	39.0619	-7.56696	1.0444	-7.24527	4.31575e-13	2.98029e-12	PREDICTED: protein PHR1-LIKE 1-like isoform X5 [Populus euphratica]
LOC105131876	41.8289	-4.74311	0.425328	-11.1517	7.02856e-29	1.58515e-27	leucine-rich repeat family protein [Populus trichocarpa]
LOC105131900	37.0132	-4.188	0.377975	-11.0801	1.56676e-28	3.46822e-27	zinc ion binding protein, putative [Ricinus communis]
LOC105131956	216.71	-4.32712	0.258997	-16.7072	1.16106e-62	1.34081e-60	PREDICTED: uncharacterized protein LOC105131956 [Populus euphratica]
LOC105132035	22.7811	-5.28156	0.650427	-8.12015	4.65625e-16	4.16196e-15	PREDICTED: monothiol glutaredoxin-S6-like [Populus euphratica]
LOC105132039	61.0489	-3.99744	0.430732	-9.28059	1.68548e-20	2.12851e-19	glutaredoxin family protein [Populus trichocarpa]
LOC105132040	8.54727	-4.43209	0.853298	-5.19407	2.05744e-07	7.83703e-07	glutaredoxin family protein [Populus trichocarpa]
LOC105132053	158.022	-3.99147	0.360401	-11.0751	1.65741e-28	3.66325e-27	PREDICTED: SPX domain-containing protein 3-like isoform X2 [Populus euphratica]
LOC105132169	40.4997	-5.30457	0.513389	-10.3325	5.02562e-25	8.65858e-24	PREDICTED: uncharacterized protein LOC105132169 [Populus euphratica]
LOC105132170	97.0586	-8.41564	0.843735	-9.97427	1.9755e-23	3.06064e-22	multidrug resistance pump, putative [Ricinus communis]
LOC105132171	62.9651	-8.74183	0.864284	-10.1145	4.76257e-24	7.66356e-23	AP2 domain-containing family protein [Populus trichocarpa]
LOC105132172	14.5107	-7.1042	0.929	-7.64714	2.05496e-14	1.59661e-13	PREDICTED: uncharacterized protein LOC105132172 [Populus euphratica]
LOC105132253	197.132	-4.53312	0.30837	-14.7002	6.42391e-49	4.22699e-47	auxin-responsive family protein [Populus trichocarpa]
LOC105132256	27.2742	-6.55731	0.838019	-7.82478	5.0855e-15	4.152e-14	Axial regulator YABBY1, putative [Ricinus communis]
LOC105132308	13.6767	-4.14532	0.563313	-7.35883	1.85536e-13	1.32187e-12	PREDICTED: uncharacterized protein LOC105132308 [Populus euphratica]
LOC105132311	17.683	-5.11864	0.753732	-6.79105	1.11319e-11	6.70503e-11	cytochrome P450 family protein [Populus trichocarpa]
LOC105132331	608.963	-5.09917	0.47244	-10.7933	3.70364e-27	7.52106e-26	PREDICTED: uncharacterized protein LOC105132331 [Populus euphratica]
LOC105132608	51.9675	-6.31408	0.623627	-10.1248	4.28972e-24	6.92594e-23	PREDICTED: lupeol synthase-like isoform X2 [Populus euphratica]
LOC105132713	9.70397	-4.36245	0.761321	-5.7301	1.00373e-08	4.46784e-08	cytochrome P450 family protein [Populus trichocarpa]
LOC105132740	347.002	-7.83952	0.400314	-19.5834	2.14188e-85	6.03822e-83	PREDICTED: glycine-rich cell wall structural protein-like, partial [Populus euphratica]
LOC105132773	893.045	-3.74948	0.186327	-20.1231	4.62854e-90	1.49543e-87	PREDICTED: putative calcium-binding protein CML19 [Populus euphratica]
LOC105132780	11.7478	-5.82182	0.893864	-6.5131	7.36178e-11	4.10566e-10	PREDICTED: protein MIZU-KUSSEI 1 [Populus euphratica]
LOC105132882	216.915	-5.0449	0.291504	-17.3064	4.2064e-67	5.98787e-65	dehydrin 2 [Populus alba x Populus glandulosa]
LOC105132889	54.1446	-5.01566	0.74153	-6.76393	1.343e-11	8.04373e-11	prolyl oligopeptidase family protein [Populus trichocarpa]
LOC105132923	16.1964	-6.78641	1.0682	-6.35314	2.1097e-10	1.1232e-09	alpha-expansin 11 precursor family protein [Populus trichocarpa]
LOC105132942	219.185	-5.03918	0.408539	-12.3346	5.89564e-35	1.91558e-33	multidrug resistance P-glycoprotein [Populus trichocarpa]
LOC105132952	30.5195	-3.74953	0.431501	-8.6895	3.64051e-18	3.85146e-17	Zeamatin precursor, putative [Ricinus communis]
LOC105133060	26.1795	-5.73609	0.726194	-7.89885	2.81498e-15	2.34623e-14	PREDICTED: dehydrodolichyl diphosphate synthase 2-like [Populus euphratica]
LOC105133229	226.807	-5.47144	0.249759	-21.9069	2.23151e-106	1.23398e-103	Uncharacterized protein isoform 1 [Theobroma cacao]
LOC105133254	671.106	-4.15756	0.596902	-6.96522	3.27889e-12	2.08317e-11	GDSL-motif lipase/hydrolase family protein [Populus trichocarpa]
LOC105133261	14.9092	-7.15105	0.874718	-8.17526	2.95226e-16	2.68647e-15	zinc-binding family protein [Populus trichocarpa]
LOC105133271	11.4416	-6.77692	0.88699	-7.64035	2.16629e-14	1.67812e-13	zinc transporter protein ZIP1 [Populus trichocarpa]
LOC105133298	57.6225	-4.46775	0.364857	-12.2452	1.7822e-34	5.60078e-33	ZF-HD homeobox protein [Theobroma cacao]
LOC105133337	79.0126	-3.36967	0.890564	-3.78374	0.000154489	0.000395506	BON association protein 1 [Populus trichocarpa]
LOC105133377	48.3256	-8.36007	0.856531	-9.76038	1.66525e-22	2.42207e-21	PREDICTED: uncharacterized protein LOC105133377 [Populus euphratica]
LOC105133418	25.4331	-7.43962	0.916317	-8.11905	4.69845e-16	4.19708e-15	PREDICTED: growth-regulating factor 5-like [Populus euphratica]
LOC105133428	197.116	-6.84791	0.485298	-14.1107	3.26215e-45	1.76987e-43	PREDICTED: cytochrome P450 71A1-like isoform X2 [Populus euphratica]
LOC105133429	57.3729	-6.40928	0.601703	-10.6519	1.70842e-26	3.31036e-25	PREDICTED: cytochrome P450 71A1-like [Populus euphratica]
LOC105133645	134.32	-4.99725	0.260853	-19.1574	8.40032e-82	2.02984e-79	zinc finger family protein [Populus trichocarpa]
LOC105133662	19.1335	-5.28286	0.687936	-7.67929	1.59974e-14	1.25411e-13	bel1 homeotic protein, putative [Ricinus communis]
LOC105133719	152.942	-7.35498	0.502921	-14.6245	1.95997e-48	1.26366e-46	PREDICTED: uncharacterized protein LOC105133719 [Populus euphratica]
LOC105133838	48.5164	-7.88328	0.846184	-9.31627	1.20501e-20	1.53864e-19	PREDICTED: probable disease resistance protein At4g27220 [Populus euphratica]
LOC105133840	310.548	-10.1018	0.793795	-12.726	4.23928e-37	1.54893e-35	PREDICTED: probable disease resistance protein At4g27220 [Populus euphratica]
LOC105133960	697.248	-6.45776	0.441129	-14.6392	1.57987e-48	1.02088e-46	PREDICTED: cytochrome P450 71A1-like [Populus euphratica]
LOC105133961	241.763	-6.68778	0.501108	-13.346	1.25007e-40	5.38109e-39	flavonoid 3-hydroxylase, putative [Ricinus communis]
LOC105133962	61.1922	-5.81906	0.511957	-11.3663	6.1545e-30	1.48342e-28	flavonoid 3-hydroxylase, putative [Ricinus communis]
LOC105134006	223.06	-3.89138	0.407439	-9.55083	1.28663e-21	1.75258e-20	subtilase family protein [Populus trichocarpa]
LOC105134026	1483.78	-4.87482	0.208392	-23.3925	5.09047e-121	4.30519e-118	Uncharacterized protein isoform 1 [Theobroma cacao]
LOC105134027	18.9738	-4.82446	0.582385	-8.28396	1.19147e-16	1.12551e-15	PREDICTED: uncharacterized protein LOC105134027 [Populus euphratica]
LOC105134196	9.92113	-6.55672	0.987704	-6.63834	3.17229e-11	1.83392e-10	PREDICTED: acetyl-CoA-benzylalcohol acetyltransferase-like [Populus euphratica]
LOC105134436	10.103	-5.1367	0.911457	-5.6357	1.7435e-08	7.5515e-08	seed maturation protein PM22 [Populus trichocarpa]
LOC105134464	68.8316	-4.63717	0.322141	-14.3948	5.575e-47	3.33283e-45	lateral root primordium family protein, partial [Populus trichocarpa]
LOC105134467	9.3863	-5.98132	0.92407	-6.4728	9.62029e-11	5.29742e-10	zinc finger family protein [Populus trichocarpa]
LOC105134478	34.4345	-4.65311	0.429139	-10.8429	2.15536e-27	4.46201e-26	endo-1,4-beta-glucanase [Populus trichocarpa]
LOC105134501	9.51812	-5.0281	0.840677	-5.98102	2.21751e-09	1.06221e-08	SAUR-like auxin-responsive protein family [Theobroma cacao]
LOC105134527	200.602	-4.07228	0.327642	-12.429	1.81821e-35	6.10064e-34	proline-rich family protein [Populus trichocarpa]
LOC105134558	18.6892	-7.48307	0.87773	-8.52547	1.52187e-17	1.53711e-16	PREDICTED: pentatricopeptide repeat-containing protein At2g20710, mitochondrial-like [Populus euphratica]
LOC105134594	98.7812	-8.03719	0.81022	-9.91976	3.41572e-23	5.21333e-22	PREDICTED: 14 kDa proline-rich protein DC2.15-like [Populus euphratica]
LOC105134697	54.1419	-5.19315	0.745646	-6.96463	3.29262e-12	2.09144e-11	polyphenol oxidase-like protein [Populus trichocarpa]
LOC105134769	79.3089	-6.04977	0.526154	-11.4981	1.34845e-30	3.36878e-29	PREDICTED: uncharacterized protein LOC105134769 [Populus euphratica]
LOC105134789	5.7295	-5.25831	0.934594	-5.62631	1.8411e-08	7.95506e-08	PREDICTED: uncharacterized protein LOC105134789 [Populus euphratica]
LOC105134799	7590.06	-4.24817	0.317939	-13.3616	1.01348e-40	4.40222e-39	Peroxidase [Populus tomentosa]
LOC105134800	89.1295	-6.46316	0.600793	-10.7577	5.45121e-27	1.09692e-25	putative oxidosqualene cyclase family protein [Populus trichocarpa]
LOC105134805	10.1722	-5.11062	0.83675	-6.10771	1.01072e-09	5.01612e-09	PREDICTED: myosin heavy chain, skeletal muscle-like [Populus euphratica]
LOC105134806	35.853	-5.03968	0.537585	-9.37466	6.93976e-21	9.00103e-20	PREDICTED: protein TRANSPARENT TESTA 12-like [Populus euphratica]
LOC105134830	11.6076	-6.28637	0.883698	-7.1137	1.12969e-12	7.47965e-12	cytochrome P450 family protein [Populus trichocarpa]
LOC105134847	37.2543	-4.43634	0.536966	-8.26186	1.43414e-16	1.33979e-15	PROTODERMAL FACTOR2 family protein [Populus trichocarpa]
LOC105134859	786.056	-4.51842	0.425052	-10.6303	2.15484e-26	4.12807e-25	ethylene-responsive nuclear family protein [Populus trichocarpa]
LOC105134907	49.7985	-5.69444	0.485372	-11.7321	8.72353e-32	2.37318e-30	calmodulin-binding family protein [Populus trichocarpa]
LOC105134981	50.2808	-6.20984	0.602207	-10.3118	6.23287e-25	1.06873e-23	microsomal omega-6 desaturase family protein [Populus trichocarpa]
LOC105135019	15.8182	-4.30429	0.578599	-7.43915	1.01337e-13	7.39578e-13	PREDICTED: uncharacterized protein LOC105135019 [Populus euphratica]
LOC105135054	37.6229	-7.51839	0.849574	-8.84959	8.78381e-19	9.72203e-18	PREDICTED: WAT1-related protein At3g30340-like isoform X2 [Populus euphratica]
LOC105135106	59.5679	-4.21586	0.394028	-10.6994	1.0245e-26	2.01915e-25	F-box family protein, putative [Theobroma cacao]
LOC105135107	8.52137	-6.3465	0.895531	-7.08686	1.37189e-12	9.0127e-12	AP2/ERF domain-containing transcription factor, putative [Theobroma cacao]
LOC105135142	79.147	-6.56626	0.683607	-9.60532	7.59205e-22	1.05463e-20	zinc finger protein, putative [Ricinus communis]
LOC105135191	2831.28	-3.94514	0.205255	-19.2207	2.48485e-82	6.10699e-80	U-box domain-containing family protein [Populus trichocarpa]
LOC105135216	6.83496	-2.71312	0.643386	-4.21693	2.47647e-05	7.17996e-05	PREDICTED: ran-binding protein 6-like [Populus euphratica]
LOC105135328	38.3235	-7.04483	0.902934	-7.80215	6.08618e-15	4.93954e-14	zinc finger protein, putative [Ricinus communis]
LOC105135329	29.2133	-4.88691	0.512742	-9.53092	1.55891e-21	2.10849e-20	PREDICTED: uncharacterized protein LOC105135329 [Populus euphratica]
LOC105135433	90.09	-8.77831	0.873	-10.0553	8.70193e-24	1.38053e-22	endo-1 family protein [Populus trichocarpa]
LOC105135449	9.21127	-4.94725	0.883607	-5.59893	2.1568e-08	9.23861e-08	C2 domain-containing family protein [Populus trichocarpa]
LOC105135488	178.416	-4.8439	0.232063	-20.8733	9.37089e-97	3.79521e-94	heavy-metal-associated domain-containing family protein [Populus trichocarpa]
LOC105135772	9.7503	-6.54556	0.90691	-7.21743	5.29805e-13	3.62209e-12	fatty acid elongase 3-ketoacyl-CoA synthase 1 family protein [Populus trichocarpa]
LOC105135788	8.93194	-6.39879	0.933959	-6.85125	7.32052e-12	4.48735e-11	WOX1a [Populus tomentosa]
LOC105135865	21.3081	-6.69469	0.854814	-7.83174	4.81148e-15	3.93835e-14	unknown [Populus trichocarpa]
LOC105135870	69.4625	-4.69868	0.3242	-14.4931	1.33884e-47	8.315e-46	DNA binding with one finger 5 family protein [Populus trichocarpa]
LOC105135936	619.414	-8.53563	0.47195	-18.0859	4.11776e-73	7.21988e-71	-
LOC105135955	552.101	-4.39475	0.219297	-20.0402	2.45958e-89	7.68754e-87	PREDICTED: transcription factor bHLH70-like isoform X2 [Populus euphratica]
LOC105135995	50.8952	-3.86271	0.287878	-13.4179	4.75126e-41	2.10837e-39	leucine-rich repeat transmembrane protein kinase [Populus trichocarpa]
LOC105136022	68.4255	-4.6493	0.321262	-14.472	1.82157e-47	1.12161e-45	PREDICTED: uncharacterized protein LOC105136022 [Populus euphratica]
LOC105136260	18.7672	-4.4293	0.524211	-8.44946	2.92659e-17	2.88495e-16	PREDICTED: subtilisin-like protease SBT5.4 [Populus euphratica]
LOC105136334	895.454	-5.25975	0.203971	-25.7867	1.24896e-146	1.71018e-143	Plant invertase/pectin methylesterase inhibitor superfamily protein [Theobroma cacao]
LOC105136342	331.18	-4.96627	0.495532	-10.0221	1.21899e-23	1.91647e-22	AP2 domain-containing transcription factor family protein [Populus trichocarpa]
LOC105136343	559.999	-4.54904	0.318246	-14.2941	2.38152e-46	1.37511e-44	RAP2-like protein [Populus trichocarpa]
LOC105136365	10.6994	-4.65473	0.893343	-5.21046	1.88378e-07	7.20896e-07	PREDICTED: guanine nucleotide-binding protein subunit gamma 3 isoform X2 [Populus euphratica]
LOC105136369	142.416	-7.08962	0.472371	-15.0086	6.45e-51	4.60223e-49	haloacid dehalogenase-like hydrolase family protein [Populus trichocarpa]
LOC105136392	548.434	-9.69103	0.622216	-15.575	1.07608e-54	9.10082e-53	PREDICTED: uncharacterized protein LOC105136392 [Populus euphratica]
LOC105136436	428.135	-3.96448	0.219213	-18.085	4.18192e-73	7.28795e-71	Aspartic proteinase nepenthesin-2 precursor, putative [Ricinus communis]
LOC105136474	52.8899	-4.18613	0.460411	-9.09217	9.70851e-20	1.1555e-18	Oligopeptide transporter 1 [Morus notabilis]
LOC105136489	289.115	-4.75685	0.315768	-15.0644	2.77877e-51	1.99759e-49	copper-binding family protein [Populus trichocarpa]
LOC105136542	285.895	-4.95242	0.376652	-13.1485	1.73504e-39	7.10699e-38	Cytochrome P450 [Theobroma cacao]
LOC105136579	23.5693	-7.31634	0.890226	-8.21852	2.06027e-16	1.89943e-15	FLORICAULA/LEAFY homolog [Populus trichocarpa]
LOC105136696	74.0244	-4.29067	0.300831	-14.2627	3.73524e-46	2.14814e-44	PREDICTED: LOW QUALITY PROTEIN: protein STICHEL-like 2 [Populus euphratica]
LOC105136726	21.2423	-4.37217	0.617505	-7.08038	1.43756e-12	9.43551e-12	unknown [Populus trichocarpa x Populus deltoides]
LOC105136729	82.8601	-4.71274	0.284566	-16.5611	1.33098e-61	1.4777e-59	receptor protein kinase, putative [Ricinus communis]
LOC105136735	52.6858	-8.00369	0.858303	-9.32502	1.10963e-20	1.41748e-19	homeobox protein knotted-1, putative [Ricinus communis]
LOC105136817	41.7722	-5.08061	0.456336	-11.1335	8.6212e-29	1.93372e-27	PREDICTED: ankyrin-3-like isoform X1 [Populus euphratica]
LOC105136876	12.0913	-4.34251	0.649987	-6.68091	2.37469e-11	1.38705e-10	PREDICTED: uncharacterized protein LOC105136876 [Populus euphratica]
LOC105136968	39.9346	-4.67764	0.416072	-11.2424	2.52429e-29	5.83958e-28	Pectinesterase [Theobroma cacao]
LOC105137085	185.999	-5.18571	0.337731	-15.3546	3.3015e-53	2.60809e-51	basic helix-loop-helix protein [Populus x xiaohei]
LOC105137168	318.094	-4.01804	0.20391	-19.705	1.95369e-86	5.61783e-84	PREDICTED: probable calcium-binding protein CML31 [Populus euphratica]
LOC105137203	16.2277	-3.65577	0.473906	-7.71413	1.21808e-14	9.6251e-14	PREDICTED: protein CUP-SHAPED COTYLEDON 3 isoform X2 [Populus euphratica]
LOC105137263	7.94002	-5.73948	0.90178	-6.36462	1.95776e-10	1.04561e-09	PREDICTED: uncharacterized protein LOC105137263 [Populus euphratica]
LOC105137353	34.5175	-6.17517	0.677559	-9.11385	7.95061e-20	9.53377e-19	PREDICTED: probable carboxylesterase 15 [Populus euphratica]
LOC105137444	71.2624	-3.96441	0.419069	-9.46004	3.07828e-21	4.08283e-20	PREDICTED: uncharacterized protein LOC105137444 isoform X2 [Populus euphratica]
LOC105137571	54.7329	-5.42022	0.467473	-11.5947	4.38344e-31	1.13045e-29	subtilase family protein [Populus trichocarpa]
LOC105137576	121.422	-5.47665	0.927626	-5.90394	3.54928e-09	1.66248e-08	PREDICTED: uncharacterized protein LOC105137576 [Populus euphratica]
LOC105137577	10.791	-6.67824	0.936609	-7.13023	1.00203e-12	6.67591e-12	cytochrome P450 family protein [Populus trichocarpa]
LOC105137584	29.5905	-4.19348	0.438098	-9.572	1.04862e-21	1.44135e-20	PTH-1 family protein [Populus trichocarpa]
LOC105137594	49.996	-6.03343	0.531724	-11.3469	7.68103e-30	1.83445e-28	ATP binding protein, putative [Ricinus communis]
LOC105137666	94.8254	-7.98745	0.729162	-10.9543	6.33757e-28	1.35593e-26	leucine-rich repeat transmembrane protein kinase [Populus trichocarpa]
LOC105137684	63.5024	-6.82663	0.636803	-10.7202	8.18517e-27	1.62545e-25	PREDICTED: uncharacterized protein LOC105137684 [Populus euphratica]
LOC105137716	24.114	-7.36492	0.865302	-8.51139	1.71866e-17	1.72919e-16	unnamed protein product [Vitis vinifera]
LOC105137781	127.009	-4.21272	0.371002	-11.355	7.00443e-30	1.67984e-28	beta-ketoacyl-CoA synthase family protein [Populus trichocarpa]
LOC105137782	380.744	-6.30168	0.334652	-18.8306	4.24321e-79	8.90609e-77	endo-1 family protein [Populus trichocarpa]
LOC105137846	216.981	-7.73318	0.509475	-15.1787	4.89154e-52	3.66292e-50	lipoxygenase [Malus domestica]
LOC105137855	165.945	-7.9833	0.572784	-13.9377	3.7368e-44	1.94307e-42	polygalacturonase inhibitor-like family protein [Populus trichocarpa]
LOC105137922	76.0678	-4.26586	0.283016	-15.0728	2.44347e-51	1.76538e-49	UDP-D-GLUCURONATE 4-EPIMERASE 6 family protein [Populus trichocarpa]
LOC105138022	404.294	-3.91415	0.257688	-15.1895	4.15166e-52	3.117e-50	PREDICTED: putative ABC transporter C family member 15 [Populus euphratica]
LOC105138069	25.0348	-4.31401	0.457985	-9.41955	4.53021e-21	5.93738e-20	terminal ear1-like 2 protein [Populus tremula x Populus alba]
LOC105138117	169.939	-5.35644	0.470085	-11.3946	4.4485e-30	1.08129e-28	auxin-induced protein aux28 [Populus trichocarpa]
LOC105138157	50.2361	-4.20842	0.380244	-11.0677	1.80016e-28	3.96657e-27	PREDICTED: 12S seed storage protein CRB-like isoform X4 [Populus euphratica]
LOC105138164	60.1252	-8.6771	0.845711	-10.2601	1.06566e-24	1.79514e-23	Squamosa promoter-binding-like protein 10, putative [Theobroma cacao]
LOC105138200	64.3507	-4.38245	0.287476	-15.2446	1.78932e-52	1.37572e-50	calcium-dependent protein kinase [Populus trichocarpa]
LOC105138409	58.4078	-4.02378	0.803024	-5.01078	5.4209e-07	1.96443e-06	phd finger protein, putative [Ricinus communis]
LOC105138539	74.149	-4.23889	0.39442	-10.7471	6.11316e-27	1.22242e-25	basic helix-loop-helix family protein [Populus trichocarpa]
LOC105138541	45.0491	-4.47156	0.379321	-11.7883	4.48359e-32	1.2361e-30	Serine carboxypeptidase-like 45 isoform 1 [Theobroma cacao]
LOC105138678	94.0546	-4.59328	0.425765	-10.7883	3.90955e-27	7.91684e-26	plasma membrane intrinsic protein 1-1 [Populus trichocarpa]
LOC105138691	10.7716	-4.01624	0.701917	-5.72182	1.05391e-08	4.67816e-08	PREDICTED: heavy metal-associated isoprenylated plant protein 26 isoform X2 [Populus euphratica]
LOC105138708	37.7149	-4.15143	0.378444	-10.9697	5.34348e-28	1.15009e-26	Aspartic proteinase nepenthesin-2 precursor, putative [Ricinus communis]
LOC105138757	963.772	-4.62854	0.224762	-20.5931	3.16347e-94	1.16622e-91	CCR4-NOT transcription complex family protein [Populus trichocarpa]
LOC105138881	17.844	-5.23835	0.687535	-7.61902	2.55604e-14	1.96679e-13	maturation protein pPM32 [Populus trichocarpa]
LOC105138883	40.1171	-6.7247	0.756396	-8.89044	6.08666e-19	6.81815e-18	PREDICTED: transcription factor TCP14-like [Populus euphratica]
LOC105138966	103.911	-2.79764	0.849197	-3.29445	0.000986136	0.00222388	PREDICTED: protein RALF-like 34 [Populus euphratica]
LOC105138967	15.6283	-4.70076	0.705332	-6.6646	2.65382e-11	1.54319e-10	DNA binding protein, putative [Ricinus communis]
LOC105138981	7.8253	-6.22595	0.886933	-7.01964	2.22436e-12	1.43572e-11	multidrug resistance pump, putative [Ricinus communis]
LOC105139084	16.5005	-6.79914	0.891224	-7.629	2.36587e-14	1.8278e-13	PREDICTED: protein IQ-DOMAIN 1-like isoform X1 [Populus euphratica]
LOC105139171	912.249	-4.35991	0.127661	-34.1522	1.24113e-255	8.92215e-252	Ethylene responsive element binding factor 4 family protein [Populus trichocarpa]
LOC105139219	179.848	-4.62125	0.339534	-13.6106	3.46585e-42	1.65001e-40	AMP-dependent synthetase and ligase family protein [Populus trichocarpa]
LOC105139307	355.767	-4.11401	0.271705	-15.1415	8.627e-52	6.37711e-50	xyloglucan endo-1 family protein [Populus trichocarpa]
LOC105139308	50.2625	-5.10371	0.466939	-10.9302	8.27109e-28	1.76044e-26	xyloglucan endo-1 family protein [Populus trichocarpa]
LOC105139392	314.542	-8.69125	0.562162	-15.4604	6.41876e-54	5.30378e-52	PREDICTED: muscle M-line assembly protein unc-89-like [Populus euphratica]
LOC105139393	37.3764	-5.26514	0.507512	-10.3744	3.24201e-25	5.70876e-24	PREDICTED: uncharacterized protein LOC105139393 [Populus euphratica]
LOC105139420	22.5499	-5.28289	0.645725	-8.18132	2.80743e-16	2.55791e-15	nucleic acid binding protein, putative [Ricinus communis]
LOC105139545	188.15	-5.51776	0.381779	-14.4528	2.40734e-47	1.4697e-45	armadillo/beta-catenin repeat family protein [Populus trichocarpa]
LOC105139577	207.984	-4.68234	0.440639	-10.6262	2.24999e-26	4.30749e-25	aquaporin PIP2;2 [Quercus petraea]
LOC105139628	29.1375	-5.93872	0.679362	-8.74161	2.29816e-18	2.47597e-17	PREDICTED: growth-regulating factor 4-like [Populus euphratica]
LOC105139640	26.5285	-2.34379	0.337554	-6.94346	3.82606e-12	2.41215e-11	phytosulfokines 6 precursor family protein [Populus trichocarpa]
LOC105139680	19.6347	-7.06106	0.898464	-7.85904	3.87085e-15	3.19112e-14	putative MYB transcription factor family protein [Populus trichocarpa]
LOC105139875	112.453	-6.74991	0.970984	-6.95162	3.61108e-12	2.28463e-11	PREDICTED: protodermal factor 1-like [Populus euphratica]
LOC105139909	233.358	-3.78927	0.145451	-26.052	1.27743e-149	2.0407e-146	PREDICTED: protein LURP-one-related 5 [Populus euphratica]
LOC105140000	58.4878	-3.97278	0.341465	-11.6345	2.7506e-31	7.19686e-30	PREDICTED: uncharacterized protein LOC105140000 [Populus euphratica]
LOC105140051	9.0162	-5.92178	0.96114	-6.1612	7.21953e-10	3.62933e-09	PREDICTED: myb-related protein 308-like isoform X3 [Populus euphratica]
LOC105140119	8.45096	-6.3317	0.893018	-7.09023	1.33894e-12	8.80629e-12	hypothetical protein POPTR_0005s25840g [Populus trichocarpa]
LOC105140140	17.1882	-3.50212	0.428747	-8.16827	3.12848e-16	2.83784e-15	leucine-rich repeat family protein [Populus trichocarpa]
LOC105140149	24.446	-6.40621	0.818561	-7.8262	5.02853e-15	4.10899e-14	lateral root primordium family protein [Populus trichocarpa]
LOC105140158	10.7659	-5.69047	0.979207	-5.81131	6.19852e-09	2.83458e-08	Uncharacterized protein TCM_017094 [Theobroma cacao]
LOC105140233	150.097	-3.95725	0.376396	-10.5135	7.48395e-26	1.37684e-24	no apical meristem family protein [Populus trichocarpa]
LOC105140239	159.21	-6.70534	0.412894	-16.2399	2.63565e-59	2.66859e-57	homeobox protein knotted-1, putative [Ricinus communis]
LOC105140300	202.259	-5.3443	0.776111	-6.88601	5.73806e-12	3.55599e-11	GASA-like protein [Gossypium hirsutum]
LOC105140309	46.159	-3.79685	0.363333	-10.45	1.46459e-25	2.64703e-24	PREDICTED: zinc finger CCCH domain-containing protein 53-like [Populus euphratica]
LOC105140380	18.2734	-5.99856	0.918691	-6.52946	6.60077e-11	3.69702e-10	unknown [Populus trichocarpa]
LOC105140381	1.64588	-3.96862	1.13057	-3.51028	0.000447642	0.00106503	PREDICTED: (R,S)-reticuline 7-O-methyltransferase-like isoform X2 [Populus euphratica]
LOC105140411	20.447	-5.12191	0.647416	-7.91131	2.54703e-15	2.1334e-14	PREDICTED: mechanosensitive ion channel protein 6 [Populus euphratica]
LOC105140460	979.803	-4.44899	0.245271	-18.1391	1.56642e-73	2.78039e-71	PREDICTED: probable protein phosphatase 2C 80 [Populus euphratica]
LOC105140641	76.864	-6.22339	0.469242	-13.2627	3.81183e-40	1.60482e-38	basic helix-loop-helix family protein [Populus trichocarpa]
LOC105140684	179.614	-4.48513	0.237518	-18.8833	1.56371e-79	3.38078e-77	proline-rich family protein [Populus trichocarpa]
LOC105140729	32.6772	-5.23336	0.508686	-10.288	7.98206e-25	1.35893e-23	PREDICTED: growth-regulating factor 1 isoform X4 [Populus euphratica]
LOC105140873	8.31706	-5.80687	0.91249	-6.36376	1.96874e-10	1.05088e-09	Lateral organ boundaries domain family protein [Theobroma cacao]
LOC105140978	17.424	-5.92197	0.842162	-7.03187	2.03782e-12	1.32006e-11	PREDICTED: amino acid permease 3-like [Populus euphratica]
LOC105141021	256.076	-9.82096	0.820901	-11.9636	5.50903e-33	1.59529e-31	putative actin-depolymerizing factor family protein [Populus trichocarpa]
LOC105141084	431.485	-4.77631	0.26443	-18.0627	6.26825e-73	1.07288e-70	Pectinesterase-2 precursor, putative [Ricinus communis]
LOC105141093	35.191	-4.69308	0.435181	-10.7842	4.08745e-27	8.26544e-26	auxin influx carrier family protein [Populus trichocarpa]
LOC105141399	33.2247	-4.75312	0.511521	-9.29212	1.51248e-20	1.91761e-19	alcohol dehydroge family protein [Populus trichocarpa]
LOC105141400	122.102	-4.45447	0.49155	-9.0621	1.27957e-19	1.50508e-18	alcohol dehydroge family protein [Populus trichocarpa]
LOC105141401	343.163	-5.57799	0.927342	-6.01503	1.79849e-09	8.70338e-09	X-intrisic protein subfamily member 2;1 [Hevea brasiliensis]
LOC105141402	132.966	-5.68107	0.377863	-15.0347	4.34837e-51	3.11814e-49	PREDICTED: tropinone reductase-like 1 [Populus euphratica]
LOC105141404	25.3531	-4.87817	0.759464	-6.42318	1.33455e-10	7.2515e-10	IAA-amino acid hydrolase 1 family protein [Populus trichocarpa]
LOC105141464	42.8829	-5.81475	0.54493	-10.6706	1.39675e-26	2.7248e-25	Knox protein 1 [Populus trichocarpa]
LOC105141488	148.659	-4.2251	0.236161	-17.8908	1.39173e-71	2.3267e-69	unknown [Populus trichocarpa x Populus deltoides]
LOC105141605	9.69605	-6.53275	0.869612	-7.51226	5.8114e-14	4.33593e-13	phytochrome kinase substrate-related family protein [Populus trichocarpa]
LOC105141680	304.564	-6.11927	0.35598	-17.1899	3.15947e-66	4.22561e-64	extensin, proline-rich protein, putative [Ricinus communis]
LOC105141721	7.08458	-5.57059	0.999144	-5.57536	2.47017e-08	1.05136e-07	PREDICTED: uncharacterized protein LOC105141721 [Populus euphratica]
LOC105141727	19.9376	-4.28335	0.552984	-7.74588	9.49221e-15	7.5588e-14	triacylglycerol lipase, putative [Ricinus communis]
LOC105141745	11.2138	-6.74892	0.943332	-7.15435	8.4073e-13	5.63919e-12	PREDICTED: cytokinin riboside 5'-monophosphate phosphoribohydrolase LOG1-like [Populus euphratica]
LOC105141775	58.1845	-4.25647	0.376439	-11.3072	1.20876e-29	2.84434e-28	Aquaporin PIP1.1, putative [Ricinus communis]
LOC105141869	159.207	-5.76798	0.562659	-10.2513	1.16789e-24	1.96046e-23	beta-glucosidase [Populus tomentosa]
LOC105141929	873.485	-3.92056	0.223988	-17.5034	1.34934e-68	2.05292e-66	PREDICTED: serine/threonine-protein kinase HT1-like [Populus euphratica]
LOC105141953	9.93723	-4.08778	0.735775	-5.55574	2.76441e-08	1.17035e-07	zinc finger family protein [Populus trichocarpa]
LOC105141979	45.6199	-3.89219	0.471025	-8.26324	1.41766e-16	1.32612e-15	PREDICTED: homeobox-leucine zipper protein ATHB-52-like [Populus euphratica]
LOC105142032	14.3519	-5.21705	0.773806	-6.74207	1.56146e-11	9.28834e-11	PREDICTED: uncharacterized protein LOC105142032 [Populus euphratica]
LOC105142057	252.594	-4.84394	0.387317	-12.5064	6.88663e-36	2.35744e-34	octicosapeptide/Phox/Bem1p domain-containing family protein [Populus trichocarpa]
LOC105142157	13.1866	-6.96522	0.881786	-7.89899	2.8118e-15	2.34426e-14	PREDICTED: uncharacterized protein LOC105142157 [Populus euphratica]
LOC105142167	28.0188	-6.21019	0.751247	-8.26651	1.37933e-16	1.29195e-15	PREDICTED: uncharacterized protein LOC105142167 isoform X1 [Populus euphratica]
LOC105142189	46.8105	-7.35555	0.835315	-8.80572	1.30021e-18	1.42483e-17	MATE efflux family protein [Populus trichocarpa]
LOC105142221	99.4143	-3.69943	0.279096	-13.255	4.2191e-40	1.76852e-38	leucine-rich repeat transmembrane protein kinase [Populus trichocarpa]
LOC105142338	207.423	-8.5348	0.622694	-13.7062	9.31577e-43	4.51728e-41	PREDICTED: probable acyl-activating enzyme 18, peroxisomal isoform X2 [Populus euphratica]
LOC105142423	29.4916	-7.15694	0.901162	-7.9419	1.99105e-15	1.68887e-14	PREDICTED: uncharacterized protein LOC105142423 isoform X2 [Populus euphratica]
LOC105142437	41.8172	-4.8889	0.534861	-9.14051	6.21606e-20	7.5039e-19	PREDICTED: epoxide hydrolase 3-like [Populus euphratica]
LOC105142482	91.2335	-3.90963	0.269862	-14.4875	1.45354e-47	8.98848e-46	protein phosphatase 2c, putative [Ricinus communis]
LOC105142483	23.4517	-4.91371	0.546235	-8.99561	2.34934e-19	2.71525e-18	PREDICTED: uncharacterized protein LOC105142483 isoform X2 [Populus euphratica]
LOC105142486	11.614	-3.70193	0.603257	-6.13658	8.43193e-10	4.21596e-09	PREDICTED: 125 kDa kinesin-related protein-like [Populus euphratica]
LOC105142516	12.6337	-5.91743	0.909748	-6.50447	7.79689e-11	4.33906e-10	Myb domain protein 15, putative [Theobroma cacao]
LOC105142534	1264.41	-3.84953	0.239171	-16.0953	2.75247e-58	2.69209e-56	PREDICTED: calcium-binding protein PBP1-like [Populus euphratica]
LOC105142605	61.868	-5.30519	0.459978	-11.5336	8.9347e-31	2.2616e-29	PREDICTED: uncharacterized protein LOC105142605 [Populus euphratica]
LOC105142642	19.0851	-5.62625	0.75237	-7.47804	7.54401e-14	5.55798e-13	Leucine-rich repeat receptor protein kinase EXS precursor [Populus trichocarpa]
LOC105142748	516.294	-3.80122	0.272783	-13.935	3.88291e-44	2.01177e-42	cytokinin oxidase 6 family protein [Populus trichocarpa]
LOC105142764	114.994	-4.47233	0.259075	-17.2627	8.98523e-67	1.25422e-64	nodulin MtN21 family protein [Populus trichocarpa]

## Sheet: Cluster 3
GeneID	baseMean	log2FoldChange	lfcSE	stat	pvalue	padj_FDR	Description
LOC105107187	466.788	-1.11505	0.0764471	-14.5859	3.45528e-48	2.18366e-46	unknown [Populus trichocarpa]
LOC105107244	200.635	-1.41132	0.143659	-9.82413	8.86339e-23	1.3151e-21	PREDICTED: uncharacterized protein LOC105107244 [Populus euphratica]
LOC105107260	36.9927	-1.79667	0.270778	-6.63521	3.24039e-11	1.87178e-10	PREDICTED: uncharacterized protein At1g04910-like [Populus euphratica]
LOC105107313	128.045	-1.05906	0.139495	-7.59206	3.14866e-14	2.40342e-13	PREDICTED: vacuolar protein sorting-associated protein 9A-like isoform X2 [Populus euphratica]
LOC105107322	52.5708	-1.76308	0.278086	-6.34007	2.29668e-10	1.21959e-09	integral membrane family protein [Populus trichocarpa]
LOC105107339	99.2968	-1.63482	0.190487	-8.5823	9.29936e-18	9.54329e-17	RING-H2 finger protein ATL65 [Morus notabilis]
LOC105107354	186.394	-1.36977	0.130152	-10.5243	6.67402e-26	1.23495e-24	Cold acclimation protein WCOR413-like protein beta form [Theobroma cacao]
LOC105107364	1425.46	-1.37434	0.0902061	-15.2355	2.05424e-52	1.57519e-50	LONG-CHAIN ACYL-COA SYNTHETASE 2 family protein [Populus trichocarpa]
LOC105107383	114.605	-1.43938	0.481611	-2.98867	0.00280196	0.00584054	F-box and wd40 domain protein, putative [Ricinus communis]
LOC105107391	522.622	-1.15164	0.195436	-5.89268	3.7999e-09	1.77265e-08	PREDICTED: extra-large guanine nucleotide-binding protein 1-like isoform X2 [Populus euphratica]
LOC105107400	290.579	-1.30334	0.130648	-9.97601	1.94116e-23	3.01068e-22	leucine-rich repeat-containing protein, putative [Ricinus communis]
LOC105107411	63.1951	-1.56941	0.479353	-3.27402	0.0010603	0.00237898	Family of Uncharacterized protein function [Theobroma cacao]
LOC105107446	1248.51	-1.84145	0.125752	-14.6435	1.48246e-48	9.62258e-47	embryonic abundant family protein [Populus trichocarpa]
LOC105107448	6296.44	-1.64644	0.134513	-12.24	1.90116e-34	5.96811e-33	embryonic abundant family protein [Populus trichocarpa]
LOC105107465	181.419	-1.3182	0.161875	-8.1433	3.84651e-16	3.46186e-15	PREDICTED: LOW QUALITY PROTEIN: probable disease resistance protein At4g27220 [Populus euphratica]
LOC105107494	2.39228	4.88542	1.18488	4.12314	3.73749e-05	0.00010554	PREDICTED: disease resistance protein RPS5-like [Populus euphratica]
LOC105107514	85.84	-1.4995	0.201939	-7.42555	1.12315e-13	8.15355e-13	leucine-rich repeat transmembrane protein kinase [Populus trichocarpa]
LOC105107519	58.1425	-1.22487	0.199187	-6.14935	7.78008e-10	3.89818e-09	leucine-rich repeat family protein [Populus trichocarpa]
LOC105107532	183.124	-1.21974	0.20206	-6.03654	1.57455e-09	7.65835e-09	PREDICTED: uncharacterized protein LOC105107532 isoform X3 [Populus euphratica]
LOC105107607	36.4811	-1.25619	0.217331	-5.78006	7.4673e-09	3.37508e-08	PREDICTED: protein PHLOEM PROTEIN 2-LIKE A10 [Populus euphratica]
LOC105107621	25.2497	-1.62047	0.336635	-4.81372	1.48146e-06	5.07558e-06	Magnesium and cobalt efflux protein corC, putative [Ricinus communis]
LOC105107627	24.8173	-3.20096	0.772077	-4.14591	3.38471e-05	9.62112e-05	PREDICTED: putative disease resistance protein RGA4 isoform X4 [Populus euphratica]
LOC105107651	547.237	-1.16094	0.143875	-8.06908	7.08286e-16	6.21886e-15	PREDICTED: G-box-binding factor 1-like [Populus euphratica]
LOC105107652	128.617	-1.35943	0.127516	-10.6609	1.55113e-26	3.01778e-25	SQUINT family protein [Populus trichocarpa]
LOC105107700	390.499	-1.23024	0.308539	-3.98729	6.68314e-05	0.000181279	leucine-rich repeat transmembrane protein kinase [Populus trichocarpa]
LOC105107718	935.665	-1.31032	0.13087	-10.0124	1.34463e-23	2.11052e-22	PREDICTED: uncharacterized protein LOC105107718 isoform X2 [Populus euphratica]
LOC105107729	4175.39	-1.36495	0.114563	-11.9144	9.95881e-33	2.84941e-31	RNA-binding protein 47 [Populus trichocarpa]
LOC105107738	18.5844	-1.41218	0.334494	-4.22183	2.42325e-05	7.0363e-05	PREDICTED: malonyl-CoA:anthocyanidin 5-O-glucoside-6''-O-malonyltransferase [Populus euphratica]
LOC105107743	81.3205	-1.30494	0.462759	-2.81992	0.00480363	0.00960692	PREDICTED: uncharacterized protein LOC105107743 [Populus euphratica]
LOC105107744	359.69	-1.63665	0.179207	-9.13273	6.67959e-20	8.05332e-19	serine carboxypeptidase S10 family protein [Populus trichocarpa]
LOC105107749	1334.32	-1.38328	0.232684	-5.94487	2.76682e-09	1.31114e-08	PREDICTED: protein RIK isoform X4 [Populus euphratica]
LOC105107770	48.4519	-1.3094	0.219275	-5.9715	2.35081e-09	1.12363e-08	SWIB complex BAF60b domain-containing family protein [Populus trichocarpa]
LOC105107783	175.29	-1.58191	0.260821	-6.06514	1.31841e-09	6.46942e-09	PREDICTED: filament-like plant protein 7 [Populus euphratica]
LOC105107796	165.646	-1.35033	0.160175	-8.43039	3.44524e-17	3.37277e-16	PREDICTED: cysteine proteinase RD21a-like [Populus euphratica]
LOC105107798	636.709	-1.30993	0.199061	-6.58053	4.68762e-11	2.66336e-10	PREDICTED: probable carboxylesterase 7 [Populus euphratica]
LOC105107801	61.4457	-1.47948	0.375581	-3.93918	8.17607e-05	0.000218904	trehalose-6-phosphate phosphatase family protein [Populus trichocarpa]
LOC105107809	13.5387	-3.15409	0.592809	-5.32058	1.03439e-07	4.09468e-07	PREDICTED: uncharacterized protein LOC105107809 isoform X7 [Populus euphratica]
LOC105107855	200.357	-1.73966	0.188002	-9.25344	2.17376e-20	2.71885e-19	unknown [Populus trichocarpa]
LOC105107869	73.9989	-1.68565	0.373101	-4.51794	6.24433e-06	1.96407e-05	PREDICTED: uncharacterized protein LOC105107869 [Populus euphratica]
LOC105107876	58.039	-2.08712	0.263547	-7.91937	2.3872e-15	2.00889e-14	PREDICTED: phenolic glucoside malonyltransferase 1-like [Populus euphratica]
LOC105107879	71.3591	-1.61569	0.253493	-6.37373	1.84489e-10	9.87157e-10	PREDICTED: uncharacterized protein At3g17950-like [Populus euphratica]
LOC105107883	45.8882	-1.35505	0.206438	-6.56395	5.24e-11	2.96432e-10	PREDICTED: dof zinc finger protein DOF2.2-like isoform X2 [Populus euphratica]
LOC105107904	235.788	-1.27712	0.152113	-8.39587	4.62472e-17	4.4927e-16	AP2/B3-like transcriptional factor family protein, putative [Theobroma cacao]
LOC105107912	53.1115	-1.02229	0.212096	-4.81993	1.43607e-06	4.92947e-06	PREDICTED: B3 domain-containing protein At3g19184-like [Populus euphratica]
LOC105107924	115.267	-1.5366	0.461521	-3.32943	0.000870228	0.00198111	kinesin motor family protein [Populus trichocarpa]
LOC105107938	74.5424	-1.42989	0.249072	-5.74088	9.41882e-09	4.20883e-08	VARICOSE family protein [Populus trichocarpa]
LOC105107939	832.919	-1.54086	0.214149	-7.19526	6.23412e-13	4.23287e-12	unknown [Populus trichocarpa]
LOC105107962	218.542	-1.31364	0.11297	-11.6282	2.96182e-31	7.7284e-30	WRKY transcription factor 34 family protein [Populus trichocarpa]
LOC105108018	65.8235	-3.7829	1.06935	-3.53756	0.000403847	0.00096804	embryo-abundant family protein [Populus trichocarpa]
LOC105108035	842.739	-2.02744	0.211968	-9.56484	1.12375e-21	1.5402e-20	glycosyl hydrolase family 1 family protein [Populus trichocarpa]
LOC105108070	72.0672	-1.12421	0.344294	-3.26525	0.00109366	0.00244836	hypothetical protein POPTR_0010s02530g [Populus trichocarpa]
LOC105108108	1504.34	-1.7579	0.203151	-8.65316	5.00938e-18	5.26095e-17	aspartyl protease family protein [Populus trichocarpa]
LOC105108109	310.268	-1.82466	0.196811	-9.27112	1.84207e-20	2.32116e-19	PREDICTED: trihelix transcription factor ASIL1-like [Populus euphratica]
LOC105108156	9.9511	-2.3155	0.589206	-3.92987	8.49921e-05	0.000226964	PREDICTED: serine/threonine-protein kinase HT1-like isoform X3 [Populus euphratica]
LOC105108205	88.4824	-1.12417	0.297293	-3.78135	0.000155981	0.000399042	PREDICTED: type I inositol 1,4,5-trisphosphate 5-phosphatase CVP2-like isoform X3 [Populus euphratica]
LOC105108246	7768.24	-1.01147	0.207503	-4.87449	1.0909e-06	3.79861e-06	unknown [Populus trichocarpa x Populus deltoides]
LOC105108322	201.822	-1.2237	0.289643	-4.22484	2.3911e-05	6.94999e-05	PREDICTED: U-box domain-containing protein 15-like isoform X3 [Populus euphratica]
LOC105108361	20.4111	-1.63268	0.331315	-4.92787	8.31299e-07	2.94022e-06	PREDICTED: protein IQ-DOMAIN 14-like [Populus euphratica]
LOC105108372	63.0388	-1.71677	0.234246	-7.32889	2.32062e-13	1.64035e-12	PREDICTED: uncharacterized protein LOC105108372 isoform X2 [Populus euphratica]
LOC105108425	17.2126	-1.57753	0.378847	-4.16404	3.12668e-05	8.92651e-05	PREDICTED: uncharacterized protein LOC105108425 [Populus euphratica]
LOC105108479	229.517	-1.15405	0.14908	-7.74114	9.85272e-15	7.84155e-14	PREDICTED: formin-like, partial [Populus euphratica]
LOC105108480	1207.84	-1.25714	0.325697	-3.85985	0.000113456	0.000296774	PREDICTED: probable carbohydrate esterase At4g34215 [Populus euphratica]
LOC105108501	177.181	-1.87617	0.170972	-10.9736	5.11896e-28	1.10342e-26	calmodulin-binding protein 60-C [Populus trichocarpa]
LOC105108503	1101.86	-1.34069	0.191605	-6.99714	2.61241e-12	1.67828e-11	PREDICTED: ABC transporter C family member 12-like isoform X4 [Populus euphratica]
LOC105108506	25.3025	-1.40323	0.296876	-4.72667	2.28236e-06	7.6145e-06	PREDICTED: uncharacterized protein LOC105108506 [Populus euphratica]
LOC105108507	49.0646	-1.3447	0.228154	-5.89384	3.77318e-09	1.76133e-08	MYB family protein [Jatropha curcas]
LOC105108510	325.792	-2.16821	0.14993	-14.4614	2.12291e-47	1.30436e-45	PREDICTED: protein TRANSPORT INHIBITOR RESPONSE 1-like [Populus euphratica]
LOC105108542	561.618	-1.60086	0.254212	-6.29733	3.02812e-10	1.58749e-09	ATP binding protein, putative [Ricinus communis]
LOC105108601	49.4193	-1.39453	0.27592	-5.05411	4.32412e-07	1.58355e-06	PREDICTED: UDP-glycosyltransferase 88A1-like [Populus euphratica]
LOC105108605	36.522	-2.20315	0.400553	-5.50027	3.79217e-08	1.58402e-07	PREDICTED: TMV resistance protein N-like [Populus euphratica]
LOC105108613	271.076	-1.19788	0.228234	-5.24846	1.53374e-07	5.93816e-07	PREDICTED: G-type lectin S-receptor-like serine/threonine-protein kinase At5g35370 [Populus euphratica]
LOC105108628	15.7863	-1.64226	0.420554	-3.905	9.42253e-05	0.000249972	PREDICTED: putative E3 ubiquitin-protein ligase LIN isoform X3 [Populus euphratica]
LOC105108634	330.543	-1.60141	0.141783	-11.2948	1.39164e-29	3.26133e-28	unknown [Populus trichocarpa]
LOC105108636	39.2962	-1.25532	0.216842	-5.78911	7.07605e-09	3.21085e-08	glycoside hydrolase family 28 family protein [Populus trichocarpa]
LOC105108645	214.566	-1.12536	0.148793	-7.56325	3.93119e-14	2.97097e-13	PREDICTED: peptidyl-prolyl cis-trans isomerase FKBP17-1, chloroplastic isoform X2 [Populus euphratica]
LOC105108646	106.247	-1.29343	0.167113	-7.73987	9.95216e-15	7.91412e-14	PREDICTED: protein PHLOEM PROTEIN 2-LIKE A1-like [Populus euphratica]
LOC105108696	19.0272	-1.18845	0.329162	-3.61053	0.000305571	0.000747358	nucleic acid binding protein, putative [Ricinus communis]
LOC105108708	47.9606	-1.47377	0.186235	-7.91348	2.50297e-15	2.09956e-14	unknown [Populus trichocarpa]
LOC105108711	8.34216	-2.87473	0.624536	-4.60298	4.16479e-06	1.34439e-05	cold shock protein, putative [Ricinus communis]
LOC105108734	35.7108	-1.56016	0.20302	-7.68476	1.53289e-14	1.20301e-13	PREDICTED: zinc finger protein 4-like [Populus euphratica]
LOC105108744	850.256	-1.25211	0.161806	-7.73834	1.00722e-14	7.99849e-14	auxin-responsive GH3 family protein [Populus trichocarpa]
LOC105108753	81.4627	-2.09472	0.265237	-7.89754	2.84472e-15	2.37032e-14	PREDICTED: putative glucuronosyltransferase PGSIP8 isoform X1 [Populus euphratica]
LOC105108771	194.135	-1.21443	0.18677	-6.50226	7.91214e-11	4.39682e-10	ATP binding protein, putative [Ricinus communis]
LOC105108778	543.563	-1.13412	0.0874235	-12.9727	1.74749e-38	6.83662e-37	Ataxia-telangiectasia mutated, putative [Theobroma cacao]
LOC105108779	451.309	-1.61589	0.243856	-6.62644	3.43876e-11	1.98159e-10	F-box family protein isoform 2, partial [Theobroma cacao]
LOC105108799	314.622	-1.33426	0.198445	-6.72359	1.77301e-11	1.04838e-10	MutT-like family protein [Populus trichocarpa]
LOC105108803	417.826	-1.26919	0.174545	-7.27144	3.5568e-13	2.47641e-12	PREDICTED: probable inactive receptor kinase At1g48480 [Populus euphratica]
LOC105108808	136.683	-1.54273	0.277679	-5.55581	2.76334e-08	1.17007e-07	glycosyl hydrolase family 17 family protein [Populus trichocarpa]
LOC105108810	2109.88	-1.09251	0.102359	-10.6733	1.35728e-26	2.6496e-25	RNA and export factor-binding family protein [Populus trichocarpa]
LOC105108817	48.8744	-2.92006	0.241567	-12.088	1.22205e-33	3.67189e-32	PREDICTED: kinectin-like isoform X2 [Populus euphratica]
LOC105108863	31.1033	-1.01305	0.317139	-3.19433	0.00140154	0.00307995	PREDICTED: uncharacterized protein LOC105108863 [Populus euphratica]
LOC105108868	115.659	-1.93275	0.176777	-10.9333	7.99154e-28	1.7022e-26	phototropic-responsive family protein [Populus trichocarpa]
LOC105108869	64.0492	-1.30942	0.198404	-6.59975	4.1185e-11	2.35115e-10	PREDICTED: acid phosphatase 1-like [Populus euphratica]
LOC105108873	297.329	-1.06963	0.187167	-5.71481	1.09828e-08	4.86266e-08	PREDICTED: flocculation protein FLO11-like [Populus euphratica]
LOC105108879	2408.01	-1.18998	0.105753	-11.2525	2.25201e-29	5.22652e-28	unknown [Populus trichocarpa]
LOC105108883	35.906	-2.11941	0.733623	-2.88896	0.00386519	0.00786133	endo-1,4-beta-mannanase [Populus trichocarpa]
LOC105108934	74.1833	-1.7293	0.611727	-2.82691	0.00469996	0.00941924	PREDICTED: protein AATF-like [Populus euphratica]
LOC105108942	552.889	-1.51237	0.196048	-7.7143	1.21651e-14	9.61541e-14	leucine-rich repeat family protein [Populus trichocarpa]
LOC105108967	66.9346	-1.44483	0.171874	-8.4063	4.23133e-17	4.12168e-16	PREDICTED: protein SUPPRESSOR OF npr1-1, CONSTITUTIVE 1-like [Populus euphratica]
LOC105108984	1381.41	-1.42729	0.216073	-6.60559	3.95943e-11	2.26574e-10	ankyrin protein kinase [Populus trichocarpa]
LOC105108987	550.728	-1.16738	0.336739	-3.46672	0.000526854	0.00124046	PREDICTED: la-related protein 6B-like isoform X2 [Populus euphratica]
LOC105108989	162.293	-1.48903	0.115105	-12.9362	2.81021e-38	1.08759e-36	phototropic-responsive NPH3 family protein [Populus trichocarpa]
LOC105109005	1268.5	-1.61786	0.127391	-12.6999	5.91977e-37	2.14387e-35	zinc finger protein, putative [Ricinus communis]
LOC105109021	460.194	-1.04465	0.202805	-5.151	2.59102e-07	9.75449e-07	PREDICTED: glycerophosphodiester phosphodiesterase protein kinase domain-containing GDPDL2-like isoform X2 [Populus euphratica]
LOC105109072	411.564	-1.77125	0.18226	-9.71824	2.52103e-22	3.61737e-21	unknown [Populus trichocarpa]
LOC105109083	215.666	-2.15276	0.180737	-11.911	1.03762e-32	2.96293e-31	PREDICTED: subtilisin-like protease [Populus euphratica]
LOC105109091	348.501	-1.4704	0.287461	-5.11513	3.13533e-07	1.16844e-06	unknown [Populus trichocarpa]
LOC105109144	19.5545	-1.43194	0.301052	-4.75647	1.97008e-06	6.63501e-06	RWP-RK domain-containing family protein [Populus trichocarpa]
LOC105109165	59.2997	-3.51166	0.238609	-14.7172	4.99879e-49	3.31199e-47	calcineurin B subunit-related family protein [Populus trichocarpa]
LOC105109178	778.889	-1.09545	0.175158	-6.25404	3.99957e-10	2.06886e-09	PREDICTED: cucumber peeling cupredoxin-like [Populus euphratica]
LOC105109179	436.342	-1.60555	0.164313	-9.7713	1.49528e-22	2.18147e-21	PREDICTED: (-)-isopiperitenol/(-)-carveol dehydrogenase, mitochondrial-like [Populus euphratica]
LOC105109185	559.658	-1.23306	0.24436	-5.0461	4.50908e-07	1.64772e-06	basic helix-loop-helix family protein [Populus trichocarpa]
LOC105109187	346.162	-1.53003	0.190075	-8.04959	8.30694e-16	7.24715e-15	MATRIX METALLOproteinASE [Populus trichocarpa]
LOC105109255	10.8641	-1.5421	0.373687	-4.12672	3.6797e-05	0.00010401	PREDICTED: condensin complex subunit 3-like isoform X2 [Populus euphratica]
LOC105109265	57.7212	-1.45016	0.19079	-7.60084	2.94211e-14	2.25361e-13	PREDICTED: uncharacterized protein LOC105109265 isoform X2 [Populus euphratica]
LOC105109307	42.6887	-1.86714	0.270783	-6.89536	5.37291e-12	3.34122e-11	phytochrome kinase substrate-related family protein [Populus trichocarpa]
LOC105109335	233.988	-1.43659	0.205344	-6.99603	2.63321e-12	1.69051e-11	PREDICTED: probable LRR receptor-like serine/threonine-protein kinase At4g08850 [Populus euphratica]
LOC105109344	1.99729	-3.08678	1.01588	-3.03854	0.00237724	0.00501708	PREDICTED: putative disease resistance protein RGA4 [Populus euphratica]
LOC105109364	13.3262	-1.38066	0.349504	-3.95033	7.80435e-05	0.000209576	PREDICTED: uncharacterized protein LOC105109364 [Populus euphratica]
LOC105109377	69.3769	-1.08461	0.135458	-8.00699	1.17549e-15	1.01292e-14	pentatricopeptide repeat-containing protein, putative [Ricinus communis]
LOC105109387	73.7143	-1.0694	0.266512	-4.01259	6.00561e-05	0.00016428	PREDICTED: uncharacterized protein LOC105109387 [Populus euphratica]
LOC105109390	17.7275	-1.39453	0.295965	-4.71182	2.4552e-06	8.15468e-06	PREDICTED: uncharacterized protein LOC105109390 [Populus euphratica]
LOC105109501	65.938	-1.17849	0.331008	-3.56032	0.000370406	0.000893841	PREDICTED: protein trichome birefringence-like 39 [Populus euphratica]
LOC105109515	631.02	-1.8179	0.283909	-6.40309	1.52267e-10	8.22703e-10	PREDICTED: uncharacterized protein LOC105109515 [Populus euphratica]
LOC105109524	648.305	-1.23457	0.151641	-8.14137	3.90827e-16	3.51524e-15	unknown [Populus trichocarpa]
LOC105109556	114.402	-1.08105	0.153225	-7.05534	1.72179e-12	1.12115e-11	PREDICTED: probably inactive leucine-rich repeat receptor-like protein kinase At3g28040 [Populus euphratica]
LOC105109580	225.096	-1.13499	0.141001	-8.04952	8.3117e-16	7.24911e-15	ESC, putative [Ricinus communis]
LOC105109585	39.2578	-1.40206	0.309292	-4.53311	5.81206e-06	1.83756e-05	kinase, putative [Ricinus communis]
LOC105109625	190.666	-2.21707	0.182987	-12.116	8.68626e-34	2.62643e-32	glycosyl hydrolase family protein [Populus trichocarpa]
LOC105109674	39.6133	-1.08978	0.342962	-3.17756	0.00148519	0.00325036	PREDICTED: uncharacterized protein LOC105109674 [Populus euphratica]
LOC105109728	1351.03	-1.12362	0.275721	-4.0752	4.5975e-05	0.000128015	PREDICTED: NADP-dependent malic enzyme-like [Populus euphratica]
LOC105109729	35.7524	-1.20679	0.235893	-5.11581	3.12401e-07	1.16437e-06	L-galactose dehydrogenase family protein [Populus trichocarpa]
LOC105109733	532.868	-1.21159	0.237483	-5.10179	3.36452e-07	1.2498e-06	PREDICTED: protein TIFY 3B-like [Populus euphratica]
LOC105109793	303.049	-1.26391	0.227714	-5.55042	2.84978e-08	1.20543e-07	UDP-glucoronosyl/UDP-glucosyl transferase family protein [Populus trichocarpa]
LOC105109796	64.8314	1.34218	0.24934	5.38293	7.32839e-08	2.95487e-07	PREDICTED: probable disease resistance protein At4g27220 [Populus euphratica]
LOC105109830	1046.43	-1.36144	0.149483	-9.10762	8.42071e-20	1.00807e-18	ChaC-like family protein [Populus trichocarpa]
LOC105109859	21.6647	-1.04134	0.259888	-4.00689	6.15223e-05	0.000167876	PREDICTED: probable serine/threonine-protein kinase abkD isoform X4 [Populus euphratica]
LOC105109862	69.549	2.05152	0.479652	4.2771	1.89341e-05	5.5801e-05	PREDICTED: putative disease resistance protein RGA3 [Populus euphratica]
LOC105109878	1302.25	-1.10745	0.100935	-10.9719	5.21647e-28	1.12359e-26	PREDICTED: uncharacterized protein LOC105109878 isoform X1 [Populus euphratica]
LOC105109899	521.098	-1.19309	0.403612	-2.95603	0.00311628	0.00643926	putative subtilisin precursor family protein [Populus trichocarpa]
LOC105109903	176.117	-1.40698	0.287625	-4.89171	9.99656e-07	3.50166e-06	alpha-expansin 11 precursor family protein [Populus trichocarpa]
LOC105109911	681.441	-1.08861	0.27668	-3.93454	8.3355e-05	0.000222861	PREDICTED: probable nucleoredoxin 2 [Populus euphratica]
LOC105109920	659.456	-1.37313	0.121243	-11.3254	9.81964e-30	2.32781e-28	putative sterol-C-methyltransferase family protein [Populus trichocarpa]
LOC105109926	16.7026	-4.62689	0.593375	-7.79757	6.31107e-15	5.11629e-14	Mechanosensitive ion channel domain-containing protein, putative [Theobroma cacao]
LOC105109980	13.9722	-2.11872	0.662135	-3.19983	0.00137511	0.0030265	glycoside hydrolase family 28 family protein [Populus trichocarpa]
LOC105109994	72.6161	-1.41891	0.223174	-6.35786	2.0459e-10	1.09005e-09	UDP-glucosyltransferase, putative [Ricinus communis]
LOC105110024	22.5032	4.04332	0.433095	9.33587	1.00167e-20	1.28527e-19	Uncharacterized protein isoform 2 [Theobroma cacao]
LOC105110053	52.7953	-2.15232	0.241442	-8.91445	4.90244e-19	5.5369e-18	PREDICTED: uncharacterized protein LOC105110053 [Populus euphratica]
LOC105110061	529.128	-1.15243	0.305559	-3.77154	0.000162246	0.000413561	serine-threonine protein kinase, plant-type, putative [Ricinus communis]
LOC105110082	740.871	-1.09775	0.166055	-6.61072	3.82444e-11	2.19198e-10	30S ribosomal family protein [Populus trichocarpa]
LOC105110094	11.17	-1.17099	0.369098	-3.17258	0.0015109	0.00330135	PREDICTED: DNA-binding protein BIN4-like isoform X3 [Populus euphratica]
LOC105110118	108.226	-1.2786	0.165208	-7.73931	9.9956e-15	7.94646e-14	leucine-rich repeat-containing protein 2, lrrc2, putative [Ricinus communis]
LOC105110155	1701.36	-1.42634	0.122242	-11.6682	1.85409e-31	4.9274e-30	Oxygen-evolving enhancer protein 3-1 [Populus trichocarpa]
LOC105110156	218.328	-1.13212	0.275756	-4.1055	4.03437e-05	0.000113334	KINESIN-LIKE protein A [Populus trichocarpa]
LOC105110191	418.779	-1.22485	0.153109	-7.99984	1.2458e-15	1.07094e-14	unknown [Populus trichocarpa x Populus deltoides]
LOC105110221	35.6778	-1.4905	0.246037	-6.05805	1.37785e-09	6.74498e-09	calmodulin-binding family protein [Populus trichocarpa]
LOC105110299	99.396	-2.06491	0.308247	-6.69888	2.10022e-11	1.23349e-10	protein kinase, putative [Ricinus communis]
LOC105110320	1930.91	-1.25943	0.138771	-9.07556	1.1309e-19	1.33713e-18	UDP-D-GLUCURONATE 4-EPIMERASE 6 family protein [Populus trichocarpa]
LOC105110335	552.975	-1.5255	0.145527	-10.4826	1.03836e-25	1.89696e-24	selenium binding family protein [Populus trichocarpa]
LOC105110336	24.7567	-1.12136	0.394436	-2.84295	0.0044698	0.00899182	PREDICTED: MADS-box transcription factor 23-like isoform X2 [Populus euphratica]
LOC105110339	333.454	-1.18643	0.256045	-4.63369	3.59197e-06	1.16735e-05	glycine-rich family protein [Populus trichocarpa]
LOC105110392	488.745	-1.24067	0.128155	-9.68102	3.63089e-22	5.15332e-21	U-box domain-containing family protein [Populus trichocarpa]
LOC105110397	38.7026	-1.74532	0.574657	-3.03715	0.00238828	0.00503814	hydrolase family protein [Populus trichocarpa]
LOC105110457	198.372	-1.08114	0.105646	-10.2336	1.40186e-24	2.34091e-23	kinesin motor family protein [Populus trichocarpa]
LOC105110465	278.925	-1.65755	0.305222	-5.43063	5.6157e-08	2.29635e-07	unknown [Populus trichocarpa]
LOC105110485	8406.1	-1.21871	0.137542	-8.86066	7.95441e-19	8.83123e-18	elongation factor 1B alpha-subunit 2 family protein [Populus trichocarpa]
LOC105110517	46.6727	-1.02903	0.279525	-3.68135	0.000232	0.000577889	Potassium transporter 1 isoform 1 [Theobroma cacao]
LOC105110586	497.447	-1.19954	0.125814	-9.53422	1.51017e-21	2.04661e-20	PREDICTED: protein FAM135B-like isoform X2 [Populus euphratica]
LOC105110645	277.91	-1.09314	0.152408	-7.17247	7.36552e-13	4.96706e-12	IQ motif and SEC7 domain-containing protein 2 [Theobroma cacao]
LOC105110673	35.7145	-1.0289	0.289354	-3.55584	0.000376778	0.000907772	Uncharacterized protein TCM_012438 [Theobroma cacao]
LOC105110688	411.325	-1.06601	0.141364	-7.54089	4.6677e-14	3.50901e-13	PREDICTED: rho GTPase-activating protein 5 [Populus euphratica]
LOC105110702	113.882	-2.10829	0.124459	-16.9396	2.29689e-64	2.90956e-62	PREDICTED: protein MODIFIER OF SNC1 11 [Populus euphratica]
LOC105110706	99.5463	-1.4677	0.194058	-7.56325	3.93133e-14	2.97097e-13	PREDICTED: TBC1 domain family member 8B-like isoform X3 [Populus euphratica]
LOC105110725	227.106	-1.5137	0.141473	-10.6995	1.02274e-26	2.01707e-25	myosin heavy chain-related family protein [Populus trichocarpa]
LOC105110757	282.353	-1.02124	0.117565	-8.68659	3.73478e-18	3.94684e-17	GATA zinc finger domain-containing protein C1393.08 isoform 1 [Theobroma cacao]
LOC105110780	1040.27	-1.49266	0.30184	-4.94522	7.60571e-07	2.70437e-06	BnaA05g31150D [Brassica napus]
LOC105110788	69.8055	-1.51245	0.307347	-4.92098	8.61115e-07	3.04081e-06	Cysteine-rich receptor-like protein kinase 29 [Glycine soja]
LOC105110803	310.752	-1.43145	0.152973	-9.35753	8.16237e-21	1.0544e-19	PREDICTED: uncharacterized protein LOC105110803 isoform X2 [Populus euphratica]
LOC105110806	19.6209	-1.57017	0.342725	-4.58141	4.61841e-06	1.48167e-05	PREDICTED: peptide-N(4)-(N-acetyl-beta-glucosaminyl)asparagine amidase-like [Populus euphratica]
LOC105110824	123.498	-1.01322	0.166837	-6.07314	1.2543e-09	6.16642e-09	leucine-rich repeat transmembrane protein kinase [Populus trichocarpa]
LOC105110828	697.606	-1.08394	0.181935	-5.95785	2.5557e-09	1.21631e-08	CTP synthase family protein [Populus trichocarpa]
LOC105110829	10.851	-1.95511	0.41601	-4.69966	2.60594e-06	8.62101e-06	PREDICTED: uncharacterized protein LOC105110829 [Populus euphratica]
LOC105110834	26.1715	-1.44276	0.244206	-5.90797	3.46355e-09	1.62417e-08	catalytic, putative [Ricinus communis]
LOC105110887	26.2335	-1.11089	0.250437	-4.43579	9.17354e-06	2.82524e-05	beta-1,3-n-acetylglucosaminyltransferase radical fringe, putative [Ricinus communis]
LOC105110894	3.46076	-1.8955	0.659635	-2.87356	0.00405871	0.00822758	adventitious rooting related oxygenase family protein [Populus trichocarpa]
LOC105110965	118.465	-1.03678	0.190932	-5.43011	5.63203e-08	2.3027e-07	PREDICTED: pyrophosphate--fructose 6-phosphate 1-phosphotransferase subunit alpha-like [Populus euphratica]
LOC105110972	28.7179	-1.42439	0.273044	-5.2167	1.82143e-07	6.98335e-07	PREDICTED: U-box domain-containing protein 4-like [Populus euphratica]
LOC105110979	57.7726	-1.063	0.180195	-5.89916	3.65348e-09	1.70822e-08	pentatricopeptide repeat-containing protein, putative [Ricinus communis]
LOC105110987	22.3891	-2.83913	0.367942	-7.71625	1.19802e-14	9.47966e-14	integral membrane family protein [Populus trichocarpa]
LOC105110998	6.29101	-3.00465	0.745603	-4.02982	5.5819e-05	0.000153405	PREDICTED: uncharacterized protein LOC105110998 isoform X4 [Populus euphratica]
LOC105111002	93.1511	-2.22232	0.184066	-12.0735	1.45865e-33	4.35099e-32	unknown [Populus trichocarpa]
LOC105111028	42.6801	-1.14055	0.269881	-4.2261	2.37773e-05	6.9125e-05	PREDICTED: uncharacterized protein LOC105111028 isoform X3 [Populus euphratica]
LOC105111048	403.28	-1.88236	0.250347	-7.51898	5.52071e-14	4.12547e-13	DNA binding with one finger 5 family protein [Populus trichocarpa]
LOC105111059	47.52	-1.54467	0.205841	-7.50421	6.18005e-14	4.59548e-13	PREDICTED: uncharacterized protein LOC105111059 isoform X4 [Populus euphratica]
LOC105111096	33.7647	-1.16436	0.285837	-4.07349	4.63131e-05	0.000128894	PREDICTED: UDP-glycosyltransferase 88A1-like [Populus euphratica]
LOC105111122	84.5813	-1.13611	0.371321	-3.05965	0.00221595	0.0047022	WD40-repeat protein [Populus tremula x Populus tremuloides]
LOC105111155	497.021	-1.88736	0.203775	-9.26195	2.0074e-20	2.51954e-19	Peroxidase 21 precursor family protein [Populus trichocarpa]
LOC105111164	68.4271	-1.22369	0.299211	-4.08972	4.31901e-05	0.000120681	WD-40 repeat family protein [Populus trichocarpa]
LOC105111172	66.7686	-1.30315	0.262683	-4.9609	7.01658e-07	2.50729e-06	PREDICTED: uncharacterized protein LOC105111172 [Populus euphratica]
LOC105111173	198.727	-1.69348	0.20504	-8.25927	1.46563e-16	1.36743e-15	PREDICTED: trihelix transcription factor GT-3b-like [Populus euphratica]
LOC105111206	29.8655	-1.73086	0.474883	-3.64481	0.000267593	0.000660483	PREDICTED: uncharacterized protein LOC105111206 [Populus euphratica]
LOC105111294	60.0105	-2.02746	0.264896	-7.65378	1.95161e-14	1.52041e-13	PREDICTED: TMV resistance protein N-like [Populus euphratica]
LOC105111305	104.376	-1.14544	0.249516	-4.59064	4.41887e-06	1.42099e-05	PREDICTED: uncharacterized protein LOC105111305 isoform X2 [Populus euphratica]
LOC105111367	129.023	-1.51188	0.177304	-8.52705	1.50123e-17	1.51679e-16	PREDICTED: uncharacterized protein LOC105111367 [Populus euphratica]
LOC105111368	11374.2	-1.07589	0.170025	-6.32784	2.48624e-10	1.31564e-09	RNA-binding protein 47 [Populus trichocarpa]
LOC105111378	1649.28	-1.13947	0.140805	-8.09254	5.84348e-16	5.18449e-15	hypothetical protein POPTR_0001s23950g [Populus trichocarpa]
LOC105111408	812.84	-1.27415	0.250855	-5.07923	3.7897e-07	1.39906e-06	Pectinesterase PPE8B precursor family protein [Populus trichocarpa]
LOC105111452	48.3373	-1.53604	0.19062	-8.05812	7.74796e-16	6.77387e-15	Glutamate receptor 3.5 precursor family protein [Populus trichocarpa]
LOC105111455	326.141	-1.06856	0.125547	-8.51119	1.7216e-17	1.73154e-16	PREDICTED: homeobox-leucine zipper protein HDG2 isoform X1 [Populus euphratica]
LOC105111487	21.3466	-2.31202	0.374212	-6.17835	6.47738e-10	3.27687e-09	ABC transporter family protein [Populus trichocarpa]
LOC105111521	2076.08	-1.22107	0.113834	-10.7267	7.62549e-27	1.5185e-25	PREDICTED: uncharacterized protein LOC105111521 [Populus euphratica]
LOC105111528	128.871	-1.53903	0.173297	-8.88089	6.63303e-19	7.4071e-18	PREDICTED: pentatricopeptide repeat-containing protein At1g10910, chloroplastic-like isoform X3 [Populus euphratica]
LOC105111545	328.519	-1.07926	0.0963693	-11.1992	4.11352e-29	9.36535e-28	Methylenetetrahydrofolate reductase family protein [Populus trichocarpa]
LOC105111583	725.831	-1.28114	0.0963212	-13.3007	2.2939e-40	9.74313e-39	PREDICTED: protein trichome birefringence-like [Populus euphratica]
LOC105111606	625.712	-1.29655	0.13635	-9.50902	1.9247e-21	2.585e-20	methylmalonate-semialdehyde dehydrogenase, putative [Ricinus communis]
LOC105111610	331.597	-1.11709	0.145302	-7.68804	1.49409e-14	1.17384e-13	PREDICTED: protein LIGHT-DEPENDENT SHORT HYPOCOTYLS 4-like [Populus euphratica]
LOC105111611	24.9562	-1.02245	0.28821	-3.54759	0.000388778	0.000934334	actin binding protein, putative [Ricinus communis]
LOC105111658	797.607	-1.97398	0.171329	-11.5215	1.02746e-30	2.58483e-29	unknown [Populus trichocarpa]
LOC105111661	422.424	-1.29468	0.160431	-8.07	7.03002e-16	6.17435e-15	PREDICTED: uncharacterized protein LOC105111661 isoform X4 [Populus euphratica]
LOC105111673	2675.93	-1.40462	0.163044	-8.61495	6.99752e-18	7.26928e-17	chlorophyll a/b-binding family protein [Populus trichocarpa]
LOC105111674	28.5429	-1.09768	0.222672	-4.92959	8.24017e-07	2.91554e-06	zinc finger protein, putative [Ricinus communis]
LOC105111694	106.385	-1.5499	0.136522	-11.3527	7.18878e-30	1.71974e-28	PREDICTED: uncharacterized protein LOC105111694 isoform X2 [Populus euphratica]
LOC105111720	14.7748	-1.09983	0.387975	-2.83479	0.00458565	0.00920684	PREDICTED: probable LRR receptor-like serine/threonine-protein kinase At1g34110, partial [Populus euphratica]
LOC105111726	17.4848	-1.00881	0.280486	-3.59666	0.000322335	0.000785752	calmodulin-binding family protein [Populus trichocarpa]
LOC105111804	56.544	-1.62052	0.207466	-7.81102	5.67264e-15	4.61303e-14	PREDICTED: uncharacterized protein LOC105111804 [Populus euphratica]
LOC105111839	2150.89	-1.82325	0.252964	-7.20754	5.69701e-13	3.88377e-12	PREDICTED: uncharacterized protein At4g22758-like [Populus euphratica]
LOC105111842	2678.5	-1.28541	0.172343	-7.45845	8.75436e-14	6.42009e-13	leucine-rich repeat transmembrane protein kinase [Populus trichocarpa]
LOC105111845	197.287	-1.34932	0.280114	-4.81705	1.45699e-06	4.9983e-06	Hydrolase, hydrolyzing O-glycosyl compounds, putative isoform 1 [Theobroma cacao]
LOC105111846	216.549	-1.78928	0.16098	-11.115	1.06103e-28	2.36879e-27	PREDICTED: E3 ubiquitin-protein ligase RGLG2-like [Populus euphratica]
LOC105111908	167.983	-1.85781	0.329555	-5.63733	1.72706e-08	7.48253e-08	PREDICTED: uncharacterized protein LOC105111908 [Populus euphratica]
LOC105111909	451.994	-1.26665	0.0885288	-14.3078	1.95613e-46	1.13404e-44	PREDICTED: pollen-specific protein SF21-like [Populus euphratica]
LOC105111912	120.798	-2.00944	0.21346	-9.41365	4.79188e-21	6.2689e-20	kinase family protein [Populus trichocarpa]
LOC105112014	30.0095	-1.55384	0.234731	-6.61966	3.6003e-11	2.07136e-10	PREDICTED: uncharacterized protein LOC105112014 [Populus euphratica]
LOC105112016	1481.02	-1.27716	0.243102	-5.25361	1.49143e-07	5.78524e-07	PREDICTED: protein RALF-like 34 [Populus euphratica]
LOC105112094	7.37831	-1.72479	0.525101	-3.28467	0.001021	0.00229529	PREDICTED: uncharacterized protein LOC105112094 isoform X2 [Populus euphratica]
LOC105112133	76.2091	-1.6347	0.17105	-9.55681	1.21447e-21	1.65743e-20	serine carboxypeptidase S10 family protein [Populus trichocarpa]
LOC105112140	30.1248	-1.84722	0.280365	-6.58861	4.43951e-11	2.52739e-10	fasciclin-like arabinogalactan-protein 9 [Populus trichocarpa]
LOC105112149	712.782	-1.01496	0.126229	-8.04056	8.94257e-16	7.77574e-15	PREDICTED: SNF1-related protein kinase regulatory subunit beta-1-like [Populus euphratica]
LOC105112184	2756.79	-1.65032	0.12152	-13.5806	5.22121e-42	2.46125e-40	PREDICTED: uncharacterized protein LOC105112184 [Populus euphratica]
LOC105112197	301.552	-1.17856	0.083133	-14.1768	1.27514e-45	7.07851e-44	PREDICTED: uncharacterized protein LOC105112197 isoform X2 [Populus euphratica]
LOC105112202	78.4082	-1.26418	0.244608	-5.16819	2.36368e-07	8.94074e-07	PREDICTED: aspartokinase 2, chloroplastic-like isoform X4 [Populus euphratica]
LOC105112217	170.45	-1.59416	0.124126	-12.8431	9.40579e-38	3.54474e-36	kinase family protein [Populus trichocarpa]
LOC105112219	130.69	-1.1509	0.163496	-7.03928	1.93238e-12	1.25317e-11	ATP binding protein, putative [Ricinus communis]
LOC105112220	483.969	-1.0687	0.0876863	-12.1878	3.60969e-34	1.1185e-32	PREDICTED: uncharacterized protein LOC105112220 isoform X2 [Populus euphratica]
LOC105112223	17.4297	-1.74967	0.474085	-3.69062	0.000223706	0.00055844	NADP dependent sorbitol 6-phosphate dehydrogenase family protein [Populus trichocarpa]
LOC105112283	32.4141	-1.39787	0.329605	-4.24105	2.22472e-05	6.49591e-05	GTP binding protein, putative [Ricinus communis]
LOC105112365	725.829	-1.02385	0.0761822	-13.4394	3.55142e-41	1.59315e-39	PREDICTED: dipeptidyl peptidase 9-like [Populus euphratica]
LOC105112379	223.752	-1.10061	0.128585	-8.55941	1.13448e-17	1.15722e-16	pentatricopeptide repeat-containing protein, putative [Ricinus communis]
LOC105112440	90.984	-1.43977	0.213659	-6.73864	1.59874e-11	9.50222e-11	PREDICTED: uncharacterized protein LOC105112440 [Populus euphratica]
LOC105112464	66.9492	-1.0106	0.189207	-5.34122	9.23242e-08	3.68055e-07	Arylacetamide deacetylase, putative [Ricinus communis]
LOC105112468	8.51289	-1.42132	0.493021	-2.88288	0.00394056	0.00800331	cyclin dependent kinase inhibitor family protein [Populus trichocarpa]
LOC105112471	34.7045	-1.12021	0.342103	-3.27449	0.00105851	0.00237552	PREDICTED: B3 domain-containing protein Os01g0234100-like isoform X2 [Populus euphratica]
LOC105112490	10.3115	-2.21796	0.419295	-5.28973	1.22498e-07	4.80317e-07	PREDICTED: putative serine/threonine-protein kinase [Populus euphratica]
LOC105112494	307.003	-1.03749	0.222759	-4.65748	3.20107e-06	1.04777e-05	PREDICTED: uncharacterized protein LOC105112494 isoform X3 [Populus euphratica]
LOC105112528	310.027	-1.0388	0.106611	-9.74387	1.95948e-22	2.83568e-21	CPRD49 family protein [Populus trichocarpa]
LOC105112550	2201.7	-1.15437	0.126519	-9.12407	7.23555e-20	8.69808e-19	PREDICTED: photosystem I subunit O-like [Populus euphratica]
LOC105112569	36.2681	-1.24081	0.204563	-6.06566	1.31416e-09	6.45076e-09	nodulation family protein [Populus trichocarpa]
LOC105112591	24.5168	-1.86373	0.294903	-6.31981	2.6189e-10	1.38278e-09	proton-dependent oligopeptide transport family protein [Populus trichocarpa]
LOC105112592	242.792	-1.79364	0.137833	-13.0132	1.02956e-38	4.07221e-37	glyoxal oxidase-related family protein [Populus trichocarpa]
LOC105112611	419.462	-1.60405	0.172672	-9.2896	1.54866e-20	1.96088e-19	unknown [Populus trichocarpa]
LOC105112704	82.525	-1.09534	0.333338	-3.28597	0.00101633	0.0022853	prolyl 4-hydroxylase alpha subunit, putative [Ricinus communis]
LOC105112724	58.6083	-1.15564	0.38533	-2.99908	0.00270793	0.0056626	PREDICTED: uncharacterized protein LOC105112724 [Populus euphratica]
LOC105112736	428.005	-1.15581	0.128071	-9.02475	1.80113e-19	2.09597e-18	APETAL2-like family protein [Populus trichocarpa]
LOC105112740	20.0093	-2.09122	0.5866	-3.56499	0.000363876	0.000879192	leucine-rich repeat transmembrane protein kinase [Populus trichocarpa]
LOC105112760	722.049	-1.33649	0.153769	-8.69155	3.57529e-18	3.78804e-17	Stem-specific protein TSJT1, putative [Ricinus communis]
LOC105112768	392.283	-1.51899	0.247431	-6.13904	8.30209e-10	4.15393e-09	leucine-rich repeat protein, putative [Ricinus communis]
LOC105112769	98.7429	-1.47105	0.244152	-6.02513	1.6897e-09	8.18935e-09	Ankyrin repeat [Theobroma cacao]
LOC105112777	248.192	-1.1477	0.22415	-5.12022	3.0518e-07	1.13863e-06	PREDICTED: probable calcium-binding protein CML48 isoform X3 [Populus euphratica]
LOC105112792	459.016	-1.14671	0.167575	-6.84298	7.75603e-12	4.73815e-11	myosin heavy chain-related family protein [Populus trichocarpa]
LOC105112818	16.7069	-1.83835	0.431755	-4.25785	2.06398e-05	6.0493e-05	PREDICTED: putative disease resistance protein RGA4 isoform X2 [Populus euphratica]
LOC105112823	816.851	-1.23493	0.270979	-4.55731	5.18137e-06	1.64995e-05	Lecithin:cholesterol acyltransferase 3 [Theobroma cacao]
LOC105112826	2518.07	-1.09344	0.086881	-12.5854	2.53918e-36	8.93684e-35	r2r3-myb transcription factor, putative [Ricinus communis]
LOC105112842	19.1035	-1.47335	0.318005	-4.63309	3.60245e-06	1.17036e-05	PREDICTED: uncharacterized protein LOC105112842 [Populus euphratica]
LOC105112856	134.422	-1.10683	0.191041	-5.79369	6.88581e-09	3.12947e-08	PREDICTED: PRA1 family protein G2 [Populus euphratica]
LOC105112892	372.076	-1.07768	0.0878536	-12.2667	1.36663e-34	4.33402e-33	PRA1 family protein [Theobroma cacao]
LOC105112897	660.634	-1.87444	0.162252	-11.5527	7.15766e-31	1.82302e-29	PREDICTED: uncharacterized protein At1g04910-like [Populus euphratica]
LOC105112949	78.2785	-1.26838	0.145906	-8.69312	3.5262e-18	3.73878e-17	PREDICTED: aquaporin SIP1-1-like [Populus euphratica]
LOC105112979	11.5872	-1.40028	0.381207	-3.67329	0.000239449	0.00059531	myb family transcription factor family protein [Populus trichocarpa]
LOC105112982	77.4913	-1.67121	0.207014	-8.07295	6.86224e-16	6.03252e-15	glycosyl hydrolase family 17 family protein [Populus trichocarpa]
LOC105113029	516.984	-1.10602	0.17126	-6.45814	1.05998e-10	5.8112e-10	ankyrin repeat-containing protein, putative [Ricinus communis]
LOC105113036	29.7808	-1.90856	0.254587	-7.49668	6.5454e-14	4.8496e-13	PREDICTED: uncharacterized protein LOC105113036 [Populus euphratica]
LOC105113052	70.7048	-1.3517	0.149221	-9.05836	1.3242e-19	1.55609e-18	PREDICTED: cytochrome P450 705A5-like [Populus euphratica]
LOC105113062	2509.59	-1.1552	0.146517	-7.8844	3.1606e-15	2.62364e-14	kinase MMK4 family protein [Populus trichocarpa]
LOC105113114	40.8716	-1.87494	0.429386	-4.36655	1.26222e-05	3.81493e-05	PREDICTED: uncharacterized protein LOC105113114 isoform X2 [Populus euphratica]
LOC105113121	1904.48	-1.0923	0.289779	-3.7694	0.000163637	0.000416849	dihydroflavonol reductase family protein [Populus trichocarpa]
LOC105113163	163.607	-1.01626	0.209681	-4.8467	1.2553e-06	4.33587e-06	PREDICTED: probable purine permease 10 [Populus euphratica]
LOC105113171	95.422	-1.46016	0.236252	-6.18051	6.38942e-10	3.23464e-09	kinase family protein [Populus trichocarpa]
LOC105113172	490.81	-1.44672	0.391657	-3.69385	0.000220888	0.00055198	PREDICTED: protein NRT1/ PTR FAMILY 2.9-like [Populus euphratica]
LOC105113178	118.608	-1.12672	0.120535	-9.3477	8.95747e-21	1.15296e-19	Ubiquitin carboxyl-terminal hydrolase family protein isoform 1 [Theobroma cacao]
LOC105113214	89.9944	-1.39811	0.284582	-4.91286	8.97591e-07	3.16224e-06	PREDICTED: DNA (cytosine-5)-methyltransferase 1-like [Populus euphratica]
LOC105113224	677.486	-1.1851	0.135455	-8.74904	2.15178e-18	2.32175e-17	microtubule associated family protein [Populus trichocarpa]
LOC105113228	736.307	-1.41626	0.157236	-9.00723	2.1133e-19	2.44933e-18	auxin response factor 6 family protein [Populus trichocarpa]
LOC105113240	42.6989	-1.33315	0.322681	-4.13148	3.60435e-05	0.000102041	Cysteine-rich RLK 10 [Theobroma cacao]
LOC105113245	67.5957	-1.1181	0.224655	-4.97698	6.45845e-07	2.31764e-06	zinc finger family protein [Populus trichocarpa]
LOC105113274	146.983	-1.73002	0.182558	-9.47654	2.6286e-21	3.50257e-20	Uncharacterized protein TCM_022158 [Theobroma cacao]
LOC105113305	45.7227	-1.60223	0.445244	-3.59855	0.000319996	0.000780515	PREDICTED: uncharacterized protein LOC105113305 isoform X2 [Populus euphratica]
LOC105113352	71.4892	-1.19249	0.370508	-3.21854	0.00128846	0.00284669	cellulose synthase family protein [Populus trichocarpa]
LOC105113353	128.949	-1.0794	0.188862	-5.71529	1.09519e-08	4.85016e-08	glycosyl transferase family 8 family protein [Populus trichocarpa]
LOC105113369	1076.64	-1.29653	0.123552	-10.4938	9.22299e-26	1.69029e-24	RING-H2 subgroup RHE protein [Populus tremula x Populus alba]
LOC105113380	15.4517	-2.24897	0.58845	-3.82186	0.000132451	0.000342872	PREDICTED: putative disease resistance protein RGA4, partial [Populus euphratica]
LOC105113402	22.9608	-1.50628	0.41438	-3.63502	0.000277962	0.000684491	PREDICTED: putative disease resistance protein RGA1 [Populus euphratica]
LOC105113419	87.2397	-1.55397	0.251704	-6.17378	6.66747e-10	3.3677e-09	PREDICTED: uncharacterized protein LOC105113419 isoform X2 [Populus euphratica]
LOC105113452	221.721	-1.58763	0.0926838	-17.1296	8.92967e-66	1.15663e-63	PREDICTED: uncharacterized protein LOC105113452 [Populus euphratica]
LOC105113459	107.346	-1.36117	0.220558	-6.17147	6.76578e-10	3.41436e-09	PREDICTED: myosin IB heavy chain-like isoform X2 [Populus euphratica]
LOC105113488	196.525	-1.31149	0.126697	-10.3514	4.12342e-25	7.17295e-24	transferase, transferring glycosyl groups, putative [Ricinus communis]
LOC105113492	30.3189	-1.93266	0.298445	-6.47577	9.43269e-11	5.20109e-10	PREDICTED: uncharacterized protein LOC105113492 [Populus euphratica]
LOC105113573	16.2159	-1.12708	0.314544	-3.58321	0.000339395	0.000823778	serine-threonine protein kinase, plant-type, putative [Ricinus communis]
LOC105113574	151.417	-1.7772	0.149552	-11.8835	1.4422e-32	4.08577e-31	PREDICTED: auxin-responsive protein IAA26-like [Populus euphratica]
LOC105113575	479.067	-1.45094	0.152521	-9.51304	1.85172e-21	2.49164e-20	Lyk 1 [Populus x canadensis]
LOC105113582	78.3103	-1.30565	0.269798	-4.83935	1.30262e-06	4.49122e-06	Hydroxyproline-rich glycoprotein family protein [Theobroma cacao]
LOC105113604	561.913	-1.49652	0.341127	-4.38699	1.14929e-05	3.49084e-05	PREDICTED: LOW QUALITY PROTEIN: uncharacterized protein LOC105113604 [Populus euphratica]
LOC105113653	43.6973	-1.73405	0.240443	-7.21191	5.51725e-13	3.76569e-12	early nodulin 8 precursor family protein [Populus trichocarpa]
LOC105113672	923.682	-1.36944	0.101191	-13.5332	9.95582e-42	4.60998e-40	PREDICTED: uncharacterized protein LOC105113672 isoform X3 [Populus euphratica]
LOC105113707	90.736	-1.73495	0.189274	-9.16635	4.89296e-20	5.9416e-19	catalytic, putative [Ricinus communis]
LOC105113745	61.5666	-1.12679	0.177774	-6.33833	2.32264e-10	1.23292e-09	Protein PNS1, putative [Ricinus communis]
LOC105113767	4538.98	-1.06939	0.086708	-12.3332	6.00036e-35	1.94741e-33	CBL-interacting protein kinase 3 [Populus trichocarpa]
LOC105113846	356.192	-1.55909	0.155979	-9.99548	1.59518e-23	2.48615e-22	PREDICTED: calcium uniporter protein 6, mitochondrial-like [Populus euphratica]
LOC105113888	344.177	-1.08035	0.154645	-6.98601	2.82822e-12	1.81005e-11	PREDICTED: probable galacturonosyltransferase-like 3 [Populus euphratica]
LOC105113924	264.617	-1.18569	0.221353	-5.35656	8.48229e-08	3.39563e-07	aspartate aminotransferase, putative [Ricinus communis]
LOC105113928	1518.06	-1.1934	0.362768	-3.28972	0.00100288	0.00225755	1L-myo-inositol 1-phosphate synthase family protein [Populus trichocarpa]
LOC105113929	173.514	-1.47426	0.230661	-6.39145	1.64325e-10	8.85194e-10	senescence-associated family protein [Populus trichocarpa]
LOC105114024	54.2614	-1.49122	0.255002	-5.84787	4.97921e-09	2.30151e-08	cytochrome B561 family protein [Populus trichocarpa]
LOC105114047	129.591	-1.75422	0.314625	-5.57559	2.46689e-08	1.05012e-07	PREDICTED: protein MIZU-KUSSEI 1 [Populus euphratica]
LOC105114048	218.756	-1.02742	0.246912	-4.16107	3.16757e-05	9.03517e-05	ovate family protein [Populus trichocarpa]
LOC105114116	38.9878	-2.41229	0.32092	-7.51679	5.61382e-14	4.19178e-13	PREDICTED: lysine-rich arabinogalactan protein 19 [Populus euphratica]
LOC105114132	470.592	-1.14322	0.0711535	-16.0669	4.35368e-58	4.2294e-56	cytidine/deoxycytidylate deaminase family protein [Populus trichocarpa]
LOC105114133	15.304	-1.48938	0.359446	-4.14355	3.4197e-05	9.71674e-05	polyadenylate-binding family protein [Populus trichocarpa]
LOC105114144	466.197	-1.08308	0.326608	-3.31614	0.000912698	0.00207058	myoinositol oxygenase, putative [Ricinus communis]
LOC105114160	140.705	-1.41429	0.238826	-5.92185	3.18339e-09	1.50014e-08	zinc finger family protein [Populus trichocarpa]
LOC105114232	175.521	-1.53914	0.173114	-8.89089	6.06221e-19	6.79605e-18	leucine-rich repeat receptor-like kinase [Populus tomentosa]
LOC105114250	116.766	-1.48155	0.165298	-8.96291	3.16222e-19	3.62269e-18	ABC transporter family protein [Populus trichocarpa]
LOC105114281	411.883	-1.35766	0.257868	-5.26493	1.40241e-07	5.45835e-07	PREDICTED: probable E3 ubiquitin-protein ligase XERICO [Populus euphratica]
LOC105114335	90.4285	-1.69775	0.167167	-10.156	3.11625e-24	5.08269e-23	alpha-amylase inhibitor alpha subunit family protein [Populus trichocarpa]
LOC105114338	433.943	-1.01866	0.134936	-7.54919	4.37965e-14	3.29764e-13	PREDICTED: protein PHYLLO, chloroplastic isoform X3 [Populus euphratica]
LOC105114408	52.0971	-1.59444	0.209021	-7.62816	2.3813e-14	1.83824e-13	PREDICTED: putative methylesterase 11, chloroplastic isoform X2 [Populus euphratica]
LOC105114415	67.7333	-1.64922	0.175189	-9.41395	4.77853e-21	6.25714e-20	PREDICTED: LOW QUALITY PROTEIN: receptor-like protein kinase FERONIA [Populus euphratica]
LOC105114417	101.946	-2.00074	0.364737	-5.48543	4.12457e-08	1.71564e-07	PREDICTED: receptor-like protein kinase FERONIA [Populus euphratica]
LOC105114428	486.06	-1.0028	0.121362	-8.26288	1.42197e-16	1.32928e-15	Upstream activation factor subunit UAF30, putative [Ricinus communis]
LOC105114438	167.531	-1.13694	0.331371	-3.43103	0.000601304	0.00140288	PREDICTED: uncharacterized protein LOC105114438 [Populus euphratica]
LOC105114460	366.097	-1.06741	0.0943985	-11.3075	1.20465e-29	2.837e-28	CBS domain-containing family protein [Populus trichocarpa]
LOC105114480	90.1407	-1.24126	0.162993	-7.61543	2.62816e-14	2.02066e-13	PREDICTED: linoleate 9S-lipoxygenase-like [Populus euphratica]
LOC105114481	224.49	-1.60238	0.206505	-7.75953	8.52455e-15	6.81845e-14	multicopper oxidase, putative [Ricinus communis]
LOC105114528	90.7649	-1.20419	0.295874	-4.06995	4.70227e-05	0.00013078	DNA helicase family protein [Populus trichocarpa]
LOC105114533	904.958	-1.8751	0.212361	-8.82975	1.04906e-18	1.15534e-17	hydrolase family protein [Populus trichocarpa]
LOC105114635	233.728	-1.29679	0.240633	-5.3891	7.08128e-08	2.85786e-07	PREDICTED: probable polygalacturonase non-catalytic subunit JP650 [Populus euphratica]
LOC105114646	268.62	-1.73901	0.301138	-5.7748	7.70461e-09	3.47742e-08	PREDICTED: homeobox-leucine zipper protein ATHB-6-like isoform X2 [Populus euphratica]
LOC105114650	1096.52	-1.09639	0.0675414	-16.2329	2.95058e-59	2.97698e-57	PREDICTED: uncharacterized protein At1g04910-like isoform X2 [Populus euphratica]
LOC105114652	474.032	-1.69754	0.117388	-14.461	2.13735e-47	1.31044e-45	L-ascorbate peroxidase family protein [Populus trichocarpa]
LOC105114664	15.3594	-1.47406	0.320365	-4.60118	4.20102e-06	1.35517e-05	PREDICTED: growth-regulating factor 1-like [Populus euphratica]
LOC105114707	19.2564	-1.37903	0.301622	-4.57204	4.82997e-06	1.54558e-05	PREDICTED: uncharacterized protein LOC105114707 [Populus euphratica]
LOC105114760	190.437	-1.40762	0.199589	-7.05256	1.75653e-12	1.14248e-11	homeodomain-containing family protein [Populus trichocarpa]
LOC105114831	19.5471	-1.40751	0.387519	-3.63212	0.000281104	0.000691813	PREDICTED: uncharacterized protein LOC105114831 [Populus euphratica]
LOC105114837	106.889	-1.68752	0.2022	-8.3458	7.07313e-17	6.79545e-16	unknown [Populus trichocarpa]
LOC105114861	187.303	-1.2425	0.186101	-6.67646	2.44789e-11	1.42806e-10	glycosyl hydrolase family 17 family protein [Populus trichocarpa]
LOC105114893	80.7714	-1.03681	0.324339	-3.1967	0.00139012	0.00305684	PREDICTED: uncharacterized protein LOC105114893 [Populus euphratica]
LOC105114909	17.2703	-1.77415	0.400875	-4.42568	9.61376e-06	2.95125e-05	putative oxidosqualene cyclase family protein [Populus trichocarpa]
LOC105114912	46.574	-1.22067	0.343989	-3.54858	0.000387314	0.000931128	kinase family protein, partial [Populus trichocarpa]
LOC105114925	15.9295	-1.20968	0.333702	-3.62504	0.000288916	0.00070934	PREDICTED: putative receptor protein kinase ZmPK1 [Populus euphratica]
LOC105114963	249.296	-1.04995	0.163158	-6.43514	1.23361e-10	6.72082e-10	PREDICTED: serine/threonine-protein kinase Nek5-like [Populus euphratica]
LOC105114969	31.2697	-1.88166	0.427826	-4.39819	1.09158e-05	3.32576e-05	PREDICTED: probable WRKY transcription factor 28 isoform X2 [Populus euphratica]
LOC105114977	308.635	-1.65855	0.186883	-8.87482	7.00491e-19	7.80419e-18	ent-kaurenoic acid oxidase family protein [Populus trichocarpa]
LOC105115051	146.583	-1.50573	0.193931	-7.76426	8.21214e-15	6.57772e-14	PREDICTED: GATA transcription factor 12-like [Populus euphratica]
LOC105115075	1035.01	-1.62197	0.187747	-8.63914	5.66379e-18	5.92441e-17	ATP binding protein, putative [Ricinus communis]
LOC105115120	278.648	-1.56331	0.18436	-8.47971	2.25763e-17	2.24397e-16	kinase family protein [Populus trichocarpa]
LOC105115253	40.1173	-1.52754	0.283658	-5.38515	7.23848e-08	2.92007e-07	PREDICTED: LOW QUALITY PROTEIN: 3-oxo-5-beta-steroid 4-dehydrogenase-like [Populus euphratica]
LOC105115295	10616.2	-1.27746	0.356035	-3.58801	0.000333211	0.000809657	bark storage protein 3, partial [Populus tremula x Populus alba]
LOC105115341	24.7553	-1.1045	0.32044	-3.44683	0.000567208	0.00132829	glycerol-3-phosphate dehydrogenase [Jatropha curcas]
LOC105115361	5574.67	-1.33142	0.126463	-10.5281	6.4124e-26	1.18807e-24	photosystem I 11K family protein [Populus trichocarpa]
LOC105115362	44.0658	-1.57693	0.421143	-3.7444	0.000180827	0.000457477	PREDICTED: rop guanine nucleotide exchange factor 12-like [Populus euphratica]
LOC105115379	130.11	-1.17088	0.361193	-3.24169	0.00118821	0.00264205	PREDICTED: uncharacterized protein LOC105115379 isoform X2 [Populus euphratica]
LOC105115392	28.8534	-1.92235	0.315335	-6.09621	1.08611e-09	5.36986e-09	PREDICTED: putative ubiquitin-conjugating enzyme E2 38 [Populus euphratica]
LOC105115398	136.278	-1.81401	0.25521	-7.10792	1.17806e-12	7.791e-12	PREDICTED: uncharacterized protein LOC105115398 [Populus euphratica]
LOC105115458	36.7956	-1.21389	0.233467	-5.19939	1.99947e-07	7.62632e-07	PREDICTED: cell division topological specificity factor homolog, chloroplastic-like [Populus euphratica]
LOC105115501	137.78	-1.00061	0.15285	-6.54638	5.89482e-11	3.31908e-10	plasma membrane H+ ATPase family protein [Populus trichocarpa]
LOC105115533	138.543	-1.71758	0.198715	-8.64347	5.45319e-18	5.71244e-17	Trichome birefringence-like 11 isoform 1 [Theobroma cacao]
LOC105115534	465.398	-1.58502	0.178491	-8.88009	6.68056e-19	7.45728e-18	PREDICTED: uncharacterized protein LOC105115534 isoform X2 [Populus euphratica]
LOC105115551	32.7238	-1.38239	0.414713	-3.33336	0.000858031	0.00195551	PREDICTED: putative glycine-rich cell wall structural protein 1 [Populus euphratica]
LOC105115623	263.798	-1.13457	0.116767	-9.71656	2.56303e-22	3.67581e-21	protein phosphatase 2a, regulatory subunit, putative [Ricinus communis]
LOC105115644	1213.4	-1.37478	0.345908	-3.97439	7.05596e-05	0.000190708	unknown [Populus trichocarpa x Populus deltoides]
LOC105115647	291.362	-1.28883	0.143129	-9.00464	2.16366e-19	2.5067e-18	calcineurin B-like protein 6 [Populus trichocarpa]
LOC105115652	1180.62	-1.34695	0.141682	-9.50685	1.96523e-21	2.63697e-20	armadillo/beta-catenin repeat family protein [Populus trichocarpa]
LOC105115690	203.671	-1.1758	0.28944	-4.06233	4.85844e-05	0.000134811	Protein bem46, putative [Ricinus communis]
LOC105115754	88.7769	-1.34012	0.277022	-4.83761	1.31412e-06	4.52981e-06	SNF7 family protein [Populus trichocarpa]
LOC105115770	2513.82	-1.54572	0.117706	-13.1321	2.15709e-39	8.79819e-38	unknown [Populus trichocarpa x Populus deltoides]
LOC105115803	383.662	-1.21788	0.317839	-3.83173	0.000127244	0.000330166	Kelch repeat-containing protein [Dimocarpus longan]
LOC105115807	219.191	-1.03679	0.154477	-6.71158	1.92532e-11	1.13494e-10	WRKY-like drought-induced family protein [Populus trichocarpa]
LOC105115866	132.257	-1.07419	0.342872	-3.13292	0.00173075	0.00374109	C2 domain-containing family protein [Populus trichocarpa]
LOC105115884	567.499	-1.18167	0.0688987	-17.1508	6.20143e-66	8.17541e-64	methyltransferase family protein [Populus trichocarpa]
LOC105115929	9174.33	-1.26112	0.17257	-7.30787	2.71415e-13	1.9054e-12	Nonspecific lipid-transfer protein 1 [Populus trichocarpa]
LOC105115945	153.511	-1.06349	0.201882	-5.26788	1.38006e-07	5.37937e-07	PREDICTED: phosphatidylinositol 4-phosphate 5-kinase 1-like isoform X3 [Populus euphratica]
LOC105115950	32.6221	-1.26366	0.299315	-4.22184	2.42313e-05	7.0363e-05	PREDICTED: TMV resistance protein N-like [Populus euphratica]
LOC105115990	1137.12	-1.19929	0.132013	-9.08467	1.04017e-19	1.23442e-18	PREDICTED: beta carbonic anhydrase 5, chloroplastic-like isoform X1 [Populus euphratica]
LOC105116005	88.3325	-1.68327	0.424765	-3.96282	7.40703e-05	0.000199578	PREDICTED: uncharacterized protein LOC105116005 isoform X3 [Populus euphratica]
LOC105116034	788.436	-1.18038	0.127986	-9.22277	2.8953e-20	3.57929e-19	AP2 domain-containing transcription factor family protein [Populus trichocarpa]
LOC105116038	31.1236	-1.76196	0.544234	-3.23751	0.00120578	0.00267884	PREDICTED: uncharacterized protein LOC105116038 [Populus euphratica]
LOC105116041	137.78	-1.82545	0.249308	-7.32209	2.44139e-13	1.72148e-12	homeobox-leucine zipper family protein [Populus trichocarpa]
LOC105116068	489.948	-1.22122	0.202426	-6.03293	1.61014e-09	7.8235e-09	bHLH1 transcription factor [Hevea brasiliensis]
LOC105116107	166.062	-1.07252	0.272476	-3.9362	8.27818e-05	0.00022139	PREDICTED: uncharacterized protein LOC105116107 [Populus euphratica]
LOC105116108	257.881	-1.0389	0.283134	-3.66929	0.000243225	0.000603914	kinesin motor family protein [Populus trichocarpa]
LOC105116156	51.5928	-2.06672	0.302484	-6.8325	8.34476e-12	5.08161e-11	Fom-2 family protein [Populus trichocarpa]
LOC105116188	285.365	-1.20428	0.106363	-11.3223	1.01772e-29	2.4086e-28	PREDICTED: protein EARLY FLOWERING 3-like isoform X2 [Populus euphratica]
LOC105116244	356.255	-1.2877	0.146586	-8.7846	1.56927e-18	1.70991e-17	PREDICTED: receptor-like serine/threonine-protein kinase ALE2 isoform X5 [Populus euphratica]
LOC105116254	471.808	-1.3141	0.11911	-11.0327	2.65814e-28	5.80812e-27	PREDICTED: 187-kDa microtubule-associated protein AIR9-like isoform X2 [Populus euphratica]
LOC105116280	270.466	-1.84579	0.183694	-10.0482	9.35714e-24	1.48e-22	PREDICTED: probable serine/threonine-protein kinase At1g18390 [Populus euphratica]
LOC105116327	262.743	-1.52406	0.193436	-7.87891	3.30249e-15	2.7359e-14	band 7 family protein [Populus trichocarpa]
LOC105116346	238.12	-1.15001	0.261172	-4.40328	1.06624e-05	3.25303e-05	PREDICTED: wall-associated receptor kinase 5-like [Populus euphratica]
LOC105116431	156.366	-1.05775	0.137547	-7.69013	1.46982e-14	1.15604e-13	PREDICTED: DNA mismatch repair protein MSH5 isoform X8 [Populus euphratica]
LOC105116432	254.889	-1.24662	0.320469	-3.88997	0.000100256	0.000264508	glycosyl hydrolase family protein [Populus trichocarpa]
LOC105116489	13.4759	-1.83841	0.598904	-3.06963	0.00214324	0.00456342	PREDICTED: protein ECERIFERUM 3-like [Populus euphratica]
LOC105116580	108.861	-1.4702	0.367753	-3.99778	6.39382e-05	0.000173989	PREDICTED: plectin-like [Populus euphratica]
LOC105116617	206.867	-1.54962	0.165121	-9.38472	6.30809e-21	8.19283e-20	PREDICTED: protein LURP-one-related 5-like [Populus euphratica]
LOC105116636	553.212	-1.03282	0.220858	-4.67641	2.91939e-06	9.60164e-06	ABC transporter family protein [Populus trichocarpa]
LOC105116740	32.693	-1.7941	0.34099	-5.26145	1.42924e-07	5.55827e-07	PREDICTED: TMV resistance protein N-like isoform X1 [Populus euphratica]
LOC105116782	192.446	-1.08185	0.15082	-7.17315	7.3294e-13	4.94387e-12	PREDICTED: uncharacterized protein At5g01610-like isoform X2 [Populus euphratica]
LOC105116817	349.598	-1.18628	0.101296	-11.7111	1.11872e-31	3.02811e-30	5' nucleotidase family protein [Populus trichocarpa]
LOC105116841	749.787	-1.43545	0.212393	-6.75843	1.39497e-11	8.33764e-11	mitochondrial substrate carrier family protein [Populus trichocarpa]
LOC105116904	773.614	-1.10349	0.0998879	-11.0473	2.25874e-28	4.95424e-27	transcription factor, putative [Ricinus communis]
LOC105116906	71.1203	-1.47213	0.243508	-6.0455	1.48944e-09	7.26777e-09	eukaryotic translation initiation factor 2c, putative [Ricinus communis]
LOC105116925	39.2386	-1.0297	0.335126	-3.07257	0.00212226	0.00452075	NAD(P)H dependent 6'-deoxychalcone synthase family protein [Populus trichocarpa]
LOC105116942	22.273	-1.05503	0.335091	-3.14848	0.00164123	0.00356151	PREDICTED: uncharacterized protein LOC105116942 [Populus euphratica]
LOC105116972	116.147	-1.25354	0.114969	-10.9033	1.11184e-27	2.33878e-26	PREDICTED: probable magnesium transporter NIPA9 [Populus euphratica]
LOC105116995	291.638	-1.53312	0.141802	-10.8117	3.02984e-27	6.19652e-26	PREDICTED: acyl-CoA-binding domain-containing protein 4-like isoform X1 [Populus euphratica]
LOC105117069	86.3047	-1.26248	0.163316	-7.73028	1.07309e-14	8.51457e-14	DsRNA-binding protein 3 isoform 1 [Theobroma cacao]
LOC105117095	30.5249	-3.57212	0.634394	-5.63076	1.79419e-08	7.7617e-08	PREDICTED: probable LRR receptor-like serine/threonine-protein kinase At1g05700 [Populus euphratica]
LOC105117164	195.634	-1.03529	0.110175	-9.39671	5.62936e-21	7.33117e-20	PREDICTED: uncharacterized protein At1g51745-like isoform X2 [Populus euphratica]
LOC105117185	5366.05	-1.43972	0.135251	-10.6448	1.844e-26	3.56584e-25	PREDICTED: uncharacterized protein LOC105117185 [Populus euphratica]
LOC105117205	31.7195	-1.30314	0.266513	-4.88959	1.01046e-06	3.53519e-06	Abscisic acid 8'-hydroxylase 3 [Theobroma cacao]
LOC105117214	74.6865	-1.14837	0.151331	-7.58847	3.23716e-14	2.46582e-13	zinc finger protein, putative [Ricinus communis]
LOC105117218	295.463	-1.94204	0.441224	-4.40149	1.07512e-05	3.27769e-05	TIR-NBS type disease resistance protein [Populus trichocarpa]
LOC105117243	21.4613	-2.11013	0.316023	-6.67714	2.43645e-11	1.42196e-10	latex abundant family protein [Populus trichocarpa]
LOC105117246	1478.46	-1.80103	0.212841	-8.46186	2.63145e-17	2.60294e-16	expansin 4 family protein [Populus trichocarpa]
LOC105117268	82.7835	-1.0618	0.186443	-5.69503	1.23348e-08	5.43168e-08	acetyltransferase-related family protein [Populus trichocarpa]
LOC105117342	1279.16	-1.15762	0.0934019	-12.394	2.81664e-35	9.38501e-34	PREDICTED: uncharacterized protein LOC105117342 isoform X3 [Populus euphratica]
LOC105117364	30.4813	-1.2935	0.258672	-5.00053	5.71723e-07	2.06635e-06	myb family transcription factor family protein [Populus trichocarpa]
LOC105117443	939.79	-1.18812	0.124486	-9.54423	1.37125e-21	1.86608e-20	Phospholipase D p1 family protein [Populus trichocarpa]
LOC105117541	12.9932	-1.26693	0.405662	-3.12312	0.00178943	0.0038601	PREDICTED: transcription factor PCF1-like [Populus euphratica]
LOC105117547	222.601	-1.77158	0.216238	-8.19273	2.55372e-16	2.33935e-15	PREDICTED: EG45-like domain containing protein isoform X1 [Populus euphratica]
LOC105117649	18.9279	-1.2565	0.308436	-4.07377	4.62584e-05	0.000128754	Core-2/I-branching beta-1,6-N-acetylglucosaminyltransferase family protein [Theobroma cacao]
LOC105117707	208.348	-1.97851	0.129181	-15.3158	5.99484e-53	4.68429e-51	PREDICTED: 2-alkenal reductase (NADP(+)-dependent)-like [Populus euphratica]
LOC105117710	427.652	-1.54339	0.45783	-3.37109	0.00074871	0.00172027	-
LOC105117756	68.3635	-1.81666	0.253727	-7.15989	8.07389e-13	5.42408e-12	PREDICTED: uncharacterized protein LOC105117756 [Populus euphratica]
LOC105117825	273.369	-1.81211	0.10821	-16.7462	6.03946e-63	7.03096e-61	PREDICTED: 1,4-alpha-glucan-branching enzyme 1, chloroplastic/amyloplastic-like isoform X2 [Populus euphratica]
LOC105117838	231.093	-1.01834	0.096794	-10.5207	6.93402e-26	1.27895e-24	PREDICTED: uncharacterized protein LOC105117838 [Populus euphratica]
LOC105117943	15.0846	-1.72388	0.314142	-5.48758	4.0747e-08	1.69593e-07	cytochrome P450 family protein [Populus trichocarpa]
LOC105117984	80.6977	-1.14658	0.217364	-5.27494	1.32798e-07	5.18761e-07	PREDICTED: GPCR-type G protein 2-like isoform X3 [Populus euphratica]
LOC105117987	139.236	-1.46301	0.269465	-5.42931	5.65726e-08	2.31203e-07	Uncharacterized protein TCM_027159 [Theobroma cacao]
LOC105117996	30.9347	-1.69725	0.242742	-6.99199	2.71022e-12	1.73723e-11	Uncharacterized protein TCM_016961 [Theobroma cacao]
LOC105118042	103.246	-1.85762	0.165551	-11.2208	3.22336e-29	7.39137e-28	myb family transcription factor-related protein [Populus tomentosa]
LOC105118061	18.9459	-1.37498	0.438859	-3.13309	0.00172977	0.00373926	NAC transcription factors 56 [Manihot esculenta]
LOC105118091	738.125	-1.06298	0.225386	-4.71626	2.40217e-06	7.98917e-06	PREDICTED: zinc finger protein NUTCRACKER-like [Populus euphratica]
LOC105118102	96.9272	-1.56265	0.156299	-9.99782	1.55791e-23	2.43069e-22	Ent-kaurene synthase B, chloroplast precursor, putative [Ricinus communis]
LOC105118104	2082.34	-1.1021	0.0697695	-15.7964	3.29603e-56	2.95173e-54	PREDICTED: E3 ubiquitin-protein ligase RGLG2 isoform X2 [Populus euphratica]
LOC105118159	390.421	-1.74853	0.363681	-4.80788	1.52541e-06	5.22055e-06	transducin family protein [Populus trichocarpa]
LOC105118182	60.8515	-2.39383	0.754094	-3.17444	0.00150125	0.00328228	PREDICTED: probable receptor-like protein kinase At1g67000 [Populus euphratica]
LOC105118184	212.215	-1.02938	0.200229	-5.141	2.73273e-07	1.02544e-06	PREDICTED: probable serine/threonine-protein kinase At1g18390 [Populus euphratica]
LOC105118216	880.73	-1.01979	0.178511	-5.7128	1.11132e-08	4.91633e-08	TIR-NBS disease resistance-like protein [Populus trichocarpa]
LOC105118229	100.522	-1.73686	0.174855	-9.93314	2.98709e-23	4.57856e-22	unknown [Populus trichocarpa x Populus deltoides]
LOC105118399	27.9084	-7.56648	0.858361	-8.81504	1.19648e-18	1.31466e-17	zinc finger protein, putative [Ricinus communis]
LOC105118430	917.218	-1.56704	0.0744536	-21.0473	2.42294e-98	1.03988e-95	PREDICTED: putative ATP-dependent helicase hrq1 isoform X10 [Populus euphratica]
LOC105118436	72.9257	-1.1651	0.157774	-7.38458	1.5294e-13	1.0989e-12	PREDICTED: putative cyclin-B3-1 isoform X1 [Populus euphratica]
LOC105118481	94.4208	-2.04064	0.598467	-3.40978	0.000650162	0.00150952	PREDICTED: protein LURP-one-related 15-like, partial [Populus euphratica]
LOC105118751	20.3203	-1.67648	0.424843	-3.94611	7.94305e-05	0.000213042	Calcium-binding EF-hand family protein, putative [Theobroma cacao]
LOC105118803	2924.29	-1.55098	0.265272	-5.84678	5.01184e-09	2.31548e-08	PREDICTED: uncharacterized protein LOC105118803 [Populus euphratica]
LOC105118820	873.921	-1.0921	0.197294	-5.5354	3.10518e-08	1.30846e-07	PREDICTED: receptor-like protein 12 isoform X2 [Populus euphratica]
LOC105118903	153.406	-1.20212	0.194995	-6.16487	7.05418e-10	3.55117e-09	PREDICTED: uncharacterized protein LOC105118903 [Populus euphratica]
LOC105118924	317.005	-1.15202	0.152784	-7.54024	4.69118e-14	3.52482e-13	prenylated rab acceptor family protein [Populus trichocarpa]
LOC105118937	179.777	-1.16066	0.381555	-3.04193	0.00235069	0.00496614	glycosyl hydrolase family 17 family protein [Populus trichocarpa]
LOC105118966	111.952	-1.28032	0.132437	-9.66737	4.14906e-22	5.86272e-21	PREDICTED: alpha-L-arabinofuranosidase 1-like isoform X4 [Populus euphratica]
LOC105119012	11.1346	-1.62308	0.422982	-3.83723	0.000124431	0.000323672	integral membrane family protein [Populus trichocarpa]
LOC105119074	16.8607	-1.54958	0.34482	-4.49389	6.99347e-06	2.18727e-05	Gb:AAF02129.1, putative [Theobroma cacao]
LOC105119075	385.851	-1.19096	0.377242	-3.15702	0.00159391	0.00346668	major intrinsic protein 1 [Populus trichocarpa]
LOC105119118	259.723	-1.16911	0.171803	-6.80495	1.01087e-11	6.11307e-11	disease resistance family protein [Populus trichocarpa]
LOC105119139	19.5237	-1.14025	0.325683	-3.50111	0.000463331	0.00110034	CROOKED family protein [Populus trichocarpa]
LOC105119164	39.0191	-5.33772	0.482202	-11.0695	1.76472e-28	3.89144e-27	PREDICTED: lysine-specific demethylase JMJ25-like [Populus euphratica]
LOC105119252	448.479	-2.83509	0.143596	-19.7435	9.11712e-87	2.67513e-84	PREDICTED: F-box protein PP2-B13-like, partial [Populus euphratica]
LOC105119307	342.872	-1.44418	0.322545	-4.47746	7.55378e-06	2.35406e-05	PREDICTED: uncharacterized protein LOC105119307 isoform X3 [Populus euphratica]
LOC105119406	418.304	-1.23647	0.216429	-5.71306	1.10963e-08	4.9096e-08	PREDICTED: uncharacterized protein LOC105119406 [Populus euphratica]
LOC105119432	8.98049	-2.31642	0.47905	-4.83543	1.32856e-06	4.57903e-06	anion-transporting ATPase family protein [Populus trichocarpa]
LOC105119477	1273.12	-1.19341	0.109918	-10.8572	1.84234e-27	3.8361e-26	PREDICTED: probably inactive leucine-rich repeat receptor-like protein kinase At5g48380 [Populus euphratica]
LOC105119480	212.06	-1.22486	0.174948	-7.00129	2.53608e-12	1.63134e-11	calcium-dependent protein kinase [Populus trichocarpa]
LOC105119493	567.836	-1.36572	0.168899	-8.08602	6.16468e-16	5.456e-15	Senescence associated gene 20, putative [Theobroma cacao]
LOC105119503	256.712	-1.34367	0.131483	-10.2193	1.62505e-24	2.69795e-23	chloroplast lumen common family protein [Populus trichocarpa]
LOC105119531	122.143	-1.0923	0.165122	-6.6151	3.71303e-11	2.1328e-10	PREDICTED: uncharacterized protein LOC105119531 [Populus euphratica]
LOC105119657	10846	-1.3412	0.247414	-5.42085	5.93156e-08	2.41726e-07	PREDICTED: dehydration-responsive protein RD22-like [Populus euphratica]
LOC105119707	1431.83	-1.06793	0.169725	-6.2921	3.13198e-10	1.63984e-09	glycosyl hydrolase family 3 family protein [Populus trichocarpa]
LOC105119759	3039.29	-1.56175	0.11215	-13.9256	4.42715e-44	2.26921e-42	AP2 domain-containing transcription factor family protein [Populus trichocarpa]
LOC105119789	153.511	-1.0792	0.274382	-3.9332	8.38234e-05	0.000224051	PREDICTED: uncharacterized protein LOC105119789 [Populus euphratica]
LOC105119844	13347.6	-1.33438	0.394293	-3.38423	0.000713788	0.00164582	unknown [Populus trichocarpa x Populus deltoides]
LOC105119994	363.001	-1.17611	0.125151	-9.39754	5.58545e-21	7.27729e-20	phosphatase 2C family protein [Populus trichocarpa]
LOC105120148	2625.75	-1.4776	0.199012	-7.42469	1.13041e-13	8.20414e-13	phosphate-responsive family protein [Populus trichocarpa]
LOC105120163	36.3817	-1.10235	0.221431	-4.97828	6.41515e-07	2.30297e-06	transmembrane protein, putative [Medicago truncatula]
LOC105120186	2144.01	-1.12077	0.138243	-8.10725	5.17785e-16	4.60957e-15	ATP binding protein, putative [Ricinus communis]
LOC105120205	76.1353	-1.39386	0.350621	-3.9754	7.02623e-05	0.000189994	Zeamatin precursor, putative [Ricinus communis]
LOC105120211	236.918	-1.02048	0.0878283	-11.619	3.2993e-31	8.55469e-30	N7 family protein [Populus trichocarpa]
LOC105120364	222.075	-1.38857	0.154617	-8.98071	2.69037e-19	3.09447e-18	PREDICTED: uncharacterized protein LOC105120364, partial [Populus euphratica]
LOC105120406	1382.15	-1.25711	0.0852466	-14.7468	3.22708e-49	2.14306e-47	Folic acid and derivative biosynthetic process [Theobroma cacao]
LOC105120433	7.25335	-2.52722	0.56936	-4.4387	9.05056e-06	2.78968e-05	PREDICTED: transcription factor bHLH30-like [Populus euphratica]
LOC105120450	1824.35	-1.0762	0.0960756	-11.2016	4.0031e-29	9.12841e-28	leucine-rich repeat transmembrane protein kinase [Populus trichocarpa]
LOC105120455	465.457	-1.00697	0.133547	-7.54019	4.69292e-14	3.5252e-13	glycosyl transferase family 43 family protein [Populus trichocarpa]
LOC105120498	11.8948	-3.71031	0.546206	-6.79288	1.09914e-11	6.62315e-11	Xylulose kinase [Gossypium arboreum]
LOC105120517	279.34	-1.62591	0.156953	-10.3592	3.80208e-25	6.64208e-24	early-responsive to dehydration family protein [Populus trichocarpa]
LOC105120521	1474.39	-1.15825	0.16164	-7.1656	7.74473e-13	5.20935e-12	cellulose synthase-like protein [Populus tomentosa]
LOC105120527	273.91	-1.03422	0.217635	-4.75206	2.01352e-06	6.7702e-06	basic helix-loop-helix family protein [Populus trichocarpa]
LOC105120532	129.24	-1.33896	0.248839	-5.38084	7.41402e-08	2.98628e-07	PREDICTED: growth-regulating factor 1-like isoform X3 [Populus euphratica]
LOC105120537	26.8176	-2.62545	0.322602	-8.13834	4.00737e-16	3.59875e-15	unknown [Populus trichocarpa]
LOC105120539	52.7728	-1.03827	0.344253	-3.01602	0.00256119	0.00537766	PREDICTED: phytosulfokines-like [Populus euphratica]
LOC105120542	227.616	-1.58845	0.184993	-8.58652	8.96422e-18	9.2191e-17	U-box domain-containing family protein [Populus trichocarpa]
LOC105120555	82.2018	-1.64426	0.302773	-5.43066	5.61453e-08	2.2962e-07	PREDICTED: uncharacterized protein LOC105120555 [Populus euphratica]
LOC105120572	197.776	-1.68705	0.159153	-10.6002	2.97379e-26	5.63321e-25	PREDICTED: uncharacterized protein LOC105120572 [Populus euphratica]
LOC105120577	223.048	-1.19962	0.204202	-5.87465	4.23732e-09	1.96841e-08	Xylem serine proteinase 1 precursor, putative [Ricinus communis]
LOC105120591	68.2842	-1.31351	0.157882	-8.31955	8.82949e-17	8.40424e-16	galactosyltransferase family protein [Populus trichocarpa]
LOC105120596	439.529	-1.73966	0.181664	-9.57626	1.00623e-21	1.3864e-20	unknown [Populus trichocarpa]
LOC105120613	38.4234	-1.45912	0.249058	-5.85853	4.66973e-09	2.16159e-08	basic helix-loop-helix family protein [Populus trichocarpa]
LOC105120636	80.4849	-1.40841	0.196313	-7.17433	7.26612e-13	4.90233e-12	terpene cyclase/mutase-related family protein [Populus trichocarpa]
LOC105120663	62.5863	-1.77928	0.422769	-4.20863	2.56922e-05	7.43462e-05	transcriptional factor B3 family protein [Populus trichocarpa]
LOC105120670	67.5134	-1.20031	0.22537	-5.32594	1.00431e-07	3.9866e-07	PREDICTED: wall-associated receptor kinase-like 14 isoform X2 [Populus euphratica]
LOC105120692	148.883	-1.35219	0.205611	-6.57646	4.81768e-11	2.73455e-10	PREDICTED: deSI-like protein At4g17486 [Populus euphratica]
LOC105120698	12.2176	-3.04764	0.500879	-6.08459	1.16791e-09	5.75156e-09	cytochrome P450 family protein [Populus trichocarpa]
LOC105120727	61.2069	-1.37599	0.223327	-6.16132	7.21427e-10	3.62795e-09	PREDICTED: uncharacterized protein LOC105120727 isoform X3 [Populus euphratica]
LOC105120760	73.3517	-1.19336	0.176836	-6.74843	1.49455e-11	8.90503e-11	PREDICTED: uncharacterized protein LOC105120760 isoform X3 [Populus euphratica]
LOC105120780	98.5707	-1.62074	0.211975	-7.64592	2.07454e-14	1.61052e-13	VAMP/SYNAPTOBREVIN-ASSOCIATED protein 27-1 [Populus trichocarpa]
LOC105120831	188.351	-1.50938	0.251756	-5.9954	2.02988e-09	9.78038e-09	RNA-binding 38 [Gossypium arboreum]
LOC105120843	1761.19	-1.27072	0.130318	-9.75095	1.82745e-22	2.64861e-21	PREDICTED: uncharacterized protein LOC105120843 [Populus euphratica]
LOC105120852	66.1375	-1.12506	0.158915	-7.07967	1.44496e-12	9.47331e-12	chaperonin 10 family protein [Populus trichocarpa]
LOC105120859	32.4849	-3.53529	0.75595	-4.67662	2.91641e-06	9.59294e-06	NAD(P)-binding Rossmann-fold superfamily protein, putative [Theobroma cacao]
LOC105120909	510.498	-1.19679	0.0748623	-15.9866	1.5854e-57	1.51961e-55	auxin response factor 2 family protein [Populus trichocarpa]
LOC105120948	129.176	-1.31497	0.397726	-3.30621	0.000945672	0.00213999	PREDICTED: uncharacterized protein LOC105120948 [Populus euphratica]
LOC105121017	4946.2	-1.23381	0.190791	-6.46684	1.00072e-10	5.50102e-10	PREDICTED: cucumber peeling cupredoxin-like [Populus euphratica]
LOC105121021	309.249	-1.55966	0.18481	-8.43925	3.19376e-17	3.13756e-16	PREDICTED: uncharacterized protein LOC105121021 isoform X3 [Populus euphratica]
LOC105121041	67.7956	-1.10757	0.217716	-5.08721	3.63374e-07	1.34407e-06	calcium-binding family protein [Populus trichocarpa]
LOC105121057	73.2468	-1.14731	0.188202	-6.09618	1.08635e-09	5.3701e-09	PREDICTED: probable glycosyltransferase At5g20260 [Populus euphratica]
LOC105121080	68.6428	-1.51074	0.529644	-2.85236	0.00433957	0.00874698	PREDICTED: uncharacterized protein LOC105121080 isoform X2 [Populus euphratica]
LOC105121112	51.4748	-1.03	0.267139	-3.85567	0.000115411	0.000301503	PREDICTED: probable protein phosphatase 2C 27 [Populus euphratica]
LOC105121119	484.598	-1.06754	0.218275	-4.89082	1.00417e-06	3.5156e-06	zinc finger family protein [Populus trichocarpa]
LOC105121152	69.1433	-1.96752	0.173879	-11.3155	1.09985e-29	2.59869e-28	PREDICTED: uncharacterized protein LOC105121152 isoform X3 [Populus euphratica]
LOC105121170	750.741	-1.68586	0.15011	-11.2309	2.87573e-29	6.61533e-28	PREDICTED: reticulon-like protein B21 isoform X2 [Populus euphratica]
LOC105121173	269.949	-1.16823	0.16203	-7.20999	5.59563e-13	3.81737e-12	potassium channel tetramerisation domain-containing family protein [Populus trichocarpa]
LOC105121200	269.956	-1.39317	0.339423	-4.10453	4.05133e-05	0.000113732	PREDICTED: uncharacterized protein LOC105121200 [Populus euphratica]
LOC105121205	42.9173	-1.2782	0.244651	-5.22457	1.74556e-07	6.70679e-07	cellulose synthase [Populus tomentosa]
LOC105121216	435.237	-1.14599	0.260889	-4.39265	1.1198e-05	3.40594e-05	PREDICTED: clustered mitochondria protein homolog [Populus euphratica]
LOC105121220	1047.9	-1.59528	0.0946316	-16.8578	9.18824e-64	1.10547e-61	Heptahelical transmembrane protein2 [Theobroma cacao]
LOC105121229	179.728	-1.17215	0.236326	-4.95988	7.05355e-07	2.51956e-06	leucine-rich repeat family protein [Populus trichocarpa]
LOC105121236	5225.88	-1.29273	0.153091	-8.44415	3.06255e-17	3.01382e-16	UDP-D-GLUCURONATE 4-EPIMERASE 1 family protein [Populus trichocarpa]
LOC105121237	162.909	-1.23397	0.326071	-3.78435	0.000154111	0.000394679	PREDICTED: cell wall protein IFF6 [Populus euphratica]
LOC105121252	36.7054	-1.78482	0.357905	-4.98685	6.13721e-07	2.21064e-06	zinc finger family protein [Populus trichocarpa]
LOC105121332	37.9902	-1.88138	0.241972	-7.77521	7.53227e-15	6.05001e-14	PREDICTED: uncharacterized protein LOC105121332 [Populus euphratica]
LOC105121335	305.283	-1.02235	0.158143	-6.46474	1.01475e-10	5.57277e-10	Histone H4 [Aegilops tauschii]
LOC105121336	29.5295	-1.39356	0.268114	-5.19765	2.01822e-07	7.69578e-07	unknown [Populus trichocarpa x Populus deltoides]
LOC105121359	86.4163	-1.61054	0.208427	-7.7271	1.10023e-14	8.7227e-14	auxin-responsive family protein [Populus trichocarpa]
LOC105121427	228.273	-1.11568	0.172354	-6.47319	9.59525e-11	5.28667e-10	PREDICTED: uncharacterized protein LOC105121427 isoform X2 [Populus euphratica]
LOC105121428	361.637	-1.32165	0.149165	-8.86029	7.98076e-19	8.85707e-18	PREDICTED: rop guanine nucleotide exchange factor 14-like isoform X3 [Populus euphratica]
LOC105121554	533.692	-1.23092	0.248902	-4.94541	7.59856e-07	2.70216e-06	PREDICTED: uncharacterized protein LOC105121554 [Populus euphratica]
LOC105121562	528.212	-1.09033	0.271904	-4.00999	6.07223e-05	0.000165945	senescence-associated family protein [Populus trichocarpa]
LOC105121621	61.9715	-1.67442	0.192685	-8.68992	3.62682e-18	3.83839e-17	DYNAMIN-like 1E isoform 1 [Theobroma cacao]
LOC105121628	426.067	-1.31569	0.0772665	-17.0279	5.09955e-65	6.51723e-63	PREDICTED: uncharacterized protein LOC105121628 isoform X2 [Populus euphratica]
LOC105121630	27.4848	-1.37124	0.223825	-6.12638	8.99017e-10	4.48417e-09	PREDICTED: uncharacterized protein LOC105121630 [Populus euphratica]
LOC105121667	906.179	-1.54454	0.0957294	-16.1344	1.46165e-58	1.4493e-56	RECEPTOR-LIKE protein KINASE 1 [Populus trichocarpa]
LOC105121699	193.53	-1.36135	0.209235	-6.50632	7.70116e-11	4.28745e-10	PREDICTED: ninja-family protein AFP2-like [Populus euphratica]
LOC105121731	843.071	-1.1855	0.387802	-3.05696	0.00223593	0.0047418	Pectate lyase precursor, putative [Ricinus communis]
LOC105121734	2644.1	-1.24248	0.144786	-8.58151	9.3634e-18	9.60216e-17	glucosamine/galactosamine-6-phosphate isomerase family protein [Populus trichocarpa]
LOC105121769	43.8475	-1.55739	0.286264	-5.4404	5.31603e-08	2.18468e-07	catalytic, putative [Ricinus communis]
LOC105121780	60.336	-1.7855	0.312465	-5.71423	1.10202e-08	4.87743e-08	leucine-rich repeat transmembrane protein kinase [Populus trichocarpa]
LOC105121794	204.651	-1.82383	0.239947	-7.60096	2.93931e-14	2.25206e-13	Uncharacterized protein TCM_022485 [Theobroma cacao]
LOC105121802	327.951	-1.51542	0.169053	-8.96419	3.12573e-19	3.58375e-18	bZIP transcription factor family protein [Populus trichocarpa]
LOC105121818	302.74	-1.15386	0.138448	-8.33425	7.79895e-17	7.46285e-16	squamosa promoter-binding protein-like 6 [Populus trichocarpa]
LOC105121821	121.411	-1.46978	0.372798	-3.94256	8.06168e-05	0.000215962	calcium-binding family protein [Populus trichocarpa]
LOC105121825	14.0627	-1.47282	0.416908	-3.53272	0.00041131	0.000985028	PREDICTED: uncharacterized protein LOC105121825 isoform X2 [Populus euphratica]
LOC105121843	2866.59	-1.6788	0.0861942	-19.477	1.72067e-84	4.6241e-82	ubiquitin-conjugating enzyme E2 28-like isoform 1 [Phaseolus vulgaris]
LOC105121894	399.017	-1.40506	0.164374	-8.54794	1.25309e-17	1.27549e-16	WRKY family transcription factor family protein [Populus trichocarpa]
LOC105121895	1496.72	-1.74767	0.118442	-14.7555	2.83755e-49	1.88875e-47	PREDICTED: uncharacterized protein LOC105121895 [Populus euphratica]
LOC105121904	61.9109	-1.33482	0.302326	-4.41518	1.00928e-05	3.08974e-05	LRR-kinase family protein [Populus trichocarpa]
LOC105121937	72.2575	-1.61493	0.160129	-10.0852	6.42248e-24	1.02599e-22	rhodanese-like domain-containing family protein [Populus trichocarpa]
LOC105121948	1862.46	-1.43745	0.105698	-13.5996	4.02713e-42	1.90461e-40	chlorophyll a/b binding protein CP29 [Populus trichocarpa]
LOC105121952	503.158	-1.34514	0.166427	-8.08244	6.34855e-16	5.60838e-15	C2 domain-containing family protein [Populus trichocarpa]
LOC105121956	224.989	-1.46254	0.228107	-6.41165	1.43955e-10	7.79993e-10	phospholipid/glycerol acyltransferase family protein [Populus trichocarpa]
LOC105121958	115.156	-2.49113	0.205217	-12.139	6.56252e-34	1.99688e-32	transferase family protein [Populus trichocarpa]
LOC105121983	37.1979	-1.05805	0.227328	-4.6543	3.25081e-06	1.06234e-05	alpha-amylase inhibitor alpha subunit family protein [Populus trichocarpa]
LOC105121996	106.564	-1.11321	0.189326	-5.87986	4.10621e-09	1.90966e-08	18.2 kDa class I heat shock family protein [Populus trichocarpa]
LOC105121997	17.8443	-1.33576	0.301859	-4.42513	9.63847e-06	2.95789e-05	copper transporter, putative [Ricinus communis]
LOC105121999	278.092	-1.92163	0.155387	-12.3668	3.95405e-35	1.30388e-33	PREDICTED: uncharacterized protein LOC105121999 isoform X5 [Populus euphratica]
LOC105122005	850.179	-1.12667	0.171169	-6.58221	4.63508e-11	2.63455e-10	PREDICTED: uncharacterized protein LOC105122005 isoform X3 [Populus euphratica]
LOC105122046	135.016	-1.69353	0.181445	-9.33359	1.02344e-20	1.31029e-19	PREDICTED: uncharacterized protein LOC105122046 [Populus euphratica]
LOC105122054	630.833	-1.00355	0.133904	-7.49454	6.65315e-14	4.92563e-13	ankyrin repeat-containing protein, putative [Ricinus communis]
LOC105122059	35.3536	-1.04389	0.251612	-4.14883	3.3418e-05	9.50642e-05	PREDICTED: uncharacterized protein LOC105122059 [Populus euphratica]
LOC105122077	233.555	-1.3699	0.256579	-5.3391	9.34092e-08	3.7202e-07	electron transporter, putative [Ricinus communis]
LOC105122138	204.657	-2.84033	0.210209	-13.5119	1.32988e-41	6.10874e-40	thermospermine synthase [Populus tremula x Populus tremuloides]
LOC105122166	1352.46	-1.27286	0.120698	-10.5459	5.3086e-26	9.88658e-25	PREDICTED: uncharacterized protein LOC105122166 [Populus euphratica]
LOC105122172	124.906	-1.36622	0.226399	-6.03457	1.59383e-09	7.74689e-09	lysine decarboxylase family protein [Populus trichocarpa]
LOC105122173	40.0867	-1.27305	0.326115	-3.90367	9.47432e-05	0.000251184	PREDICTED: dnaJ homolog subfamily C member 14-like isoform X6 [Populus euphratica]
LOC105122177	112.701	-1.12896	0.235276	-4.79843	1.59915e-06	5.46448e-06	calmodulin-binding family protein [Populus trichocarpa]
LOC105122178	709.448	-1.27209	0.138581	-9.17937	4.33621e-20	5.29235e-19	thromboxane-A synthase family protein [Populus trichocarpa]
LOC105122191	987.895	-1.16513	0.127619	-9.12971	6.86816e-20	8.26681e-19	delta8-sphingolipid desaturase [Populus tomentosa]
LOC105122198	60.3225	-2.22567	0.572665	-3.88651	0.000101695	0.000268083	GATA nirate-inducible carbon-metabolism involved protein [Populus nigra x Populus x canadensis]
LOC105122210	13.5264	-1.38812	0.445004	-3.11935	0.0018125	0.00390516	Bet 5 1 allergen family protein [Populus trichocarpa]
LOC105122211	24.1199	-1.08185	0.305843	-3.53728	0.00040427	0.000968974	PREDICTED: homeobox protein ATH1-like [Populus euphratica]
LOC105122268	212.919	-1.03237	0.130226	-7.9275	2.23609e-15	1.88725e-14	unknown [Populus trichocarpa x Populus deltoides]
LOC105122271	98.6312	-2.02269	0.275035	-7.35431	1.91922e-13	1.36568e-12	leucine-rich repeat transmembrane protein kinase [Populus trichocarpa]
LOC105122276	35.2289	-1.20595	0.230964	-5.2214	1.7758e-07	6.81749e-07	zinc finger family protein [Populus trichocarpa]
LOC105122297	587.938	-1.28646	0.141758	-9.07504	1.13632e-19	1.34279e-18	PREDICTED: probable WRKY transcription factor 48 isoform X2 [Populus euphratica]
LOC105122401	17.886	-2.60424	0.366345	-7.10871	1.17135e-12	7.75013e-12	PREDICTED: copper-transporting ATPase PAA2, chloroplastic-like [Populus euphratica]
LOC105122426	123.148	-1.05346	0.12983	-8.11418	4.8907e-16	4.36474e-15	phosphatase 2C family protein [Populus trichocarpa]
LOC105122433	13.8552	-1.46431	0.344171	-4.25461	2.0941e-05	6.13259e-05	PREDICTED: putative ubiquitin-conjugating enzyme E2 38 [Populus euphratica]
LOC105122437	11.2507	-1.50774	0.395691	-3.81039	0.000138746	0.000357975	Aspartic proteinase nepenthesin-2 precursor, putative [Ricinus communis]
LOC105122459	25.3346	-1.12767	0.319538	-3.52906	0.000417036	0.00099766	cytochrome P450, putative [Ricinus communis]
LOC105122468	22.6209	-1.63264	0.288745	-5.65427	1.56509e-08	6.82192e-08	Uncharacterized protein TCM_021950 [Theobroma cacao]
LOC105122471	182.378	-1.79272	0.210981	-8.49708	1.94425e-17	1.9473e-16	-
LOC105122514	546.761	-1.29427	0.268745	-4.81597	1.46485e-06	5.02225e-06	cycloartenol synthase family protein [Populus trichocarpa]
LOC105122547	15.4242	-1.38653	0.405777	-3.41698	0.000633194	0.00147238	clathrin assembly family protein [Populus trichocarpa]
LOC105122582	45.6866	-1.2267	0.187156	-6.55443	5.58561e-11	3.15053e-10	unknown [Populus trichocarpa]
LOC105122606	177.206	-1.35719	0.151316	-8.9692	2.98666e-19	3.42977e-18	PREDICTED: TBC1 domain family member 13-like isoform X2 [Populus euphratica]
LOC105122627	138.74	-1.52447	0.11351	-13.4302	4.02064e-41	1.79803e-39	PREDICTED: uncharacterized protein LOC105122627 isoform X2 [Populus euphratica]
LOC105122665	37.3402	-1.82309	0.313459	-5.81604	6.02574e-09	2.7604e-08	2-diacylglycerol 3-beta-galactosyltransferase family protein [Populus trichocarpa]
LOC105122670	2334.65	-1.02878	0.081928	-12.5572	3.63094e-36	1.26402e-34	CBL-interacting serine/threonine-protein kinase 23-like [Populus euphratica]
LOC105122750	106.295	-1.61711	0.245904	-6.57619	4.82641e-11	2.73798e-10	curculin-like lectin family protein [Populus trichocarpa]
LOC105122756	261.541	-1.76394	0.185456	-9.51137	1.88161e-21	2.52949e-20	JMS10C05.6 [Jatropha curcas]
LOC105122766	27.7469	-1.35061	0.276029	-4.893	9.93115e-07	3.48002e-06	Ethylene-responsive transcription factor [Morus notabilis]
LOC105122768	35.0426	-2.43832	0.558668	-4.36453	1.27395e-05	3.84594e-05	transcription factor bHLH35-like [Populus euphratica]
LOC105122792	289.558	-1.04974	0.130007	-8.07447	6.77682e-16	5.96471e-15	electron transporter, putative [Ricinus communis]
LOC105122804	195.255	-1.01857	0.199371	-5.1089	3.2404e-07	1.20603e-06	lectin protein kinase [Populus trichocarpa]
LOC105122807	760.634	-1.02072	0.137219	-7.43864	1.01728e-13	7.41872e-13	PREDICTED: uncharacterized protein LOC105122807 isoform X3 [Populus euphratica]
LOC105122812	1040.99	-1.40367	0.280233	-5.00895	5.47282e-07	1.9825e-06	unknown [Populus trichocarpa]
LOC105122828	363.974	-1.02069	0.13794	-7.39951	1.36689e-13	9.85581e-13	PREDICTED: uncharacterized protein LOC105122828 [Populus euphratica]
LOC105122844	837.584	-1.19568	0.196175	-6.09496	1.09464e-09	5.40738e-09	PREDICTED: cytochrome P450 714B2-like [Populus euphratica]
LOC105122860	121.775	-1.13851	0.188532	-6.03883	1.55234e-09	7.56057e-09	PREDICTED: uncharacterized protein LOC105122860 isoform X2 [Populus euphratica]
LOC105122871	234.787	-1.15729	0.103646	-11.1658	5.99617e-29	1.3555e-27	Histone-lysine N-methyltransferase family protein [Populus trichocarpa]
LOC105122910	69.8586	-1.65383	0.276432	-5.98275	2.19396e-09	1.05233e-08	hydrolase family protein [Populus trichocarpa]
LOC105122926	43.2008	-1.71232	0.289205	-5.92079	3.20404e-09	1.50912e-08	CBL-interacting protein kinase 23 [Populus euphratica]
LOC105122962	19.4675	-1.26538	0.277483	-4.56019	5.11073e-06	1.63016e-05	PREDICTED: uncharacterized protein LOC105122962 [Populus euphratica]
LOC105122965	347.595	-1.1183	0.119626	-9.34826	8.90983e-21	1.14734e-19	protein binding protein, putative [Ricinus communis]
LOC105122985	618.312	-1.19023	0.0627125	-18.9792	2.53571e-80	5.83314e-78	Transmembrane protein TPARL, putative [Ricinus communis]
LOC105122999	50.9332	-1.45274	0.386573	-3.758	0.00017128	0.0004352	PREDICTED: 65-kDa microtubule-associated protein 8-like [Populus euphratica]
LOC105123016	1109.9	-1.06022	0.129015	-8.21783	2.07211e-16	1.90911e-15	unknown [Populus trichocarpa]
LOC105123017	137.803	-1.67526	0.143908	-11.6412	2.54533e-31	6.67193e-30	zinc finger family protein [Populus trichocarpa]
LOC105123049	322.583	-1.39983	0.14268	-9.81099	1.00972e-22	1.49355e-21	peptidyl-prolyl cis-trans isomerase cyclophilin-type family protein [Populus trichocarpa]
LOC105123079	10.3844	-1.49228	0.390722	-3.81929	0.000133838	0.000346277	PREDICTED: LOW QUALITY PROTEIN: uncharacterized protein LOC105123079 [Populus euphratica]
LOC105123093	89.0985	-1.29204	0.13555	-9.53182	1.54551e-21	2.09135e-20	PREDICTED: inactive leucine-rich repeat receptor-like protein kinase CORYNE [Populus euphratica]
LOC105123128	656.254	-1.32293	0.0949206	-13.9372	3.76558e-44	1.9545e-42	PREDICTED: probable protein phosphatase 2C 40 isoform X1 [Populus euphratica]
LOC105123133	11.4639	-2.15626	0.40686	-5.29975	1.15961e-07	4.56087e-07	unknown [Populus trichocarpa]
LOC105123201	131.726	-1.35374	0.339269	-3.99017	6.60257e-05	0.000179229	PREDICTED: uncharacterized protein LOC105123201 isoform X2 [Populus euphratica]
LOC105123233	50.6775	-1.01184	0.352667	-2.86909	0.0041165	0.00833475	transcription factor, putative [Ricinus communis]
LOC105123270	602.366	-1.93587	0.460474	-4.20409	2.62134e-05	7.57782e-05	PREDICTED: leucine-rich repeat extensin-like protein 5 [Populus euphratica]
LOC105123311	497.34	-1.71699	0.351097	-4.89034	1.00663e-06	3.52265e-06	PREDICTED: protein NSP-INTERACTING KINASE 1-like isoform X2 [Populus euphratica]
LOC105123351	247.781	-1.48561	0.178539	-8.32091	8.72889e-17	8.31124e-16	PREDICTED: protein rough sheath 2 homolog [Populus euphratica]
LOC105123357	14.3848	-1.37718	0.417579	-3.29802	0.000973679	0.00219852	PREDICTED: uncharacterized protein LOC105123357 [Populus euphratica]
LOC105123386	55.8519	-1.74887	0.255112	-6.85531	7.11574e-12	4.36648e-11	PREDICTED: LOW QUALITY PROTEIN: uncharacterized protein LOC105123386 [Populus euphratica]
LOC105123394	33.9116	-1.77942	0.50675	-3.51144	0.000445691	0.00106083	Delta-7-sterol-C5(6)-desaturase 1 family protein [Populus trichocarpa]
LOC105123449	44.9096	-1.56337	0.255313	-6.12335	9.16307e-10	4.56882e-09	PREDICTED: probable S-adenosylmethionine-dependent methyltransferase At5g38780 isoform X2 [Populus euphratica]
LOC105123466	8.52411	-3.18936	0.588447	-5.41996	5.96109e-08	2.42826e-07	GGPP synthase 2 family protein [Populus trichocarpa]
LOC105123484	699.626	-1.42517	0.150203	-9.48824	2.34964e-21	3.14104e-20	putative calmodulin-related family protein [Populus trichocarpa]
LOC105123516	51.3964	-1.74328	0.308405	-5.65258	1.58056e-08	6.88621e-08	Uncharacterized protein TCM_019359 [Theobroma cacao]
LOC105123539	18.9117	-1.78943	0.371497	-4.81681	1.45869e-06	5.00353e-06	PREDICTED: ethylene-responsive transcription factor RAP2-11-like [Populus euphratica]
LOC105123586	1622.39	-1.19671	0.13003	-9.20333	3.47024e-20	4.26804e-19	unknown [Populus trichocarpa x Populus deltoides]
LOC105123598	150.746	-1.40489	0.25206	-5.57362	2.49497e-08	1.06144e-07	Immunoglobulin G-binding protein H [Theobroma cacao]
LOC105123599	10.7105	-1.35536	0.367927	-3.68376	0.000229819	0.000572953	PREDICTED: uncharacterized protein LOC105123599 [Populus euphratica]
LOC105123611	13.082	-1.61734	0.430416	-3.75763	0.000171533	0.000435767	Uncharacterized protein isoform 1 [Theobroma cacao]
LOC105123617	33.1162	-1.71585	0.3861	-4.44407	8.82733e-06	2.72555e-05	basic helix-loop-helix family protein [Populus trichocarpa]
LOC105123687	226.961	-1.0556	0.128612	-8.20758	2.25684e-16	2.074e-15	PREDICTED: pentatricopeptide repeat-containing protein At5g13770, chloroplastic-like isoform X2 [Populus euphratica]
LOC105123711	156.727	-1.054	0.259917	-4.05515	5.01018e-05	0.00013862	zinc finger family protein [Populus trichocarpa]
LOC105123730	142.146	-2.10212	0.184918	-11.3678	6.04849e-30	1.4591e-28	unknown [Populus trichocarpa]
LOC105123747	20.9776	-1.53342	0.356958	-4.2958	1.74061e-05	5.15834e-05	SEC14 cytosolic factor family protein [Populus trichocarpa]
LOC105123774	122.262	-1.25208	0.237619	-5.26929	1.36953e-07	5.34052e-07	33 kDa secretory family protein [Populus trichocarpa]
LOC105123777	82.5789	-1.4307	0.200675	-7.12943	1.00784e-12	6.71e-12	PREDICTED: glucan endo-1,3-beta-glucosidase 3-like isoform X1 [Populus euphratica]
LOC105123782	522.522	-1.71904	0.107995	-15.9178	4.76823e-57	4.46614e-55	PREDICTED: E3 ubiquitin-protein ligase FANCL isoform X2 [Populus euphratica]
LOC105123789	1165.62	-1.04824	0.285817	-3.66751	0.00024492	0.000607966	Receptor protein kinase CLAVATA1 precursor, putative [Ricinus communis]
LOC105123797	518.747	-1.02466	0.134187	-7.63608	2.23939e-14	1.73148e-13	PREDICTED: probable glucan 1,3-beta-glucosidase A isoform X3 [Populus euphratica]
LOC105123850	61.2407	-1.38297	0.177337	-7.79854	6.26288e-15	5.07865e-14	PREDICTED: uncharacterized protein LOC105123850 [Populus euphratica]
LOC105123855	123.774	-1.81369	0.289407	-6.26691	3.68271e-10	1.91183e-09	PREDICTED: lysine-specific demethylase JMJ25-like isoform X4 [Populus euphratica]
LOC105123891	359.927	-1.27053	0.149537	-8.49638	1.95601e-17	1.95703e-16	brassinosteroid insensitive 1 precursor family protein [Populus trichocarpa]
LOC105123895	36.2205	-1.48681	0.285583	-5.20623	1.92713e-07	7.36996e-07	PREDICTED: ethylene-responsive transcription factor ABR1-like isoform X3 [Populus euphratica]
LOC105123912	53.9367	-2.01761	0.336139	-6.0023	1.94545e-09	9.39404e-09	PREDICTED: GEM-like protein 4 [Populus euphratica]
LOC105123925	14.2221	-2.07714	0.438879	-4.73283	2.21413e-06	7.40231e-06	phytochrome kinase substrate-related family protein [Populus trichocarpa]
LOC105123985	43.5298	-1.37697	0.210884	-6.52952	6.59788e-11	3.69612e-10	oxidoreductase family protein [Populus trichocarpa]
LOC105124002	78.5521	-1.99402	0.18951	-10.522	6.84083e-26	1.26338e-24	PREDICTED: uncharacterized protein DDB_G0271670-like [Populus euphratica]
LOC105124031	46.729	-1.59134	0.193233	-8.23536	1.79015e-16	1.6589e-15	RWP-RK domain-containing family protein [Populus trichocarpa]
LOC105124058	14.1645	-1.39364	0.351519	-3.96463	7.35108e-05	0.000198144	PREDICTED: uncharacterized protein LOC105124058 [Populus euphratica]
LOC105124072	39.6957	-1.13622	0.350473	-3.24196	0.00118713	0.00264005	Ammonium transporter 3 member 1 [Glycine soja]
LOC105124077	446.823	-1.30101	0.423112	-3.07485	0.0021061	0.00449099	Beta-galactosidase 3 isoform 1 [Theobroma cacao]
LOC105124079	173.354	-1.82173	0.286386	-6.3611	2.00315e-10	1.06826e-09	SEC14 cytosolic factor family protein / phosphoglyceride transfer family protein isoform 1 [Theobroma cacao]
LOC105124122	124.542	-2.12572	0.602249	-3.52964	0.000416128	0.00099557	PREDICTED: uncharacterized protein LOC105124122 isoform X2 [Populus euphratica]
LOC105124124	15.4315	-1.71673	0.43165	-3.97714	6.97505e-05	0.000188698	ubiquitin-protein ligase [Populus trichocarpa]
LOC105124125	84.0484	-1.15903	0.208556	-5.55739	2.73838e-08	1.16002e-07	leucine-rich repeat transmembrane protein kinase [Populus trichocarpa]
LOC105124139	35.7487	-1.2412	0.214101	-5.79727	6.74039e-09	3.06726e-08	PREDICTED: pentatricopeptide repeat-containing protein At4g20090 [Populus euphratica]
LOC105124140	16.8987	-1.50795	0.374958	-4.02166	5.779e-05	0.000158519	PREDICTED: uncharacterized protein LOC105124140 [Populus euphratica]
LOC105124150	107.398	-1.22869	0.265725	-4.62392	3.76561e-06	1.22088e-05	zinc finger family protein [Populus trichocarpa]
LOC105124169	3023.16	-1.01793	0.0880573	-11.5599	6.58137e-31	1.67772e-29	ethylene-responsive element-binding family protein [Populus trichocarpa]
LOC105124177	530.551	-1.04266	0.125298	-8.32149	8.68619e-17	8.27606e-16	disease resistance family protein [Populus trichocarpa]
LOC105124183	88.5741	-1.48734	0.218363	-6.81131	9.6712e-12	5.85464e-11	LOB domain protein 3 [Populus trichocarpa]
LOC105124216	150.308	-1.39719	0.184003	-7.59329	3.11881e-14	2.38134e-13	PREDICTED: uncharacterized protein LOC105124216 [Populus euphratica]
LOC105124259	76.1115	-1.10827	0.135813	-8.1603	3.34185e-16	3.02757e-15	leucine-rich repeat transmembrane protein kinase [Populus trichocarpa]
LOC105124270	521.453	-1.31231	0.113799	-11.5318	9.12597e-31	2.30798e-29	glycoside hydrolase family 28 family protein [Populus trichocarpa]
LOC105124279	223.687	-1.39039	0.115045	-12.0856	1.25804e-33	3.76822e-32	unnamed protein product [Vitis vinifera]
LOC105124283	18.6938	-1.32266	0.432374	-3.05907	0.00222028	0.00471	amino acid transporter family protein [Populus trichocarpa]
LOC105124297	1450.91	-1.17817	0.101104	-11.6531	2.21302e-31	5.8381e-30	uncharacterized protein LOC100305945 [Glycine max]
LOC105124298	193.219	-1.86895	0.141454	-13.2124	7.43763e-40	3.08168e-38	leucine-rich repeat transmembrane protein kinase [Populus trichocarpa]
LOC105124302	414.749	-1.18407	0.184835	-6.40609	1.49304e-10	8.07453e-10	PREDICTED: ABC transporter C family member 10-like isoform X3 [Populus euphratica]
LOC105124342	126.223	-1.0855	0.192331	-5.64393	1.66208e-08	7.22386e-08	fringe-related family protein [Populus trichocarpa]
LOC105124371	12645.3	-1.32991	0.0983341	-13.5245	1.12167e-41	5.17714e-40	putative plasma membrane intrinsic protein [Populus tremula x Populus tremuloides]
LOC105124373	39.854	-1.25192	0.206693	-6.05692	1.38755e-09	6.78785e-09	PREDICTED: uncharacterized protein LOC105124373 [Populus euphratica]
LOC105124399	107.925	-1.13159	0.314607	-3.59684	0.000322105	0.000785258	putative copper-transporting ATPase 3 family protein [Populus trichocarpa]
LOC105124407	193.543	-1.21795	0.147235	-8.27213	1.31585e-16	1.23611e-15	RING-H2 zinc finger protein RHA2a [Populus trichocarpa]
LOC105124439	41.1243	-1.39222	0.226059	-6.15868	7.33548e-10	3.6844e-09	uncharacterized protein LOC100305606 [Glycine max]
LOC105124452	15.4985	-1.69914	0.449918	-3.77655	0.000159013	0.000406149	Tetratricopeptide repeat protein, putative [Ricinus communis]
LOC105124459	236.005	-1.24173	0.217403	-5.71164	1.1189e-08	4.94832e-08	PREDICTED: uncharacterized protein LOC105124459 [Populus euphratica]
LOC105124460	777.51	-1.01011	0.137481	-7.34721	2.02387e-13	1.43695e-12	PREDICTED: uncharacterized protein LOC105124460 [Populus euphratica]
LOC105124473	2011.53	-1.48552	0.0693288	-21.4272	7.45926e-102	3.51625e-99	unknown [Populus trichocarpa]
LOC105124501	265.193	-1.00293	0.175391	-5.71828	1.07609e-08	4.77145e-08	diacylglycerol kinase family protein [Populus trichocarpa]
LOC105124518	438.417	-1.10954	0.083651	-13.2639	3.74972e-40	1.58099e-38	TMV resistance protein N, putative [Ricinus communis]
LOC105124633	23.2917	-2.328	0.674418	-3.45187	0.00055672	0.00130554	PREDICTED: transcription factor bHLH143-like isoform X2 [Populus euphratica]
LOC105124647	43.6787	-1.05264	0.191056	-5.50961	3.59634e-08	1.5066e-07	PREDICTED: beta carbonic anhydrase 5, chloroplastic-like isoform X2 [Populus euphratica]
LOC105124676	401.442	-1.50673	0.200517	-7.51422	5.72509e-14	4.27264e-13	Uncharacterized protein TCM_001041 [Theobroma cacao]
LOC105124692	335.063	-1.58199	0.120598	-13.1178	2.60338e-39	1.05586e-37	PREDICTED: uncharacterized protein LOC105124692 [Populus euphratica]
LOC105124712	11.79	-1.44546	0.354597	-4.07634	4.57506e-05	0.000127452	auxin-responsive family protein [Populus trichocarpa]
LOC105124713	521.661	-1.01426	0.111558	-9.0917	9.74994e-20	1.15995e-18	homeobox leucine zipper family protein [Populus trichocarpa]
LOC105124719	312.042	-1.01736	0.110908	-9.17306	4.59771e-20	5.59251e-19	PREDICTED: U-box domain-containing protein 11-like isoform X2 [Populus euphratica]
LOC105124722	269.215	-1.44227	0.163778	-8.80626	1.29391e-18	1.41847e-17	AAA-type ATPase family protein [Populus trichocarpa]
LOC105124723	67.7215	-1.42473	0.349936	-4.07142	4.67281e-05	0.000129974	PREDICTED: vegetative cell wall protein gp1 [Populus euphratica]
LOC105124743	1969.98	-1.08882	0.131189	-8.29964	1.04424e-16	9.89036e-16	PREDICTED: putative 1-phosphatidylinositol-3-phosphate 5-kinase FAB1C isoform X3 [Populus euphratica]
LOC105124754	668.535	-1.74717	0.128857	-13.5589	7.01356e-42	3.27927e-40	Myc2 bHLH protein isoform 1 [Theobroma cacao]
LOC105124755	41.8104	-1.3405	0.298057	-4.49747	6.87671e-06	2.15215e-05	defective in meristem silencing protein [Medicago truncatula]
LOC105124791	32.4893	-1.90679	0.308231	-6.18622	6.16252e-10	3.12466e-09	Tubulin gamma-1 chain family protein [Populus trichocarpa]
LOC105124815	95.4114	-1.04913	0.237436	-4.41858	9.93522e-06	3.04473e-05	fatty acid desaturase/cytochrome b5 fusion protein mRNA [Populus trichocarpa]
LOC105124833	339.444	-1.0065	0.191338	-5.26034	1.4379e-07	5.58967e-07	PREDICTED: pinin-like isoform X2 [Populus euphratica]
LOC105124844	6593.36	-1.31814	0.403821	-3.26417	0.00109785	0.00245575	polygalacturonase-like family protein [Populus trichocarpa]
LOC105124850	36.2782	-1.24974	0.368115	-3.39496	0.000686391	0.00158761	PREDICTED: uncharacterized protein LOC105124850 [Populus euphratica]
LOC105124879	69.9296	-1.48086	0.201591	-7.34591	2.04371e-13	1.44996e-12	kinase family protein [Populus trichocarpa]
LOC105124884	13.2745	-4.79579	0.697484	-6.87585	6.16231e-12	3.80497e-11	PREDICTED: myb-related protein Pp1-like isoform X3 [Populus euphratica]
LOC105124890	16.2771	-1.93686	0.57091	-3.39259	0.000692364	0.0016004	PREDICTED: serine carboxypeptidase-like 50 isoform X3 [Populus euphratica]
LOC105124904	733.542	-1.59577	0.116008	-13.7557	4.70984e-43	2.31903e-41	BON association protein 1 [Populus trichocarpa]
LOC105124973	410.274	-1.64328	0.12248	-13.4167	4.82426e-41	2.13418e-39	putative histidine-containing phosphotransfer protein 2 [Populus trichocarpa]
LOC105124981	204.055	-1.35031	0.141855	-9.51892	1.74988e-21	2.35902e-20	sugar transporter family protein [Populus trichocarpa]
LOC105124984	38.8308	-1.55846	0.327058	-4.76508	1.88775e-06	6.3824e-06	unknown [Populus trichocarpa x Populus deltoides]
LOC105124999	523.804	-1.45891	0.178036	-8.19447	2.51701e-16	2.30793e-15	unknown [Populus trichocarpa]
LOC105125000	307.746	-1.41696	0.203408	-6.96612	3.25802e-12	2.07037e-11	helix-loop-helix protein [Populus tomentosa]
LOC105125073	49.9464	-1.28856	0.314224	-4.10078	4.11767e-05	0.000115471	PREDICTED: histone H2A.1-like [Populus euphratica]
LOC105125080	272.329	-1.31434	0.151967	-8.64883	5.203e-18	5.45632e-17	RALF-LIKE 23 family protein [Populus trichocarpa]
LOC105125126	325.5	-1.48402	0.176561	-8.40512	4.27434e-17	4.16075e-16	phosphatase 2C family protein [Populus trichocarpa]
LOC105125139	118.476	-1.05339	0.121999	-8.63444	5.90144e-18	6.16404e-17	Syntaxin 41 family protein [Populus trichocarpa]
LOC105125162	632.83	-1.92081	0.110959	-17.3109	3.89021e-67	5.56532e-65	PREDICTED: uncharacterized protein LOC105125162 [Populus euphratica]
LOC105125176	241.401	1.17	0.175726	6.65811	2.77371e-11	1.60932e-10	beta-fructofuranosidase, putative [Ricinus communis]
LOC105125186	199.668	-1.69285	0.174749	-9.68728	3.41516e-22	4.85912e-21	high-mobility-group family protein [Populus trichocarpa]
LOC105125219	276.162	-1.04319	0.121309	-8.59943	8.01131e-18	8.28057e-17	PREDICTED: endo-1,4-beta-xylanase B-like isoform X12 [Populus euphratica]
LOC105125281	6.70832	-1.90474	0.504696	-3.77403	0.00016063	0.000409951	PREDICTED: recQ-mediated genome instability protein 1 isoform X3 [Populus euphratica]
LOC105125288	58.6402	-1.14129	0.191849	-5.9489	2.69954e-09	1.28095e-08	Squamosa promoter-binding protein isoform 1 [Theobroma cacao]
LOC105125289	167.612	-1.31754	0.147903	-8.90815	5.189e-19	5.84678e-18	33 kDa secretory family protein [Populus trichocarpa]
LOC105125300	26.5394	-1.33077	0.231748	-5.74229	9.34047e-09	4.17685e-08	PREDICTED: uncharacterized protein LOC105125300 [Populus euphratica]
LOC105125346	305.496	-1.7953	0.119846	-14.98	9.91757e-51	6.9897e-49	PREDICTED: probable inactive leucine-rich repeat receptor-like protein kinase At3g03770 [Populus euphratica]
LOC105125391	10.1021	-1.97674	0.443416	-4.45797	8.27404e-06	2.56407e-05	S-adenosyl-L-methionine-dependent methyltransferases superfamily protein isoform 1 [Theobroma cacao]
LOC105125475	12.5531	-2.03678	0.610221	-3.33777	0.000844525	0.00192626	Cytochrome P450 [Theobroma cacao]
LOC105125502	649.776	-1.30928	0.135669	-9.65052	4.89055e-22	6.87666e-21	PREDICTED: uncharacterized protein LOC105125502 isoform X1 [Populus euphratica]
LOC105125512	217.819	-1.01425	0.163563	-6.20096	5.61192e-10	2.85612e-09	PREDICTED: probable phytol kinase 1, chloroplastic [Populus euphratica]
LOC105125612	482.748	-1.02982	0.135542	-7.59783	3.01129e-14	2.3023e-13	lrr receptor protein kinase, putative [Ricinus communis]
LOC105125658	334.692	-1.14746	0.19025	-6.03132	1.6263e-09	7.89668e-09	cytokinin receptor 1A [Populus trichocarpa]
LOC105125678	299.379	-1.47303	0.165519	-8.89943	5.61359e-19	6.30296e-18	PHYTOCHROME INTERACTING FACTOR 3-LIKE 5 family protein [Populus trichocarpa]
LOC105125690	153.851	-1.77487	0.215697	-8.22854	1.8951e-16	1.75277e-15	fimbrin, putative [Ricinus communis]
LOC105125713	1112.23	-1.13109	0.140306	-8.06156	7.53264e-16	6.59565e-15	kinase family protein [Populus trichocarpa]
LOC105125717	1611.7	-1.14284	0.139635	-8.18449	2.73448e-16	2.49461e-15	armadillo/beta-catenin repeat family protein [Populus trichocarpa]
LOC105125727	354.8	-1.20232	0.172512	-6.96947	3.18139e-12	2.02526e-11	3-glucanase family protein [Populus trichocarpa]
LOC105125740	56.2018	-1.86254	0.300649	-6.19507	5.82609e-10	2.9604e-09	PREDICTED: uncharacterized protein LOC105125740 [Populus euphratica]
LOC105125770	315.345	-1.13119	0.290353	-3.89593	9.78236e-05	0.000258754	PURPLE ACID PHOSPHATASE PRECURSOR family protein [Populus trichocarpa]
LOC105125774	70.8838	-1.22576	0.204465	-5.99494	2.03559e-09	9.80131e-09	PREDICTED: uncharacterized protein LOC105125774 [Populus euphratica]
LOC105125825	454.896	-1.34585	0.111309	-12.0911	1.17722e-33	3.54833e-32	kinase family protein [Populus trichocarpa]
LOC105125843	32.0448	-1.86834	0.262581	-7.1153	1.11668e-12	7.39696e-12	cystatin family protein [Populus trichocarpa]
LOC105125856	178.062	-1.20759	0.153336	-7.87544	3.39535e-15	2.81202e-14	zinc finger family protein [Populus trichocarpa]
LOC105125864	154.223	-1.53805	0.446648	-3.44354	0.000574143	0.00134366	leucine-rich repeat transmembrane protein kinase [Populus trichocarpa]
LOC105125881	508.591	-1.47079	0.225958	-6.5091	7.56013e-11	4.21251e-10	PREDICTED: uncharacterized protein LOC105125881 isoform X3 [Populus euphratica]
LOC105125886	12.8409	-1.21095	0.353694	-3.42373	0.000617686	0.00143888	vesicle-associated membrane family protein [Populus trichocarpa]
LOC105125908	287.713	-1.2589	0.10609	-11.8664	1.76869e-32	4.98127e-31	Dof1 [Populus tomentosa]
LOC105125916	66.6274	-1.39387	0.288509	-4.83127	1.35662e-06	4.67227e-06	UDP-Glycosyltransferase superfamily protein, putative [Theobroma cacao]
LOC105125917	76.06	-1.07458	0.151074	-7.11296	1.13581e-12	7.51846e-12	CONSTANS-like family protein [Populus trichocarpa]
LOC105125929	123.474	-1.57604	0.240387	-6.55625	5.51772e-11	3.11346e-10	protein kinase, putative [Ricinus communis]
LOC105125954	86.8891	-1.41833	0.405286	-3.49958	0.000465985	0.00110611	PREDICTED: protein PMR5-like [Populus euphratica]
LOC105125962	300.549	-1.28278	0.0969967	-13.225	6.29307e-40	2.61121e-38	PREDICTED: integrator complex subunit 3 homolog [Populus euphratica]
LOC105125965	1381.14	-1.37393	0.171821	-7.99628	1.28231e-15	1.10101e-14	protease inhibitor/seed storage/lipid transfer family protein [Populus trichocarpa]
LOC105126013	130.6	-1.24658	0.236221	-5.27718	1.3119e-07	5.12966e-07	cyclin b1-type family protein [Populus trichocarpa]
LOC105126014	109.282	-1.10409	0.15271	-7.23003	4.82899e-13	3.31482e-12	PREDICTED: F-box/kelch-repeat protein At5g26960-like [Populus euphratica]
LOC105126060	119.743	-1.84862	0.193767	-9.54039	1.42291e-21	1.93456e-20	calcium-dependent protein kinase [Populus trichocarpa]
LOC105126069	108.664	-1.20105	0.318832	-3.76704	0.000165192	0.000420569	zinc finger family protein [Populus trichocarpa]
LOC105126076	17491.1	-1.30415	0.133963	-9.73515	2.13495e-22	3.08031e-21	unknown [Populus trichocarpa x Populus deltoides]
LOC105126134	89.784	-1.17069	0.157778	-7.41984	1.17266e-13	8.50439e-13	E3 ubiquitin-protein ligase SINAT2 -like protein [Gossypium arboreum]
LOC105126210	261.959	-1.17197	0.0863393	-13.574	5.71082e-42	2.67887e-40	PREDICTED: uncharacterized protein LOC105126210 isoform X2 [Populus euphratica]
LOC105126229	134.355	-1.91094	0.28282	-6.75673	1.41136e-11	8.43036e-11	PREDICTED: NAC domain-containing protein 19-like isoform X6 [Populus euphratica]
LOC105126244	13.0001	-2.07992	0.657904	-3.16143	0.00156994	0.00341764	PREDICTED: transcription factor bHLH67-like [Populus euphratica]
LOC105126276	11.6409	-1.51324	0.348563	-4.34136	1.41602e-05	4.2516e-05	chromomethylase 3 family protein [Populus trichocarpa]
LOC105126288	333.613	-1.32458	0.192441	-6.88307	5.85764e-12	3.62697e-11	zinc finger family protein [Populus trichocarpa]
LOC105126339	45.8081	-1.02214	0.285254	-3.58327	0.000339322	0.000823672	PREDICTED: polyamine oxidase 1 isoform X2 [Populus euphratica]
LOC105126343	124.357	-1.74736	0.272937	-6.40204	1.53311e-10	8.28037e-10	triacylglycerol lipase, putative [Ricinus communis]
LOC105126396	26.2099	-1.33104	0.269473	-4.93941	7.83585e-07	2.78207e-06	PREDICTED: serine/threonine-protein kinase PBS1 [Populus euphratica]
LOC105126407	39.967	-1.0514	0.335865	-3.13043	0.00174553	0.00377048	PREDICTED: protein ALTERED XYLOGLUCAN 4 [Populus euphratica]
LOC105126469	17.6387	-1.5778	0.292433	-5.39544	6.83569e-08	2.76495e-07	PREDICTED: uncharacterized protein LOC105126469 [Populus euphratica]
LOC105126478	170.617	-1.32079	0.141502	-9.33406	1.01895e-20	1.30512e-19	D1-type cyclin [Populus x canadensis]
LOC105126498	5.1866	-5.51312	1.88295	-2.92791	0.00341245	0.00700242	phototropic-responsive NPH3 family protein [Populus trichocarpa]
LOC105126503	159.765	-1.09775	0.329008	-3.33655	0.00084825	0.00193429	PREDICTED: uncharacterized protein LOC105126503 [Populus euphratica]
LOC105126511	263.955	-1.18388	0.147179	-8.04383	8.707e-16	7.57549e-15	PREDICTED: BTB/POZ domain-containing protein At3g50780-like [Populus euphratica]
LOC105126520	243.686	-1.23532	0.189015	-6.53556	6.33714e-11	3.55838e-10	RING finger protein 5 [Morus notabilis]
LOC105126525	166.254	-1.50217	0.141224	-10.6368	2.00882e-26	3.8612e-25	PREDICTED: UPF0496 protein At2g18630 [Populus euphratica]
LOC105126566	397.291	-1.3089	0.255077	-5.1314	2.87601e-07	1.07598e-06	DECREASED DNA METHYLATION 1 family protein [Populus trichocarpa]
LOC105126578	131.566	-1.53995	0.205856	-7.48068	7.39403e-14	5.45307e-13	Methyltransferase family protein, putative [Theobroma cacao]
LOC105126608	673.816	-1.42407	0.145071	-9.8164	9.56979e-23	1.41772e-21	trichohyalin-related family protein [Populus trichocarpa]
LOC105126610	1134.36	-1.18016	0.130347	-9.05393	1.37907e-19	1.6166e-18	KINASE 2B family protein [Populus trichocarpa]
LOC105126611	105.424	-2.30727	0.213602	-10.8017	3.37842e-27	6.88982e-26	PREDICTED: uncharacterized protein LOC105126611 [Populus euphratica]
LOC105126613	101.465	-1.83586	0.204222	-8.98956	2.4822e-19	2.86649e-18	(1-4)-beta-mannan endohydrolase family protein [Populus trichocarpa]
LOC105126631	78.4218	-1.04614	0.166794	-6.27203	3.56379e-10	1.85579e-09	mitogen-activated protein kinase [Populus laurifolia]
LOC105126655	63.9573	-2.06649	0.247837	-8.3381	7.54931e-17	7.23119e-16	Auxin-induced protein 5NG4, putative [Ricinus communis]
LOC105126660	41.0708	-1.12374	0.219698	-5.11492	3.13875e-07	1.16941e-06	myb family transcription factor family protein [Populus trichocarpa]
LOC105126674	33.7353	-3.42943	0.346635	-9.89349	4.44258e-23	6.7235e-22	Pectin lyase-like superfamily protein isoform 1 [Theobroma cacao]
LOC105126682	147.12	-1.06686	0.174352	-6.11904	9.41423e-10	4.68674e-09	leucine-rich repeat family protein [Populus trichocarpa]
LOC105126705	148.23	-1.95314	0.250999	-7.78146	7.169e-15	5.77274e-14	Histone H4 [Aegilops tauschii]
LOC105126725	128.305	-1.37372	0.20045	-6.8532	7.22164e-12	4.42957e-11	GmMYB29 family protein [Populus trichocarpa]
LOC105126742	8.83123	-1.38238	0.42818	-3.22851	0.00124437	0.00275647	PREDICTED: uncharacterized protein LOC105126742 [Populus euphratica]
LOC105126743	799.149	-1.0121	0.0954027	-10.6087	2.71596e-26	5.16517e-25	basic helix-loop-helix family protein [Populus trichocarpa]
LOC105126762	1062.44	-1.16036	0.184181	-6.30011	2.97426e-10	1.56067e-09	Histone H1 family protein [Populus trichocarpa]
LOC105126764	377.701	-1.80312	0.126736	-14.2274	6.19464e-46	3.52726e-44	WRKY transcription factor 21 family protein [Populus trichocarpa]
LOC105126776	109.759	-1.46637	0.303918	-4.82489	1.4008e-06	4.81587e-06	F-box family protein [Populus trichocarpa]
LOC105126789	104.565	-1.23046	0.187321	-6.56873	5.07471e-11	2.87477e-10	tumor susceptibility family protein [Populus trichocarpa]
LOC105126807	51.7438	3.06347	0.253813	12.0698	1.52518e-33	4.54001e-32	zinc finger family protein [Populus trichocarpa]
LOC105126846	149.808	-1.08902	0.13735	-7.92881	2.21252e-15	1.86956e-14	PREDICTED: fatty-acid-binding protein 1 [Populus euphratica]
LOC105126860	32.0237	-1.35284	0.221675	-6.1028	1.04229e-09	5.163e-09	PREDICTED: uncharacterized protein LOC105126860 isoform X2 [Populus euphratica]
LOC105126911	153.519	-1.35264	0.323349	-4.18321	2.87417e-05	8.25643e-05	GLUCAN SYNTHASE-LIKE 11 family protein [Populus trichocarpa]
LOC105126923	15.108	-1.35801	0.475069	-2.85855	0.00425582	0.00859081	Carbohydrate-binding X8 domain superfamily protein, putative isoform 1 [Theobroma cacao]
LOC105126929	127.193	-1.35677	0.28482	-4.76359	1.90177e-06	6.42602e-06	PREDICTED: uncharacterized protein LOC105126929 [Populus euphratica]
LOC105126931	8.23814	-2.25119	0.714048	-3.15271	0.00161763	0.00351561	xyloglucan endo-1 family protein [Populus trichocarpa]
LOC105126975	68.6989	-1.17815	0.198265	-5.94231	2.81041e-09	1.33092e-08	copper/topa quinone amine oxidase precursor family protein [Populus trichocarpa]
LOC105126989	114.417	-1.66014	0.200024	-8.29969	1.0438e-16	9.88946e-16	raffinose synthase family protein [Populus trichocarpa]
LOC105127015	28.5674	-1.40057	0.335077	-4.17986	2.91693e-05	8.37341e-05	PREDICTED: SEC14 cytosolic factor [Populus euphratica]
LOC105127020	310.688	-1.55123	0.233211	-6.65162	2.89877e-11	1.67951e-10	PREDICTED: NAC domain-containing protein 86-like [Populus euphratica]
LOC105127084	143.427	-1.09537	0.200835	-5.4541	4.92221e-08	2.0298e-07	histone H2A family protein [Populus trichocarpa]
LOC105127092	147.02	-1.11377	0.197413	-5.64184	1.68238e-08	7.30329e-08	Gibberellin 2-beta-dioxygenase, putative [Ricinus communis]
LOC105127120	821.118	-1.6351	0.235367	-6.94701	3.73103e-12	2.35534e-11	PREDICTED: uncharacterized protein LOC105127120 [Populus euphratica]
LOC105127142	65.6488	-2.0282	0.340251	-5.9609	2.50849e-09	1.19522e-08	PREDICTED: tetraspanin-19-like isoform X2 [Populus euphratica]
LOC105127151	334.853	-1.43348	0.312811	-4.58257	4.59292e-06	1.47383e-05	gulonolactone oxidase, putative [Ricinus communis]
LOC105127166	93.2375	-1.52573	0.23733	-6.42871	1.28688e-10	7.00173e-10	PREDICTED: probable lactoylglutathione lyase, chloroplast [Populus euphratica]
LOC105127220	109.844	-1.76904	0.432704	-4.08833	4.34496e-05	0.000121371	DNA binding protein, putative [Ricinus communis]
LOC105127252	253.682	-1.50866	0.14664	-10.2882	7.9624e-25	1.35639e-23	hydrolase family protein [Populus trichocarpa]
LOC105127269	222.451	-1.81527	0.121337	-14.9606	1.3275e-50	9.31031e-49	Stellacyanin, putative [Ricinus communis]
LOC105127292	324.053	-1.00003	0.210165	-4.75829	1.95241e-06	6.57933e-06	PREDICTED: uncharacterized protein LOC105127292 [Populus euphratica]
LOC105127300	14.105	-1.56055	0.40264	-3.8758	0.000106276	0.000279236	PREDICTED: RING-H2 zinc finger protein RHA4a-like [Populus euphratica]
LOC105127301	791.139	-1.86556	0.0873605	-21.3548	3.52244e-101	1.60774e-98	PREDICTED: LOW QUALITY PROTEIN: auxin response factor 9-like [Populus euphratica]
LOC105127302	85.4019	-1.80649	0.237603	-7.60295	2.89454e-14	2.22067e-13	3-ketoacyl-acyl carrier protein synthase I [Theobroma cacao]
LOC105127321	14.1297	-1.09767	0.313495	-3.5014	0.000462825	0.00109933	proline-rich family protein [Populus trichocarpa]
LOC105127332	834.115	-1.00766	0.221466	-4.54997	5.36546e-06	1.70423e-05	Uncharacterized protein isoform 1 [Theobroma cacao]
LOC105127354	737.184	-1.33312	0.128452	-10.3783	3.11187e-25	5.48969e-24	M protein repeat-containing [Populus trichocarpa]
LOC105127365	151.239	-1.63052	0.158649	-10.2775	8.89809e-25	1.50606e-23	AP2 domain-containing transcription factor family protein [Populus trichocarpa]
LOC105127367	98.8196	-1.5602	0.278826	-5.59562	2.19841e-08	9.40564e-08	leucine-rich repeat transmembrane protein kinase [Populus trichocarpa]
LOC105127368	145.252	-1.63843	0.188456	-8.69395	3.50044e-18	3.71284e-17	aldose 1-epimerase, putative [Ricinus communis]
LOC105127408	273.586	-2.42081	0.514012	-4.70963	2.48162e-06	8.23245e-06	PREDICTED: LOW QUALITY PROTEIN: transforming growth factor-beta receptor-associated protein 1 homolog [Populus euphratica]
LOC105127422	70.8289	-1.77861	0.433485	-4.10304	4.07751e-05	0.0001144	PREDICTED: neurogenic locus notch homolog protein 3-like [Populus euphratica]
LOC105127431	103.785	-2.04344	0.210015	-9.72997	2.24667e-22	3.23825e-21	PREDICTED: uncharacterized protein LOC105127431 isoform X2 [Populus euphratica]
LOC105127464	1198.25	-1.29201	0.125463	-10.298	7.19695e-25	1.22964e-23	kinase, putative [Ricinus communis]
LOC105127482	16.6101	-1.73156	0.358849	-4.82533	1.39771e-06	4.80699e-06	PREDICTED: uncharacterized protein LOC105127482 [Populus euphratica]
LOC105127497	77.4908	-1.36757	0.21075	-6.48907	8.63666e-11	4.78235e-10	Thylakoid lumenal 25.6 kDa family protein [Populus trichocarpa]
LOC105127499	501.529	-1.69917	0.246765	-6.88577	5.74775e-12	3.56122e-11	Gamma-tonoplast intrinsic protein 3 [Populus trichocarpa]
LOC105127517	75.9903	-1.99309	0.249137	-8	1.24419e-15	1.06988e-14	ACT domain-containing family protein [Populus trichocarpa]
LOC105127522	16.9871	-1.01759	0.331069	-3.07366	0.00211453	0.00450663	integral membrane family protein [Populus trichocarpa]
LOC105127542	82.1692	-1.46303	0.313861	-4.6614	3.14068e-06	1.02882e-05	PREDICTED: uncharacterized protein LOC105127542 [Populus euphratica]
LOC105127545	226.088	-1.0914	0.110778	-9.85217	6.70797e-23	1.00515e-21	Kin17 DNA-binding family protein [Populus trichocarpa]
LOC105127564	624.82	-1.0223	0.100248	-10.1978	2.02842e-24	3.3483e-23	XH/XS domain-containing family protein [Populus trichocarpa]
LOC105127571	153.219	-1.03644	0.214604	-4.82956	1.36838e-06	4.70875e-06	B-type cell cycle switch protein ccs52B [Populus trichocarpa]
LOC105127580	81.1599	-1.80236	0.407042	-4.42795	9.51311e-06	2.92207e-05	PREDICTED: vacuolar amino acid transporter 1 [Populus euphratica]
LOC105127606	112.884	-1.78044	0.297897	-5.97671	2.27694e-09	1.08923e-08	PREDICTED: haloacid dehalogenase-like hydrolase domain-containing protein 3 isoform X2 [Populus euphratica]
LOC105127608	1523.82	-1.71407	0.145263	-11.7997	3.91557e-32	1.08158e-30	Two-component response regulator ARR8 family protein [Populus trichocarpa]
LOC105127615	1756.71	-1.10474	0.0711461	-15.5277	2.25311e-54	1.88886e-52	ATP sulfurylase family protein [Populus trichocarpa]
LOC105127616	55.1583	-1.19893	0.276297	-4.33927	1.42956e-05	4.28959e-05	glutaredoxin family protein [Populus trichocarpa]
LOC105127627	111.301	-1.56474	0.209385	-7.47302	7.83736e-14	5.76524e-13	ankyrin repeat family protein [Populus trichocarpa]
LOC105127646	2181.64	-1.209	0.147113	-8.21815	2.06675e-16	1.90479e-15	Ubiquitin-conjugating enzyme E2 13 family protein [Populus trichocarpa]
LOC105127731	111.484	-1.89308	0.270966	-6.98641	2.82013e-12	1.80528e-11	CBL-interacting protein kinase 4 [Populus trichocarpa]
LOC105127766	424.682	-1.65103	0.381105	-4.33221	1.47623e-05	4.41992e-05	PREDICTED: amino acid permease 3-like isoform X2 [Populus euphratica]
LOC105127785	342.589	-1.2649	0.199864	-6.32882	2.47037e-10	1.30811e-09	PREDICTED: uncharacterized protein LOC105127785 isoform X2 [Populus euphratica]
LOC105127806	57.1916	-1.61976	0.173531	-9.33414	1.0181e-20	1.30461e-19	PREDICTED: uncharacterized protein LOC105127806 isoform X2 [Populus euphratica]
LOC105127835	787.661	-1.04639	0.109961	-9.51598	1.80009e-21	2.4249e-20	PREDICTED: DIS3-like exonuclease 2 [Populus euphratica]
LOC105127854	1187.43	-1.33031	0.0946954	-14.0484	7.88446e-45	4.19848e-43	oxysterol-binding family protein [Populus trichocarpa]
LOC105127855	441.709	-1.44607	0.104283	-13.8667	1.00806e-43	5.11231e-42	putative phosphatidylinositol-4-phosphate 5-kinase mRNA family protein [Populus trichocarpa]
LOC105127877	15.7679	-1.00252	0.273136	-3.67041	0.000242158	0.000601525	PREDICTED: uncharacterized protein LOC105127877 [Populus euphratica]
LOC105127896	109.403	-1.22072	0.190272	-6.41563	1.40246e-10	7.60613e-10	Low affinity sulfate transporter 3 family protein [Populus trichocarpa]
LOC105127913	107.529	-1.6528	0.267673	-6.17469	6.62934e-10	3.35021e-09	kinase family protein [Populus trichocarpa]
LOC105127933	925.456	-1.51486	0.300147	-5.04706	4.48663e-07	1.64035e-06	pyruvate decarboxylase family protein [Populus trichocarpa]
LOC105127959	128.217	-1.34587	0.27915	-4.82133	1.42601e-06	4.89801e-06	Ethylene-responsive transcription factor, putative [Ricinus communis]
LOC105127981	399.686	-1.58199	0.184415	-8.57844	9.61647e-18	9.85115e-17	leucine-rich repeat receptor-like protein kinase [Populus trichocarpa]
LOC105127997	1236.15	-1.53096	0.147723	-10.3637	3.62626e-25	6.362e-24	ERF domain protein 11 [Populus trichocarpa]
LOC105128002	11874.8	-1.07807	0.107483	-10.0302	1.12303e-23	1.77141e-22	unknown [Populus trichocarpa]
LOC105128096	191.968	-1.09873	0.171696	-6.39928	1.5611e-10	8.42362e-10	PREDICTED: protein STRUBBELIG-RECEPTOR FAMILY 3-like isoform X4 [Populus euphratica]
LOC105128140	1180.24	-1.45036	0.163192	-8.88743	6.25368e-19	6.99435e-18	SWITCH1 family protein [Populus trichocarpa]
LOC105128210	69.0058	-1.63315	0.165695	-9.85636	6.43373e-23	9.66067e-22	myb family transcription factor family protein [Populus trichocarpa]
LOC105128243	390.004	-1.73314	0.209314	-8.28008	1.23097e-16	1.16168e-15	PREDICTED: lysine-specific demethylase JMJ706-like isoform X2 [Populus euphratica]
LOC105128263	588.661	-1.16565	0.0744248	-15.6621	2.7467e-55	2.37896e-53	SNARE associated Golgi protein family [Theobroma cacao]
LOC105128273	33.6171	-1.72272	0.27737	-6.21091	5.26792e-10	2.6944e-09	RING/U-box superfamily protein, putative [Theobroma cacao]
LOC105128300	542.653	-1.52627	0.198429	-7.69179	1.45089e-14	1.14146e-13	Lsd one like 1 isoform 1 [Theobroma cacao]
LOC105128316	125.731	-1.00272	0.145416	-6.89556	5.36522e-12	3.33716e-11	Pyruvate kinase isozyme G family protein [Populus trichocarpa]
LOC105128321	832.249	-1.43325	0.265443	-5.39948	6.68333e-08	2.70675e-07	PREDICTED: type I inositol 1,4,5-trisphosphate 5-phosphatase 2-like isoform X3 [Populus euphratica]
LOC105128410	1346.74	-1.10142	0.0891593	-12.3534	4.6685e-35	1.5307e-33	PREDICTED: KH domain-containing protein At1g09660/At1g09670 [Populus euphratica]
LOC105128436	429.807	-1.2048	0.113453	-10.6193	2.42305e-26	4.62956e-25	auxin response factor 1 family protein [Populus trichocarpa]
LOC105128437	39.2047	-1.43964	0.270648	-5.31922	1.04212e-07	4.12304e-07	PREDICTED: mitotic spindle checkpoint protein MAD1 isoform X3 [Populus euphratica]
LOC105128451	64.2403	-1.8777	0.326724	-5.74704	9.08188e-09	4.06648e-08	disease resistance RPP13-like protein 4 [Populus trichocarpa]
LOC105128501	53.1372	-1.629	0.396508	-4.10837	3.98456e-05	0.000112033	ABC transporter family protein [Populus trichocarpa]
LOC105128507	82.6124	-1.16502	0.392597	-2.96748	0.00300256	0.00622395	PREDICTED: dof zinc finger protein DOF3.6-like isoform X2 [Populus euphratica]
LOC105128511	290.327	-1.16576	0.248146	-4.69788	2.62873e-06	8.6934e-06	PREDICTED: probable mitochondrial chaperone BCS1-B [Populus euphratica]
LOC105128539	324.088	-1.53361	0.177743	-8.62824	6.23041e-18	6.49585e-17	Dof-type zinc finger DNA-binding family protein isoform 1 [Theobroma cacao]
LOC105128549	201.032	-1.0448	0.108926	-9.59187	8.65059e-22	1.19763e-20	PREDICTED: uncharacterized protein LOC105128549 [Populus euphratica]
LOC105128551	54.8101	-1.74728	0.241409	-7.23784	4.559e-13	3.14073e-12	PREDICTED: transcription factor WER-like isoform X4 [Populus euphratica]
LOC105128559	40.477	-1.04999	0.359188	-2.92323	0.00346418	0.00710047	PREDICTED: uncharacterized protein LOC105128559 [Populus euphratica]
LOC105128576	329.545	-1.12211	0.0864826	-12.9749	1.69716e-38	6.64874e-37	rac gtpase, putative [Ricinus communis]
LOC105128582	123.618	-1.6064	0.215717	-7.44678	9.56489e-14	6.99665e-13	PREDICTED: uncharacterized protein LOC105128582 [Populus euphratica]
LOC105128583	3067.47	-1.30616	0.133952	-9.75097	1.82717e-22	2.64861e-21	xanthine/uracil permease family protein [Populus trichocarpa]
LOC105128597	393.649	-1.00586	0.105903	-9.49796	2.14051e-21	2.86681e-20	PREDICTED: U-box domain-containing protein 38 [Populus euphratica]
LOC105128606	1187.15	-1.79096	0.182602	-9.80802	1.0399e-22	1.53598e-21	PREDICTED: two-component response regulator ARR5-like isoform X2 [Populus euphratica]
LOC105128622	193.941	-1.11173	0.113454	-9.7989	1.1382e-22	1.67497e-21	basic helix-loop-helix family protein [Populus trichocarpa]
LOC105128627	13.5208	-1.38717	0.347718	-3.98936	6.62511e-05	0.000179773	zinc finger family protein [Populus trichocarpa]
LOC105128640	1209.18	-1.18336	0.171931	-6.88277	5.86997e-12	3.63382e-11	putative plasma membrane H+ ATPase family protein [Populus trichocarpa]
LOC105128648	223.382	-1.2996	0.103734	-12.5283	5.22998e-36	1.80321e-34	unnamed protein product [Vitis vinifera]
LOC105128649	10.7091	-1.45093	0.369562	-3.92609	8.63385e-05	0.000230388	short chain alcohol dehydrogenase, putative [Ricinus communis]
LOC105128717	21.7784	-2.03005	0.355989	-5.70255	1.18027e-08	5.20853e-08	PREDICTED: uncharacterized protein LOC105128717 [Populus euphratica]
LOC105128735	260.04	-1.03761	0.297919	-3.48285	0.000496102	0.00117295	unknown [Populus trichocarpa x Populus deltoides]
LOC105128817	112.288	-1.01186	0.197424	-5.1253	2.97064e-07	1.10907e-06	Zinc finger protein CONSTANS-LIKE 6 [Populus trichocarpa]
LOC105128823	13.5617	-1.78812	0.351176	-5.09181	3.54652e-07	1.31367e-06	leucine-rich repeat family protein [Populus trichocarpa]
LOC105128831	20.5	-3.34711	0.674252	-4.96419	6.8989e-07	2.46739e-06	PREDICTED: cytochrome P450 83B1-like [Populus euphratica]
LOC105128844	20.0721	-1.5944	0.535548	-2.97713	0.0029096	0.00604826	auxin-responsive family protein [Populus trichocarpa]
LOC105128860	7.58176	-1.89978	0.572979	-3.31562	0.000914414	0.00207398	PREDICTED: WEB family protein At1g75720-like [Populus euphratica]
LOC105128861	221.689	-1.78455	0.174015	-10.2552	1.122e-24	1.88563e-23	PREDICTED: uncharacterized protein LOC105128861 isoform X1 [Populus euphratica]
LOC105128924	18.2647	-2.01357	0.636345	-3.16427	0.00155474	0.00338866	PREDICTED: putative E3 ubiquitin-protein ligase LIN-1 [Populus euphratica]
LOC105128925	1142.94	-1.49443	0.136386	-10.9573	6.12763e-28	1.31395e-26	AP2/ERF super family protein [Hevea brasiliensis]
LOC105128937	138.048	-1.67012	0.192223	-8.68844	3.67459e-18	3.88467e-17	PREDICTED: uncharacterized protein LOC105128937 isoform X3 [Populus euphratica]
LOC105128946	349.055	-1.27677	0.155551	-8.20807	2.24769e-16	2.06625e-15	ACT domain-containing family protein [Populus trichocarpa]
LOC105129009	100.691	-1.54381	0.296243	-5.2113	1.87518e-07	7.17795e-07	scarecrow transcription factor family protein [Populus trichocarpa]
LOC105129065	270.011	-1.57088	0.310764	-5.0549	4.30613e-07	1.57736e-06	L-asparaginase family protein [Populus trichocarpa]
LOC105129081	767.955	-1.13104	0.106536	-10.6165	2.49772e-26	4.76906e-25	PREDICTED: uncharacterized protein LOC105129081 isoform X2 [Populus euphratica]
LOC105129092	64.022	-1.1187	0.230683	-4.84948	1.23784e-06	4.27761e-06	fringe-related family protein [Populus trichocarpa]
LOC105129107	40.9187	-1.56046	0.238894	-6.53201	6.48941e-11	3.63933e-10	PREDICTED: uncharacterized protein LOC105129107 [Populus euphratica]
LOC105129119	207.218	-1.70838	0.15367	-11.1172	1.03521e-28	2.31294e-27	PREDICTED: uncharacterized protein LOC105129119 isoform X2 [Populus euphratica]
LOC105129150	71.5594	-1.46479	0.170693	-8.58139	9.37318e-18	9.60877e-17	PREDICTED: uncharacterized protein LOC105129150 [Populus euphratica]
LOC105129151	2068.89	-1.62682	0.105704	-15.3903	1.90229e-53	1.52368e-51	LIGHT-HARVESTING CHLOROPHYLL BINDING protein 3 [Populus trichocarpa]
LOC105129174	126.316	-1.90854	0.195314	-9.77166	1.48993e-22	2.17476e-21	PREDICTED: uncharacterized protein LOC105129174 [Populus euphratica]
LOC105129176	489.758	-1.06195	0.204149	-5.20181	1.97358e-07	7.53755e-07	no apical meristem family protein [Populus trichocarpa]
LOC105129188	19.2373	-2.37022	0.339571	-6.98004	2.95098e-12	1.88526e-11	PREDICTED: uncharacterized protein LOC105129188 [Populus euphratica]
LOC105129210	363.492	-1.07628	0.0679113	-15.8484	1.44276e-56	1.31286e-54	Kinase superfamily protein [Theobroma cacao]
LOC105129212	148.144	-1.224	0.17727	-6.90472	5.0303e-12	3.13631e-11	Inner membrane protein oxaA [Theobroma cacao]
LOC105129224	488.574	-1.04878	0.122661	-8.55023	1.22847e-17	1.25087e-16	PREDICTED: uncharacterized protein LOC105129224 [Populus euphratica]
LOC105129283	20.0031	-5.09991	0.61896	-8.23949	1.72951e-16	1.60478e-15	Regulator of Vps4 activity in the MVB pathway protein, putative [Theobroma cacao]
LOC105129284	241.855	-1.04272	0.0910223	-11.4556	2.20353e-30	5.44351e-29	basic helix-loop-helix family protein [Populus trichocarpa]
LOC105129311	752.777	-1.40252	0.212222	-6.60873	3.8762e-11	2.21988e-10	leucine-rich repeat family protein [Populus trichocarpa]
LOC105129327	55.4119	-1.40677	0.238789	-5.89126	3.83258e-09	1.78731e-08	plant mitotic spindle assembly checkpoint protein mad2, putative [Ricinus communis]
LOC105129328	1953.93	-1.2399	0.172335	-7.19469	6.2605e-13	4.24978e-12	unknown [Populus trichocarpa]
LOC105129333	165.065	-1.87557	0.265284	-7.07003	1.54898e-12	1.01275e-11	ankyrin repeat-containing protein, putative [Ricinus communis]
LOC105129345	993.028	-1.36832	0.153528	-8.91254	4.98765e-19	5.62872e-18	lipoxygenase family protein [Populus trichocarpa]
LOC105129350	250.068	-1.67354	0.117752	-14.2123	7.68251e-46	4.33158e-44	PREDICTED: uncharacterized protein LOC105129350 isoform X3 [Populus euphratica]
LOC105129398	265.657	-1.71149	0.101747	-16.821	1.71257e-63	2.05187e-61	unknown [Populus trichocarpa]
LOC105129404	425.315	-1.30151	0.394829	-3.29639	0.000979359	0.0022103	glucan endo-1 family protein [Populus trichocarpa]
LOC105129418	56.9472	-1.22284	0.312052	-3.9187	8.90277e-05	0.000236992	PREDICTED: uncharacterized protein LOC105129418 isoform X2 [Populus euphratica]
LOC105129429	68.9204	-1.00278	0.321937	-3.11485	0.00184041	0.00395968	phragmoplast-associated kinesin-related protein 2 [Populus trichocarpa]
LOC105129445	16.1051	-1.67199	0.542364	-3.08277	0.00205081	0.00438122	PREDICTED: uncharacterized protein LOC105129445 [Populus euphratica]
LOC105129489	676.87	-1.06832	0.103424	-10.3295	5.18342e-25	8.9251e-24	PREDICTED: uncharacterized protein LOC105129489 isoform X9 [Populus euphratica]
LOC105129519	450.232	-1.63654	0.0915816	-17.8697	2.02943e-71	3.33464e-69	putative leucine-rich repeat transmembrane protein kinase [Populus trichocarpa]
LOC105129550	156.194	-2.37026	0.151184	-15.678	2.14001e-55	1.86473e-53	PREDICTED: non-specific lipid-transfer protein-like [Populus euphratica]
LOC105129558	22.954	-1.74157	0.330588	-5.26808	1.37859e-07	5.37436e-07	Leucine-rich repeat protein kinase family protein isoform 1 [Theobroma cacao]
LOC105129584	373.07	-1.65566	0.28583	-5.79247	6.93606e-09	3.15081e-08	alpha-l-fucosidase, putative [Ricinus communis]
LOC105129585	999.566	-1.43548	0.216931	-6.61724	3.65964e-11	2.10382e-10	subtilase family protein [Populus trichocarpa]
LOC105129605	1198.54	-1.31344	0.122933	-10.6842	1.20715e-26	2.36615e-25	PREDICTED: serine/arginine-rich splicing factor RS40 isoform X3 [Populus euphratica]
LOC105129615	1442.53	-1.41113	0.155447	-9.07792	1.10673e-19	1.31125e-18	RecName: Full=L-idonate 5-dehydrogenase
LOC105129628	159.694	-1.02601	0.131806	-7.78423	7.01387e-15	5.65099e-14	F-box family protein [Populus trichocarpa]
LOC105129643	74.888	-1.63835	0.15767	-10.391	2.72445e-25	4.82103e-24	Agglutinin alpha chain [Gossypium arboreum]
LOC105129649	11.6266	-1.90086	0.535642	-3.54874	0.000387074	0.000930628	PREDICTED: WD repeat-containing protein RUP2 [Populus euphratica]
LOC105129662	76.1662	-1.12267	0.185684	-6.04612	1.48375e-09	7.2412e-09	pectinacetylesterase family protein [Populus trichocarpa]
LOC105129695	4.9189	-3.20442	0.750954	-4.26713	1.98004e-05	5.81515e-05	PREDICTED: disease resistance protein RGA2-like [Populus euphratica]
LOC105129702	225.036	-1.56989	0.141133	-11.1235	9.64302e-29	2.15618e-27	cationic amino acid transporter 1 family protein [Populus trichocarpa]
LOC105129739	149.803	-1.34008	0.143628	-9.33027	1.05597e-20	1.35013e-19	PREDICTED: phosphoglycerate mutase-like protein 1 [Populus euphratica]
LOC105129756	60.7745	-1.09967	0.24621	-4.46638	7.95524e-06	2.47033e-05	PREDICTED: uncharacterized protein LOC105129756 isoform X3 [Populus euphratica]
LOC105129770	184.049	-1.55271	0.319503	-4.85978	1.17514e-06	4.07219e-06	PREDICTED: uncharacterized protein LOC105129770 [Populus euphratica]
LOC105129787	63.6715	-1.78231	0.288627	-6.17513	6.61078e-10	3.34259e-09	PREDICTED: senescence-associated carboxylesterase 101-like isoform X3 [Populus euphratica]
LOC105129789	39.172	-1.35749	0.334454	-4.05883	4.932e-05	0.000136602	PREDICTED: serine carboxypeptidase-like 18 isoform X2 [Populus euphratica]
LOC105129793	190.212	-1.0306	0.228748	-4.50541	6.62462e-06	2.0762e-05	PREDICTED: uncharacterized protein LOC105129793 isoform X3 [Populus euphratica]
LOC105129834	184.283	-1.5546	0.185475	-8.38176	5.21427e-17	5.05176e-16	PREDICTED: uncharacterized protein LOC105129834 [Populus euphratica]
LOC105129835	1445.49	-1.54146	0.148742	-10.3633	3.64107e-25	6.38408e-24	phosphatase 2C family protein [Populus trichocarpa]
LOC105129853	66.2553	-1.80368	0.290393	-6.21117	5.25931e-10	2.69143e-09	5-methylthioribose kinase family protein [Populus trichocarpa]
LOC105129880	60.5124	-1.11266	0.350455	-3.1749	0.00149887	0.00327732	PREDICTED: uncharacterized protein LOC105129880 [Populus euphratica]
LOC105129920	130.894	-1.11999	0.149224	-7.50542	6.12315e-14	4.55435e-13	PREDICTED: serine/threonine-protein kinase tricorner isoform X4 [Populus euphratica]
LOC105129933	10481	-1.03164	0.120124	-8.58812	8.84002e-18	9.09788e-17	-
LOC105129936	7.72562	-2.25871	0.773683	-2.91943	0.00350674	0.00718105	PREDICTED: ethylene-responsive transcription factor ERF096-like [Populus euphratica]
LOC105129937	256.672	-1.14556	0.136846	-8.37113	5.70685e-17	5.51228e-16	zinc finger family protein [Populus trichocarpa]
LOC105129982	8.7425	-1.41151	0.409074	-3.45049	0.000559563	0.00131156	PREDICTED: E3 ubiquitin protein ligase DRIP2-like [Populus euphratica]
LOC105129994	873.276	-1.44391	0.12523	-11.5301	9.30441e-31	2.34898e-29	CBL-interacting serine/threonine-protein kinase 4-like [Populus euphratica]
LOC105130005	784.556	-1.04544	0.089952	-11.6222	3.17831e-31	8.26333e-30	calmodulin 8 family protein [Populus trichocarpa]
LOC105130008	281.228	-1.40636	0.122089	-11.5192	1.05603e-30	2.64975e-29	ATP sulfurylase family protein [Populus trichocarpa]
LOC105130022	136.43	-1.12153	0.258577	-4.33731	1.44235e-05	4.32571e-05	PREDICTED: protein lin-12-like isoform X2 [Populus euphratica]
LOC105130080	30.2981	-2.12004	0.593687	-3.57098	0.000355652	0.000860767	3-hydroxy-3-methylglutaryl coenzyme A reductase family protein [Populus trichocarpa]
LOC105130098	4397.34	-1.18145	0.183617	-6.4343	1.24043e-10	6.7567e-10	polypeptide precursor of photosystem II family protein [Populus trichocarpa]
LOC105130127	841.934	-1.06785	0.153712	-6.9471	3.72865e-12	2.35435e-11	endoribonuclease L-PSP family protein [Populus trichocarpa]
LOC105130142	27.8392	-1.49061	0.366921	-4.06247	4.85561e-05	0.000134745	cytochrome P450, putative [Ricinus communis]
LOC105130163	42.1432	-2.20492	0.359208	-6.13829	8.34171e-10	4.1723e-09	plastocyanin-like domain-containing family protein [Populus trichocarpa]
LOC105130171	7398.1	-1.5652	0.128883	-12.1444	6.14319e-34	1.87325e-32	PREDICTED: protein translation factor SUI1 homolog [Populus euphratica]
LOC105130178	95.4991	-1.51407	0.210964	-7.17691	7.13031e-13	4.81409e-12	NON RACE-SPECIFIC DISEASE RESISTANCE 1 family protein [Populus trichocarpa]
LOC105130193	24.3572	-1.13204	0.283057	-3.99934	6.35204e-05	0.000172967	PREDICTED: 21.7 kDa class VI heat shock protein-like isoform X2 [Populus euphratica]
LOC105130200	41.2288	-1.24591	0.292041	-4.26624	1.98799e-05	5.83789e-05	PREDICTED: probable leucine-rich repeat receptor-like serine/threonine-protein kinase At5g15730 [Populus euphratica]
LOC105130211	19.7598	-1.33727	0.365141	-3.66234	0.000249923	0.000619315	ethylene-responsive family protein [Populus trichocarpa]
LOC105130274	221.851	-1.55985	0.203872	-7.65113	1.99222e-14	1.55121e-13	PREDICTED: uncharacterized protein LOC105130274 [Populus euphratica]
LOC105130276	234.239	-1.91597	0.226243	-8.46862	2.4832e-17	2.46138e-16	PREDICTED: uncharacterized protein LOC105130276 isoform X2 [Populus euphratica]
LOC105130284	15.4759	-1.35116	0.363668	-3.71535	0.00020292	0.000509603	PREDICTED: BTB/POZ domain-containing protein DOT3-like isoform X2 [Populus euphratica]
LOC105130308	502.621	-1.6819	0.201954	-8.32816	8.21058e-17	7.84109e-16	ATP-binding cassette transporter, putative [Ricinus communis]
LOC105130348	40.4095	-1.56255	0.231614	-6.74637	1.51591e-11	9.02669e-11	PREDICTED: beta-galactosidase 6 isoform X2 [Populus euphratica]
LOC105130349	51.9736	-1.27931	0.191231	-6.68985	2.23393e-11	1.30669e-10	PREDICTED: LOW QUALITY PROTEIN: probable glucan 1,3-alpha-glucosidase [Populus euphratica]
LOC105130354	46.8243	-1.03085	0.186902	-5.51548	3.47821e-08	1.45796e-07	PREDICTED: psbP domain-containing protein 2, chloroplastic-like isoform X2 [Populus euphratica]
LOC105130378	400.283	-1.53155	0.10005	-15.3078	6.78095e-53	5.2699e-51	PREDICTED: probable methyltransferase PMT26 isoform X6 [Populus euphratica]
LOC105130393	217.453	-1.26938	0.12315	-10.3076	6.50913e-25	1.11543e-23	PREDICTED: uncharacterized protein LOC105130393 [Populus euphratica]
LOC105130396	116.97	-1.51306	0.17219	-8.78717	1.53379e-18	1.67442e-17	glycoside hydrolase family 28 family protein [Populus trichocarpa]
LOC105130412	223.208	-2.59679	0.29467	-8.81255	1.22326e-18	1.34358e-17	endonuclease/exonuclease/phosphatase family protein [Populus trichocarpa]
LOC105130471	38.4006	-1.54612	0.208916	-7.40068	1.3549e-13	9.77426e-13	PREDICTED: uncharacterized protein LOC105130471 isoform X1 [Populus euphratica]
LOC105130482	487.883	-1.21139	0.154954	-7.81775	5.37759e-15	4.38301e-14	Growth-regulating factor 1, putative isoform 1 [Theobroma cacao]
LOC105130485	270.593	-1.32411	0.272482	-4.85943	1.17725e-06	4.07882e-06	PREDICTED: AP2-like ethylene-responsive transcription factor ANT isoform X2 [Populus euphratica]
LOC105130487	800.404	-1.29675	0.0981623	-13.2102	7.66035e-40	3.1694e-38	Squalene monooxygenase, putative [Ricinus communis]
LOC105130489	37.3549	-1.14736	0.385823	-2.97379	0.00294147	0.00610745	1-aminocyclopropane-1-carboxylic acid synthase family protein [Populus trichocarpa]
LOC105130490	69.5943	-1.72129	0.333566	-5.16027	2.46595e-07	9.30433e-07	Myb domain protein 84, putative [Theobroma cacao]
LOC105130493	850.845	-1.23601	0.13976	-8.84374	9.25635e-19	1.02293e-17	Homeobox-leucine zipper protein HAT9 [Populus trichocarpa]
LOC105130536	270.211	-1.50946	0.155277	-9.72104	2.4526e-22	3.52271e-21	PREDICTED: uncharacterized protein LOC105130536 isoform X4 [Populus euphratica]
LOC105130573	19.9466	-1.35293	0.345294	-3.91818	8.92192e-05	0.000237458	PREDICTED: uncharacterized protein LOC105130573 [Populus euphratica]
LOC105130586	863.948	-1.3544	0.167595	-8.08139	6.40334e-16	5.65157e-15	WRKY transcription factor 9 [(Populus tomentosa x Populus bolleana) x Populus tomentosa]
LOC105130592	45.621	-2.03756	0.399566	-5.09943	3.40681e-07	1.26453e-06	armadillo/beta-catenin repeat family protein [Populus trichocarpa]
LOC105130628	44.5172	-1.3108	0.265489	-4.9373	7.92125e-07	2.81066e-06	PREDICTED: carboxymethylenebutenolidase homolog [Populus euphratica]
LOC105130637	610.137	-1.52273	0.175323	-8.6853	3.77755e-18	3.99057e-17	leucine-rich repeat transmembrane protein kinase [Populus trichocarpa]
LOC105130657	124.85	-1.16205	0.132639	-8.76103	1.93477e-18	2.09624e-17	PREDICTED: deSI-like protein At4g17486 [Populus euphratica]
LOC105130667	136.499	-1.06703	0.266192	-4.00852	6.11007e-05	0.000166899	B-type cell cycle switch protein ccs52B [Populus trichocarpa]
LOC105130695	77.726	-1.83291	0.437713	-4.18748	2.82071e-05	8.11257e-05	PREDICTED: cytochrome P450 734A1-like [Populus euphratica]
LOC105130766	1182.39	-1.38718	0.147372	-9.4128	4.83078e-21	6.31691e-20	zinc finger family protein [Populus trichocarpa]
LOC105130777	82.6992	-1.71974	0.183804	-9.35636	8.25332e-21	1.06519e-19	esterase/lipase/thioesterase family protein [Populus trichocarpa]
LOC105130780	42.5582	-1.46224	0.345093	-4.23723	2.26297e-05	6.59823e-05	unknown [Populus trichocarpa]
LOC105130833	142.951	-1.60245	0.141882	-11.2943	1.40042e-29	3.27924e-28	HD-ZIP family protein [Populus trichocarpa]
LOC105130836	15.7677	-1.02071	0.362932	-2.8124	0.00491737	0.00981665	PREDICTED: uncharacterized protein LOC105130836 [Populus euphratica]
LOC105130850	20.3914	-1.51171	0.452529	-3.34058	0.000836024	0.00190853	QUARTET 3 family protein [Populus trichocarpa]
LOC105130894	1078.16	-1.34162	0.153828	-8.72151	2.74522e-18	2.9389e-17	syringolide-induced protein 1-3-1B [Populus trichocarpa]
LOC105130899	63.2935	-1.16962	0.156465	-7.47528	7.70424e-14	5.67457e-13	homeobox-leucine zipper family protein [Populus trichocarpa]
LOC105130945	76.1164	-1.7407	0.169838	-10.2491	1.19401e-24	2.00197e-23	PREDICTED: uncharacterized protein LOC105130945 [Populus euphratica]
LOC105131006	1212.3	-1.31573	0.157978	-8.32855	8.18384e-17	7.81815e-16	PREDICTED: uncharacterized protein LOC105131006 [Populus euphratica]
LOC105131015	1093.84	-1.54806	0.0779388	-19.8625	8.58987e-88	2.54641e-85	kinase family protein [Populus trichocarpa]
LOC105131033	982.931	-1.32036	0.0760934	-17.3518	1.91228e-67	2.81988e-65	F-box family protein, putative [Theobroma cacao]
LOC105131034	1048.99	-1.00375	0.077122	-13.0151	1.00363e-38	3.97512e-37	zinc finger family protein [Populus trichocarpa]
LOC105131041	60.4088	-1.77002	0.273009	-6.48335	8.971e-11	4.95698e-10	Uncharacterized protein TCM_041604 [Theobroma cacao]
LOC105131098	11.1329	-1.55818	0.36736	-4.24157	2.21958e-05	6.48223e-05	PREDICTED: E3 ubiquitin-protein ligase MARCH1 [Populus euphratica]
LOC105131115	172.802	-1.49643	0.281201	-5.32159	1.02866e-07	4.07537e-07	PREDICTED: cucumisin-like isoform X2 [Populus euphratica]
LOC105131126	85.2225	-1.4367	0.454476	-3.16123	0.00157106	0.00341982	unknown [Populus trichocarpa]
LOC105131170	39.222	-1.06002	0.338843	-3.12835	0.00175792	0.00379639	PREDICTED: shugoshin-1 isoform X2 [Populus euphratica]
LOC105131171	171.779	-1.87396	0.284844	-6.57888	4.73995e-11	2.69203e-10	PREDICTED: protein enabled homolog [Populus euphratica]
LOC105131173	1209.13	-1.20498	0.167133	-7.2097	5.60769e-13	3.82469e-12	zinc finger family protein [Populus trichocarpa]
LOC105131178	21.3618	-1.4892	0.263962	-5.64173	1.6835e-08	7.30704e-08	alcohol-dehydrogenase family protein [Populus trichocarpa]
LOC105131199	48.4061	-1.75489	0.235757	-7.44363	9.79559e-14	7.15812e-13	WD-40 repeat family protein [Populus trichocarpa]
LOC105131216	36.9176	-1.09902	0.285385	-3.851	0.000117635	0.000307006	1-phosphatidylinositol-4,5-bisphosphate phosphodiesterase epsilon-1 [Theobroma cacao]
LOC105131244	226.788	-1.03899	0.145945	-7.11903	1.08689e-12	7.20625e-12	phagocytosis and cell motility protein ELMO1 [Populus trichocarpa]
LOC105131255	62.3039	-1.1649	0.183414	-6.3512	2.13637e-10	1.1372e-09	PREDICTED: uncharacterized protein LOC105131255 [Populus euphratica]
LOC105131296	133.997	-1.38948	0.109376	-12.7037	5.63821e-37	2.04705e-35	PREDICTED: acyltransferase-like protein At1g54570, chloroplastic isoform X3 [Populus euphratica]
LOC105131301	57.5549	-1.33516	0.250404	-5.33202	9.71239e-08	3.86172e-07	pentatricopeptide repeat-containing family protein [Populus trichocarpa]
LOC105131314	48.3824	-1.68407	0.216728	-7.77041	7.82328e-15	6.27499e-14	PREDICTED: putative pentatricopeptide repeat-containing protein At1g12700, mitochondrial [Populus euphratica]
LOC105131349	30.823	-1.56707	0.263275	-5.9522	2.64568e-09	1.25684e-08	PREDICTED: uncharacterized protein LOC105131349 [Populus euphratica]
LOC105131378	54.4989	-1.26299	0.290682	-4.34491	1.39334e-05	4.18876e-05	heterotrimeric G protein gamma-subunit [Populus trichocarpa]
LOC105131387	483.147	-1.14119	0.13106	-8.7074	3.1093e-18	3.31386e-17	zinc finger family protein [Populus trichocarpa]
LOC105131394	179.474	-1.21461	0.14518	-8.36621	5.94991e-17	5.73549e-16	PREDICTED: protein TIFY 4A-like isoform X2 [Populus euphratica]
LOC105131399	252.265	-1.05152	0.178691	-5.88456	3.99103e-09	1.85819e-08	Sulfate transporter 3.2 family protein [Populus trichocarpa]
LOC105131453	1494.12	-1.01229	0.111282	-9.0966	9.32031e-20	1.11159e-18	unknown [Populus trichocarpa]
LOC105131484	52.3488	-1.12873	0.240321	-4.69675	2.64329e-06	8.73653e-06	unnamed protein product [Vitis vinifera]
LOC105131510	48.2697	-1.39893	0.268808	-5.20421	1.94819e-07	7.44752e-07	zinc finger family protein [Populus trichocarpa]
LOC105131511	24.9176	-1.21089	0.250951	-4.82519	1.39871e-06	4.80928e-06	PREDICTED: pleiotropic drug resistance protein 2 [Populus euphratica]
LOC105131525	163.691	-1.33764	0.233497	-5.7287	1.012e-08	4.50189e-08	PREDICTED: uncharacterized protein LOC105131525 isoform X2 [Populus euphratica]
LOC105131540	248.477	-1.83391	0.413803	-4.43183	9.34369e-06	2.87356e-05	PREDICTED: protein trichome birefringence-like 36 [Populus euphratica]
LOC105131544	79.9975	-1.88123	0.283072	-6.64575	3.01677e-11	1.74612e-10	PREDICTED: uncharacterized protein LOC105131544 isoform X2 [Populus euphratica]
LOC105131578	22.526	-1.50238	0.274864	-5.46591	4.60529e-08	1.90567e-07	PREDICTED: eukaryotic translation initiation factor 2-alpha kinase 3-like isoform X3 [Populus euphratica]
LOC105131675	313.54	-1.00154	0.108959	-9.19189	3.85981e-20	4.72897e-19	putative delta-7-sterol reductase family protein [Populus trichocarpa]
LOC105131744	112.16	-1.22661	0.354035	-3.46465	0.000530912	0.0012495	PREDICTED: calcium-transporting ATPase 4, plasma membrane-type-like isoform X2 [Populus euphratica]
LOC105131774	2820.57	-1.26168	0.267042	-4.72464	2.30529e-06	7.68563e-06	Omega-6 fatty acid desaturase family protein [Populus trichocarpa]
LOC105131791	50.7931	-1.00709	0.201093	-5.00805	5.4984e-07	1.99151e-06	Promoter-binding protein SPL9 [Theobroma cacao]
LOC105131809	44.2974	-1.86506	0.304692	-6.12115	9.29048e-10	4.62754e-09	leucine-rich repeat transmembrane protein kinase [Populus trichocarpa]
LOC105131820	3.6841	-3.161	0.89587	-3.52841	0.00041806	0.000999694	PREDICTED: arabinogalactan peptide 23-like [Populus euphratica]
LOC105131842	370.022	-1.32003	0.303053	-4.35577	1.326e-05	3.99704e-05	cellulose synthase [Populus tomentosa]
LOC105131859	143.357	-1.1089	0.111861	-9.91319	3.64811e-23	5.55916e-22	PREDICTED: AP2-like ethylene-responsive transcription factor At2g41710 isoform X2 [Populus euphratica]
LOC105131889	60.3241	-1.20753	0.233594	-5.16937	2.3488e-07	8.88797e-07	PREDICTED: QWRF motif-containing protein 8-like isoform X2 [Populus euphratica]
LOC105131890	34.1358	-1.0418	0.247979	-4.20116	2.65556e-05	7.66905e-05	cellulose synthase 7 [Populus tomentosa]
LOC105131904	87.8005	-1.06769	0.321288	-3.32317	0.000889999	0.0020234	Early nodulin-like protein 15, putative [Theobroma cacao]
LOC105131925	28.0306	-1.5372	0.334319	-4.59801	4.26555e-06	1.37399e-05	PREDICTED: AP2/ERF and B3 domain-containing transcription factor At1g51120-like [Populus euphratica]
LOC105132036	34.8694	-1.60965	0.520247	-3.094	0.00197476	0.00422785	glutaredoxin family protein [Populus trichocarpa]
LOC105132058	102.022	-1.76374	0.146086	-12.0733	1.46138e-33	4.35462e-32	gtpase activating protein, putative [Ricinus communis]
LOC105132069	89.698	-1.10266	0.227822	-4.84001	1.29833e-06	4.47799e-06	PREDICTED: probable LRR receptor-like serine/threonine-protein kinase RKF3 isoform X2 [Populus euphratica]
LOC105132095	60.3988	-1.09943	0.299131	-3.67541	0.000237464	0.000590579	RING/U-box superfamily protein, putative [Theobroma cacao]
LOC105132100	42.1116	-1.49098	0.216195	-6.89644	5.33221e-12	3.31735e-11	Uncharacterized protein TCM_017399 [Theobroma cacao]
LOC105132138	64.9994	-4.93066	0.3492	-14.1199	2.86452e-45	1.56298e-43	PREDICTED: uncharacterized protein LOC105132138 [Populus euphratica]
LOC105132162	94.69	-1.19632	0.266056	-4.49649	6.90848e-06	2.16162e-05	scarecrow transcription factor family protein [Populus trichocarpa]
LOC105132178	510.625	-1.37625	0.136142	-10.1089	5.04394e-24	8.1027e-23	SPX domain-containing family protein [Populus trichocarpa]
LOC105132218	573.215	-1.33222	0.173497	-7.67863	1.60803e-14	1.26026e-13	ACT domain-containing family protein [Populus trichocarpa]
LOC105132222	66.9752	-1.31094	0.227489	-5.76264	8.28077e-09	3.72285e-08	PREDICTED: uncharacterized protein At4g22758 isoform X3 [Populus euphratica]
LOC105132225	597.049	-1.03119	0.214106	-4.81628	1.46257e-06	5.01504e-06	STEROL-4ALPHA-METHYL OXIDASE 1-1 family protein [Populus trichocarpa]
LOC105132226	64.8642	-1.53651	0.37802	-4.06463	4.8108e-05	0.000133631	PREDICTED: uncharacterized protein LOC105132226 isoform X4 [Populus euphratica]
LOC105132249	611.104	-1.18706	0.151834	-7.81813	5.36153e-15	4.37116e-14	invertase/pectin methylesterase inhibitor family protein [Populus trichocarpa]
LOC105132254	10.6501	-1.93683	0.4194	-4.61808	3.87302e-06	1.25429e-05	transcription factor [Populus trichocarpa]
LOC105132265	52.8664	-1.50452	0.309553	-4.86028	1.17217e-06	4.0624e-06	PREDICTED: uncharacterized protein LOC105132265 [Populus euphratica]
LOC105132277	55.2471	-1.59176	0.219848	-7.2403	4.47683e-13	3.08486e-12	PREDICTED: scarecrow-like protein 27 [Populus euphratica]
LOC105132329	442.419	-1.37528	0.142898	-9.62419	6.32009e-22	8.82633e-21	glycosyl transferase family 17 family protein [Populus trichocarpa]
LOC105132336	162.502	-1.04157	0.135813	-7.66915	1.7314e-14	1.35326e-13	PREDICTED: uncharacterized protein LOC105132336 isoform X2 [Populus euphratica]
LOC105132342	46.4941	-1.12062	0.32223	-3.47771	0.000505725	0.00119413	F-box family protein [Populus trichocarpa]
LOC105132355	652.522	-1.51798	0.181189	-8.37788	5.38901e-17	5.21578e-16	leucine-rich repeat family protein [Populus trichocarpa]
LOC105132369	2057.44	-1.16341	0.289109	-4.02413	5.71868e-05	0.000156894	PREDICTED: probable polygalacturonase non-catalytic subunit JP650 [Populus euphratica]
LOC105132374	23.8351	-1.08636	0.302738	-3.58847	0.000332625	0.000808505	PREDICTED: uncharacterized protein LOC105132374 isoform X3 [Populus euphratica]
LOC105132394	90.4305	-1.28344	0.215287	-5.96151	2.49922e-09	1.191e-08	PREDICTED: uncharacterized protein LOC105132394 isoform X6 [Populus euphratica]
LOC105132410	721.225	-1.63719	0.293544	-5.57731	2.44268e-08	1.04043e-07	leucine-rich repeat transmembrane protein kinase [Populus trichocarpa]
LOC105132459	252.717	-1.13947	0.171015	-6.66297	2.68351e-11	1.55919e-10	cationic amino acid transporter 3 family protein [Populus trichocarpa]
LOC105132504	497.039	-1.05884	0.0845051	-12.5299	5.12423e-36	1.76888e-34	glycosyl hydrolase family 17 family protein [Populus trichocarpa]
LOC105132514	212.7	-1.27323	0.307739	-4.13735	3.51335e-05	9.96513e-05	Glutamate dehydrogenase 1 family protein [Populus trichocarpa]
LOC105132622	363.398	-1.47279	0.15398	-9.56478	1.1244e-21	1.54036e-20	zinc finger protein, putative [Ricinus communis]
LOC105132637	236.31	-1.20477	0.169965	-7.08833	1.35742e-12	8.92175e-12	adrenodoxin-like ferredoxin 2 family protein [Populus trichocarpa]
LOC105132649	245.136	-1.17162	0.270307	-4.33442	1.46148e-05	4.37988e-05	kinase family protein [Populus trichocarpa]
LOC105132664	214.689	-1.81408	0.233566	-7.76689	8.04345e-15	6.44619e-14	ATP binding protein, putative [Ricinus communis]
LOC105132673	36.3596	-1.46537	0.309227	-4.73881	2.14982e-06	7.20322e-06	PREDICTED: AP2-like ethylene-responsive transcription factor At1g16060 [Populus euphratica]
LOC105132692	101.042	-1.14406	0.144706	-7.90606	2.65657e-15	2.22128e-14	Growth-regulating factor 9, putative [Theobroma cacao]
LOC105132790	186.199	-1.92247	0.24218	-7.93818	2.05177e-15	1.73832e-14	kinase family protein [Populus trichocarpa]
LOC105132804	900.596	-1.2525	0.145197	-8.62618	6.34367e-18	6.60914e-17	kinase family protein [Populus trichocarpa]
LOC105132809	14.2352	-1.97962	0.469088	-4.22014	2.44148e-05	7.08494e-05	PREDICTED: uncharacterized protein LOC105132809 [Populus euphratica]
LOC105132827	683.882	-1.11851	0.26416	-4.23422	2.29351e-05	6.68185e-05	Glucan endo-1,3-beta-glucosidase precursor, putative [Ricinus communis]
LOC105132828	159.151	-1.38995	0.121424	-11.447	2.43347e-30	5.9961e-29	Glutamate receptor 3.3 precursor family protein [Populus trichocarpa]
LOC105132838	7.89375	-2.14802	0.672094	-3.19602	0.00139338	0.00306296	PREDICTED: probable leucine-rich repeat receptor-like protein kinase At1g35710 isoform X4 [Populus euphratica]
LOC105132840	149.936	-1.04959	0.250717	-4.18634	2.83494e-05	8.15024e-05	PREDICTED: Fanconi anemia group J protein homolog isoform X4 [Populus euphratica]
LOC105132846	165.54	-1.021	0.171002	-5.9707	2.36234e-09	1.12858e-08	NIN-like protein 1 [Populus trichocarpa]
LOC105132861	205.336	-1.15514	0.124722	-9.26176	2.01093e-20	2.52287e-19	PREDICTED: uncharacterized protein At1g04910-like [Populus euphratica]
LOC105132884	5.47458	-2.48742	0.641996	-3.87451	0.000106841	0.000280593	ceramidase, putative [Ricinus communis]
LOC105132885	1058.89	-1.63454	0.285975	-5.71565	1.09286e-08	4.84207e-08	multi-copper oxidase type 1 family protein [Populus trichocarpa]
LOC105132907	40.1485	-1.67583	0.582532	-2.87681	0.00401715	0.00814792	PREDICTED: uncharacterized protein LOC105132907 isoform X3 [Populus euphratica]
LOC105132929	248.408	-1.15538	0.112176	-10.2997	7.06681e-25	1.20812e-23	basic leucine zipper transcription factor [Populus trichocarpa x Populus deltoides]
LOC105132937	782.361	-1.11948	0.118395	-9.45547	3.21561e-21	4.25126e-20	PREDICTED: DNA ligase 1 [Populus euphratica]
LOC105132948	52.9584	-1.70327	0.571394	-2.98091	0.0028739	0.00597924	subtilase family protein [Populus trichocarpa]
LOC105132973	42.6109	-1.71272	0.235907	-7.26012	3.86746e-13	2.68426e-12	ribose 5-phosphate isomerase family protein [Populus trichocarpa]
LOC105132995	483.669	-1.0822	0.0781781	-13.8428	1.40677e-43	7.0968e-42	PREDICTED: uncharacterized protein LOC105132995 isoform X2 [Populus euphratica]
LOC105133004	134.47	-1.49978	0.143599	-10.4442	1.55757e-25	2.80802e-24	PREDICTED: uncharacterized protein LOC105133004 [Populus euphratica]
LOC105133017	257.99	-1.29566	0.337926	-3.83414	0.000126003	0.000327212	homeodomain family protein [Populus trichocarpa]
LOC105133027	259.28	-1.01509	0.111341	-9.11695	7.72651e-20	9.28052e-19	PREDICTED: uncharacterized protein LOC105133027 isoform X2 [Populus euphratica]
LOC105133047	174.968	-1.54386	0.23281	-6.63144	3.32421e-11	1.91827e-10	ara4-interacting protein, putative [Ricinus communis]
LOC105133048	483.574	-1.35421	0.182039	-7.4391	1.01375e-13	7.39672e-13	PREDICTED: uncharacterized protein LOC105133048 isoform X2 [Populus euphratica]
LOC105133068	590.017	-2.11286	0.101596	-20.7968	4.62855e-96	1.8232e-93	zinc finger family protein [Populus trichocarpa]
LOC105133132	1333.35	-1.95905	0.116209	-16.858	9.16955e-64	1.10547e-61	zinc finger family protein [Populus trichocarpa]
LOC105133135	87.9006	-1.13829	0.252266	-4.51227	6.41362e-06	2.01402e-05	PREDICTED: cactin-like [Populus euphratica]
LOC105133142	195.718	-1.5134	0.251699	-6.01273	1.82427e-09	8.82518e-09	transcription factor, putative [Ricinus communis]
LOC105133145	127.343	-1.19699	0.139051	-8.60828	7.41644e-18	7.69057e-17	scarecrow transcription factor family protein [Populus trichocarpa]
LOC105133151	15.8418	-1.59204	0.327693	-4.85832	1.18387e-06	4.09849e-06	PREDICTED: inactive rhomboid protein 1-like [Populus euphratica]
LOC105133175	874.464	-1.31915	0.117532	-11.2238	3.11517e-29	7.15468e-28	PREDICTED: protein REVEILLE 1-like isoform X2 [Populus euphratica]
LOC105133177	117.322	-1.7956	0.247116	-7.26623	3.69647e-13	2.56993e-12	PREDICTED: beta-carotene hydroxylase 2, chloroplastic-like [Populus euphratica]
LOC105133178	277.293	-1.51817	0.165217	-9.18894	3.96716e-20	4.85841e-19	glycoside hydrolase family 28 family protein [Populus trichocarpa]
LOC105133196	510.433	-1.07012	0.208007	-5.14462	2.68058e-07	1.00732e-06	PREDICTED: DELLA protein GAIP-like isoform X3 [Populus euphratica]
LOC105133212	208.76	-1.05793	0.108796	-9.72402	2.3818e-22	3.42443e-21	PREDICTED: uncharacterized protein LOC105133212 isoform X2 [Populus euphratica]
LOC105133215	122.268	-1.2016	0.147634	-8.13905	3.98404e-16	3.58003e-15	PREDICTED: RING-H2 finger protein ATL7-like isoform X2 [Populus euphratica]
LOC105133218	1559.06	-1.19085	0.131183	-9.07784	1.10752e-19	1.31165e-18	PREDICTED: GEM-like protein 4 [Populus euphratica]
LOC105133219	650.815	-2.24931	0.733322	-3.06728	0.00216013	0.00459462	Kunitz-type protease inhibitor KPI-D2.3 [Populus trichocarpa]
LOC105133253	122.898	-1.26507	0.138712	-9.12011	7.50478e-20	9.01797e-19	trehalose-6-phosphate synthase, putative [Ricinus communis]
LOC105133350	66.8781	-1.24327	0.178173	-6.97789	2.99639e-12	1.91299e-11	PREDICTED: uncharacterized protein LOC105133350 [Populus euphratica]
LOC105133408	92.3548	-1.45005	0.334563	-4.33416	1.46317e-05	4.38402e-05	PREDICTED: uncharacterized protein LOC105133408 [Populus euphratica]
LOC105133415	22.9198	-1.0574	0.348938	-3.03033	0.00244289	0.00514579	Myb domain protein 23 [Theobroma cacao]
LOC105133430	3119.29	-1.58309	0.192133	-8.23957	1.72834e-16	1.60421e-15	lipoxygenase family protein [Populus trichocarpa]
LOC105133437	112.11	-1.51525	0.158427	-9.56432	1.12939e-21	1.54646e-20	PREDICTED: inter-alpha-trypsin inhibitor heavy chain H3-like isoform X4 [Populus euphratica]
LOC105133442	2295.65	-1.79446	0.376407	-4.76735	1.86666e-06	6.31554e-06	Gip1-like protein [Populus tomentosa]
LOC105133477	129.889	-1.50718	0.109646	-13.7459	5.39218e-43	2.64143e-41	PREDICTED: uncharacterized protein LOC105133477 [Populus euphratica]
LOC105133484	123.098	-1.08385	0.176024	-6.1574	7.39501e-10	3.71105e-09	ATP binding protein, putative [Ricinus communis]
LOC105133498	128.497	-1.60079	0.404107	-3.9613	7.45435e-05	0.000200721	Cyclic nucleotide-gated ion channel, putative [Ricinus communis]
LOC105133520	78.9278	-1.02879	0.349159	-2.94648	0.00321417	0.00662534	PREDICTED: reticulocyte-binding protein 2 homolog a-like [Populus euphratica]
LOC105133548	72.2888	-1.87849	0.194845	-9.64096	5.36838e-22	7.51913e-21	ankyrin repeat-containing protein, putative [Ricinus communis]
LOC105133558	155.872	-1.88339	0.317528	-5.93141	3.00338e-09	1.41787e-08	transferase family protein [Populus trichocarpa]
LOC105133562	487.579	-1.52579	0.110457	-13.8134	2.11598e-43	1.05634e-41	PREDICTED: uncharacterized protein LOC105133562 isoform X2 [Populus euphratica]
LOC105133593	400.001	-1.05248	0.157896	-6.66569	2.6342e-11	1.5324e-10	PREDICTED: uncharacterized protein LOC105133593 isoform X2 [Populus euphratica]
LOC105133602	17.2197	-1.03776	0.31252	-3.32061	0.000898199	0.00204075	pleckstrin homology domain-containing family protein [Populus trichocarpa]
LOC105133616	1187.99	-1.33953	0.117672	-11.3835	5.05022e-30	1.22548e-28	PREDICTED: multiple C2 and transmembrane domain-containing protein 1-like [Populus euphratica]
LOC105133630	13.1208	-1.17734	0.353325	-3.33219	0.000861655	0.00196284	myb family transcription factor family protein [Populus trichocarpa]
LOC105133649	146.749	-1.32318	0.344561	-3.84018	0.000122944	0.00031996	UDP-glucoronosyl/UDP-glucosyl transferase family protein [Populus trichocarpa]
LOC105133650	360.541	-1.09438	0.154036	-7.10472	1.20568e-12	7.96266e-12	DNA-binding family protein [Populus trichocarpa]
LOC105133715	162.826	-1.10994	0.177416	-6.25614	3.94625e-10	2.04274e-09	PREDICTED: squamosa promoter-binding-like protein 16 [Populus euphratica]
LOC105133725	407.957	-1.44343	0.214457	-6.73062	1.68939e-11	1.00151e-10	PREDICTED: uncharacterized protein LOC105133725 [Populus euphratica]
LOC105133756	389.057	-1.13642	0.0774644	-14.6702	1.00108e-48	6.55718e-47	CTD phosphatase-like protein 3 [Populus trichocarpa]
LOC105133758	60.9072	-1.34869	0.323359	-4.17089	3.03418e-05	8.68224e-05	serine carboxypeptidase S10 family protein [Populus trichocarpa]
LOC105133759	382.267	-1.56717	0.224035	-6.9952	2.64881e-12	1.70015e-11	PREDICTED: uncharacterized protein LOC105133759 isoform X4 [Populus euphratica]
LOC105133788	64.1217	-1.17472	0.264997	-4.43296	9.29476e-06	2.85973e-05	auxin-responsive GH3 family protein [Populus trichocarpa]
LOC105133852	150.382	-1.58141	0.167781	-9.42549	4.28117e-21	5.62124e-20	PREDICTED: uncharacterized protein LOC105133852 [Populus euphratica]
LOC105133893	3.18342	-2.97647	0.954834	-3.11726	0.0018254	0.0039306	glycogenin, putative [Ricinus communis]
LOC105133900	111.59	-1.37834	0.13632	-10.111	4.93536e-24	7.93272e-23	PREDICTED: uncharacterized protein LOC105133900 [Populus euphratica]
LOC105133917	34.2496	-1.91768	0.24373	-7.86806	3.60193e-15	2.98053e-14	PREDICTED: F-box/kelch-repeat protein At5g26960-like [Populus euphratica]
LOC105133918	11.8199	-1.50319	0.501724	-2.99604	0.00273507	0.00571355	cyclin b1-type family protein [Populus trichocarpa]
LOC105133972	275.685	-1.6331	0.140535	-11.6206	3.23986e-31	8.41573e-30	PREDICTED: inter-alpha-trypsin inhibitor heavy chain H3-like isoform X4 [Populus euphratica]
LOC105133975	2430.74	-1.2337	0.0853445	-14.4555	2.31393e-47	1.41568e-45	phospholipid/glycerol acyltransferase family protein [Populus trichocarpa]
LOC105133992	15.7931	-1.60574	0.328706	-4.88505	1.03403e-06	3.61281e-06	unnamed protein product [Vitis vinifera]
LOC105134042	957.753	-1.5709	0.105423	-14.901	3.24528e-50	2.23249e-48	beta-cyanoalanine synthase family protein [Populus trichocarpa]
LOC105134047	35.9369	-1.10701	0.336369	-3.29107	0.000998079	0.00224779	Calcium-dependent lipid-binding (CaLB domain) family protein [Theobroma cacao]
LOC105134064	502.153	-1.10782	0.286977	-3.86031	0.000113244	0.000296271	PREDICTED: uncharacterized protein LOC105134064 [Populus euphratica]
LOC105134066	1090.86	-1.02635	0.055116	-18.6217	2.14241e-77	4.21952e-75	PREDICTED: uncharacterized protein LOC105134066 isoform X2 [Populus euphratica]
LOC105134094	560.282	-1.77766	0.199901	-8.89268	5.96539e-19	6.69274e-18	putative WRKY transcription factor family protein [Populus trichocarpa]
LOC105134150	787.491	-1.22062	0.17771	-6.86861	6.48283e-12	3.99344e-11	PREDICTED: E3 ubiquitin-protein ligase ATL6-like [Populus euphratica]
LOC105134178	44.7914	-1.17269	0.290721	-4.03372	5.49012e-05	0.000150984	bel1 homeotic protein, putative [Ricinus communis]
LOC105134207	118.984	-1.54275	0.194551	-7.92979	2.19515e-15	1.85542e-14	PREDICTED: psbP domain-containing protein 7, chloroplastic-like [Populus euphratica]
LOC105134209	78.1974	-1.64769	0.557025	-2.95802	0.00309624	0.00640198	ferric-chelate reductase family protein [Populus trichocarpa]
LOC105134218	11.749	-1.37677	0.41914	-3.28475	0.00102072	0.00229482	ATP binding protein, putative [Ricinus communis]
LOC105134251	142.09	-1.62217	0.206494	-7.85577	3.97309e-15	3.27259e-14	MAP kinase family protein [Populus trichocarpa]
LOC105134261	55.7448	-2.57945	0.201101	-12.8267	1.16281e-37	4.35373e-36	PREDICTED: uncharacterized protein LOC105134261 isoform X3 [Populus euphratica]
LOC105134286	59.8963	-1.45695	0.180041	-8.09232	5.85391e-16	5.19214e-15	PREDICTED: uncharacterized protein LOC105134286 [Populus euphratica]
LOC105134302	62.7837	-1.21093	0.174971	-6.92073	4.49333e-12	2.81494e-11	PREDICTED: piezo-type mechanosensitive ion channel homolog [Populus euphratica]
LOC105134311	788.519	-1.03558	0.0914187	-11.3278	9.55369e-30	2.26664e-28	BRASSINOSTEROID INSENSITIVE 1-associated receptor kinase 1 precursor, putative [Ricinus communis]
LOC105134335	527.571	-1.20849	0.20504	-5.89391	3.77157e-09	1.76086e-08	class III peroxidase [Populus trichocarpa]
LOC105134405	102.965	-1.17856	0.127247	-9.26205	2.00548e-20	2.51823e-19	asparaginyl-tRNA synthetase family protein [Populus trichocarpa]
LOC105134458	2870.28	-1.35563	0.285022	-4.75623	1.97246e-06	6.64225e-06	beta-galactosidase family protein [Populus trichocarpa]
LOC105134472	1537.81	-1.38089	0.158894	-8.69058	3.6058e-18	3.81756e-17	PREDICTED: GATA transcription factor 5-like [Populus euphratica]
LOC105134498	13.7203	-1.01039	0.346044	-2.91984	0.00350212	0.0071721	PREDICTED: auxin-induced protein 10A5 [Populus euphratica]
LOC105134539	281.268	-1.51141	0.0842183	-17.9463	5.12656e-72	8.62072e-70	argonaute family protein [Populus trichocarpa]
LOC105134605	323.024	-1.15773	0.268878	-4.3058	1.66386e-05	4.94769e-05	JHL23J11.5 [Jatropha curcas]
LOC105134642	32.5368	-1.72845	0.227792	-7.58783	3.25302e-14	2.47659e-13	kinase C substrate family protein [Populus trichocarpa]
LOC105134690	2616.82	-1.12085	0.359011	-3.12205	0.00179596	0.00387244	protease inhibitor/seed storage/lipid transfer family protein [Populus trichocarpa]
LOC105134702	269.378	-1.84237	0.197965	-9.30654	1.3207e-20	1.68486e-19	basic helix-loop-helix family protein [Populus trichocarpa]
LOC105134740	29.141	-1.14032	0.234252	-4.86793	1.12775e-06	3.91837e-06	Minor allergen Alt a, putative [Ricinus communis]
LOC105134758	231.713	-1.07685	0.306626	-3.51194	0.000444845	0.00105908	allene oxide synthase family protein [Populus trichocarpa]
LOC105134785	157.855	-1.74611	0.13189	-13.2392	5.20977e-40	2.17111e-38	PREDICTED: ankyrin repeat domain-containing protein 13C-like [Populus euphratica]
LOC105134808	263.615	-1.88863	0.131557	-14.3561	9.7613e-47	5.75176e-45	-
LOC105134819	92.2456	-1.16328	0.292034	-3.98338	6.7942e-05	0.000184118	PREDICTED: abnormal spindle-like microcephaly-associated protein homolog isoform X2 [Populus euphratica]
LOC105134821	45.3212	-1.55994	0.468209	-3.33172	0.000863112	0.001966	PREDICTED: acetyl-CoA-benzylalcohol acetyltransferase-like [Populus euphratica]
LOC105134836	412.255	-1.53182	0.428967	-3.57094	0.000355703	0.000860818	Glucose-6-phosphate/phosphate translocator 2, chloroplast precursor, putative [Ricinus communis]
LOC105134837	90.0205	-1.05573	0.297449	-3.54926	0.000386315	0.000928958	glycosyl hydrolase family 1 family protein [Populus trichocarpa]
LOC105134852	607.164	-1.67323	0.163912	-10.2081	1.82407e-24	3.01791e-23	xyloglucan:xyloglucosyl transferase family protein [Populus trichocarpa]
LOC105134872	101.362	-1.18314	0.13557	-8.72716	2.61147e-18	2.80302e-17	leucine-rich repeat family protein [Populus trichocarpa]
LOC105134890	338.889	-1.82418	0.185619	-9.82752	8.56993e-23	1.27485e-21	PREDICTED: G-type lectin S-receptor-like serine/threonine-protein kinase SD2-5 [Populus euphratica]
LOC105134910	147.827	-1.55494	0.224701	-6.92005	4.51496e-12	2.82664e-11	FAD-binding domain-containing family protein [Populus trichocarpa]
LOC105134924	47.0138	-1.07879	0.212929	-5.06643	4.05338e-07	1.48952e-06	NIMA-related kinase 7 [Theobroma cacao]
LOC105134939	53.1505	-1.17781	0.256319	-4.5951	4.32549e-06	1.39283e-05	PREDICTED: uncharacterized protein LOC105134939 isoform X1 [Populus euphratica]
LOC105134942	160.007	-1.16141	0.251051	-4.62617	3.72483e-06	1.20903e-05	histone H3, expressed [Triticum aestivum]
LOC105134951	127.179	-1.3751	0.328343	-4.18799	2.81438e-05	8.09842e-05	C2 domain-containing family protein [Populus trichocarpa]
LOC105134958	20.1221	-1.61185	0.344641	-4.6769	2.91241e-06	9.58087e-06	Receptor protein kinase 1 [Theobroma cacao]
LOC105134961	161.583	-1.72179	0.219427	-7.84675	4.26956e-15	3.50575e-14	ATP binding protein, putative [Ricinus communis]
LOC105134984	2901.61	-1.07564	0.258888	-4.15483	3.25529e-05	9.27525e-05	GLUCAN SYNTHASE-LIKE 9 family protein [Populus trichocarpa]
LOC105134995	119.104	-1.0759	0.297117	-3.62114	0.000293309	0.000719326	histone H3, expressed [Triticum aestivum]
LOC105135031	1897.72	-1.41154	0.155318	-9.08811	1.00777e-19	1.19795e-18	PREDICTED: uncharacterized protein LOC105135031 [Populus euphratica]
LOC105135058	182.805	-1.30139	0.19392	-6.71097	1.93329e-11	1.13941e-10	actin family protein [Populus trichocarpa]
LOC105135123	453.808	-1.28681	0.170092	-7.56535	3.86833e-14	2.92567e-13	leucine-rich repeat family protein [Populus trichocarpa]
LOC105135157	7.74352	-5.69742	0.895206	-6.36436	1.96103e-10	1.04696e-09	PREDICTED: transcription factor bHLH30-like [Populus euphratica]
LOC105135190	820.491	-1.66628	0.238738	-6.97953	2.96166e-12	1.89166e-11	receptor protein kinase TMK1 precursor [Populus trichocarpa]
LOC105135206	371.426	-1.12635	0.14149	-7.96063	1.71168e-15	1.45922e-14	PREDICTED: putative disease resistance protein RGA1 [Populus euphratica]
LOC105135209	943.835	-1.79167	0.160194	-11.1844	4.86252e-29	1.1027e-27	PREDICTED: 1-aminocyclopropane-1-carboxylate oxidase homolog 1-like isoform X3 [Populus euphratica]
LOC105135211	1814.59	-2.23805	0.260295	-8.59813	8.10237e-18	8.37167e-17	PREDICTED: 1-aminocyclopropane-1-carboxylate oxidase homolog 1-like [Populus euphratica]
LOC105135232	720.45	-1.39331	0.19315	-7.21362	5.44833e-13	3.72307e-12	phytoene synthase 2 [Manihot esculenta]
LOC105135237	329.091	-2.53121	0.250975	-10.0855	6.40502e-24	1.02377e-22	PREDICTED: uncharacterized protein LOC105135237 [Populus euphratica]
LOC105135252	233.391	-1.41983	0.0902103	-15.7392	8.1524e-56	7.21299e-54	PREDICTED: auxin response factor 8-like [Populus euphratica]
LOC105135268	141.351	-1.28299	0.209593	-6.12133	9.27956e-10	4.6229e-09	PREDICTED: uncharacterized protein LOC105135268 [Populus euphratica]
LOC105135275	3.74168	-2.37745	0.810318	-2.93397	0.00334653	0.00687747	PREDICTED: putative disease resistance protein RGA3 isoform X11 [Populus euphratica]
LOC105135325	324.068	-1.71089	0.18426	-9.2852	1.61404e-20	2.04008e-19	putative leucine-rich repeat transmembrane protein kinase [Populus trichocarpa]
LOC105135336	98.0403	-1.9608	0.274587	-7.1409	9.27247e-13	6.1935e-12	WD-40 repeat family protein [Populus trichocarpa]
[truncated: 327 more rows]

## Sheet: Cluster 4
GeneID	baseMean	log2FoldChange	lfcSE	stat	pvalue	padj_FDR	Description
[truncated: 1,025 more rows]

## Sheet: Cluster 5
GeneID	baseMean	log2FoldChange	lfcSE	stat	pvalue	padj_FDR	Description
[truncated: 629 more rows]
