# Supplementary material for: Identification of Shoot Differentiation-Related Genes in Populus euphratica Oliv
Source: Genes (Basel). 2019 Dec 11;10(12):1034. doi: 10.3390/genes10121034 (PMC6947848; doi:10.3390/genes10121034)
Supplement: Supplementary file 1 [file genes-10-01034-s001.zip › Supplementary Materials 1/Table S3 GO terms results by DEGs in HD and LD.xlsx]

## Sheet: Table S3 GO terms for the DEGs 
ONTOLOGY	ID	Description	GeneRatio	BgRatio	pvalue	p.adjust	qvalue	Count
BP	GO:0044042	glucan metabolic process	38/1536	83/7060	8.42e-07	0.000828461	0.00078969	38
BP	GO:0006073	cellular glucan metabolic process	36/1536	80/7060	2.7e-06	0.000828461	0.00078969	36
BP	GO:0044264	cellular polysaccharide metabolic process	41/1536	96/7060	2.93e-06	0.000828461	0.00078969	41
BP	GO:0005976	polysaccharide metabolic process	67/1536	184/7060	3.01e-06	0.000828461	0.00078969	67
BP	GO:0044262	cellular carbohydrate metabolic process	55/1536	147/7060	9.18e-06	0.00183286	0.00174708	55
BP	GO:0010817	regulation of hormone levels	41/1536	100/7060	9.99e-06	0.00183286	0.00174708	41
BP	GO:0044550	secondary metabolite biosynthetic process	39/1536	97/7060	2.8e-05	0.00440221	0.00419619	39
BP	GO:0048878	chemical homeostasis	57/1536	163/7060	6.22e-05	0.00856442	0.0081636	57
BP	GO:0019748	secondary metabolic process	54/1536	154/7060	8.87e-05	0.00927297	0.008839	54
BP	GO:0042445	hormone metabolic process	32/1536	78/7060	9.1e-05	0.00927297	0.008839	32
BP	GO:0032502	developmental process	122/1536	414/7060	9.26e-05	0.00927297	0.008839	122
BP	GO:0009607	response to biotic stimulus	31/1536	78/7060	0.000232754	0.0197406	0.0188168	31
BP	GO:0009690	cytokinin metabolic process	12/1536	20/7060	0.000233087	0.0197406	0.0188168	12
BP	GO:0030154	cell differentiation	59/1536	178/7060	0.000252134	0.0198285	0.0189005	59
BP	GO:0016125	sterol metabolic process	24/1536	56/7060	0.000308889	0.0226724	0.0216114	24
BP	GO:0009308	amine metabolic process	21/1536	47/7060	0.000365624	0.0248489	0.023686	21
BP	GO:0044036	cell wall macromolecule metabolic process	25/1536	60/7060	0.000393736	0.0248489	0.023686	25
BP	GO:0008202	steroid metabolic process	28/1536	70/7060	0.000406249	0.0248489	0.023686	28
BP	GO:0034754	cellular hormone metabolic process	12/1536	21/7060	0.000436639	0.0253021	0.0241179	12
BP	GO:0071554	cell wall organization or biogenesis	75/1536	243/7060	0.000483705	0.0266279	0.0253818	75
BP	GO:0042546	cell wall biogenesis	28/1536	71/7060	0.0005338	0.0273506	0.0260706	28
BP	GO:0010410	hemicellulose metabolic process	20/1536	45/7060	0.000546515	0.0273506	0.0260706	20
BP	GO:0010268	brassinosteroid homeostasis	15/1536	30/7060	0.000587947	0.0281448	0.0268276	15
BP	GO:0006952	defense response	45/1536	132/7060	0.000673794	0.030686	0.0292499	45
BP	GO:0042592	homeostatic process	83/1536	277/7060	0.000696775	0.030686	0.0292499	83
BP	GO:0009251	glucan catabolic process	12/1536	22/7060	0.00077155	0.031473	0.0300001	12
BP	GO:0010383	cell wall polysaccharide metabolic process	20/1536	46/7060	0.000771817	0.031473	0.0300001	20
BP	GO:0010411	xyloglucan metabolic process	16/1536	34/7060	0.000908471	0.0355709	0.0339062	16
BP	GO:0006694	steroid biosynthetic process	25/1536	63/7060	0.000936926	0.0355709	0.0339062	25
BP	GO:1901615	organic hydroxy compound metabolic process	35/1536	99/7060	0.00124985	0.0458693	0.0437227	35
BP	GO:0030245	cellulose catabolic process	9/1536	15/7060	0.0014744	0.0507284	0.0483544	9
BP	GO:0051275	beta-glucan catabolic process	9/1536	15/7060	0.0014744	0.0507284	0.0483544	9
BP	GO:0048869	cellular developmental process	62/1536	202/7060	0.00168268	0.0561403	0.0535129	62
BP	GO:0042446	hormone biosynthetic process	24/1536	62/7060	0.00176281	0.057084	0.0544125	24
BP	GO:0016128	phytosteroid metabolic process	17/1536	39/7060	0.00182408	0.0573802	0.0546948	17
BP	GO:0016131	brassinosteroid metabolic process	15/1536	33/7060	0.00202148	0.058894	0.0561378	15
BP	GO:0055076	transition metal ion homeostasis	27/1536	73/7060	0.0020647	0.058894	0.0561378	27
BP	GO:0030243	cellulose metabolic process	14/1536	30/7060	0.00208616	0.058894	0.0561378	14
BP	GO:0051273	beta-glucan metabolic process	14/1536	30/7060	0.00208616	0.058894	0.0561378	14
BP	GO:0051187	cofactor catabolic process	30/1536	84/7060	0.00226115	0.0622381	0.0593254	30
BP	GO:0071669	plant-type cell wall organization or biogenesis	29/1536	81/7060	0.00254554	0.0683571	0.065158	29
BP	GO:0006790	sulfur compound metabolic process	47/1536	149/7060	0.00323357	0.0847657	0.0807987	47
BP	GO:0045229	external encapsulating structure organization	57/1536	188/7060	0.00342622	0.0877272	0.0836216	57
BP	GO:0016129	phytosteroid biosynthetic process	16/1536	38/7060	0.00377189	0.0924286	0.088103	16
BP	GO:0009664	plant-type cell wall organization	21/1536	55/7060	0.00404349	0.0924286	0.088103	21
BP	GO:0055088	lipid homeostasis	15/1536	35/7060	0.00407056	0.0924286	0.088103	15
BP	GO:0046916	cellular transition metal ion homeostasis	25/1536	69/7060	0.0040859	0.0924286	0.088103	25
BP	GO:0000271	polysaccharide biosynthetic process	23/1536	62/7060	0.00411353	0.0924286	0.088103	23
BP	GO:0034637	cellular carbohydrate biosynthetic process	23/1536	62/7060	0.00411353	0.0924286	0.088103	23
BP	GO:0016132	brassinosteroid biosynthetic process	14/1536	32/7060	0.00435724	0.0942562	0.089845	14
BP	GO:0071555	cell wall organization	56/1536	186/7060	0.00436609	0.0942562	0.089845	56
BP	GO:0042737	drug catabolic process	50/1536	163/7060	0.00457339	0.0968328	0.0923011	50
BP	GO:0055065	metal ion homeostasis	29/1536	84/7060	0.00467389	0.0970935	0.0925496	29
BP	GO:0006875	cellular metal ion homeostasis	27/1536	77/7060	0.0048962	0.0987393	0.0941183	27
BP	GO:0044247	cellular polysaccharide catabolic process	11/1536	23/7060	0.00493248	0.0987393	0.0941183	11
BP	GO:1901617	organic hydroxy compound biosynthetic process	26/1536	74/7060	0.00552938	0.108711	0.103624	26
BP	GO:0065008	regulation of biological quality	117/1536	437/7060	0.00594388	0.114811	0.109438	117
BP	GO:0042743	hydrogen peroxide metabolic process	25/1536	71/7060	0.00624553	0.116548	0.111094	25
BP	GO:0042744	hydrogen peroxide catabolic process	25/1536	71/7060	0.00624553	0.116548	0.111094	25
BP	GO:0009691	cytokinin biosynthetic process	7/1536	12/7060	0.00637141	0.116915	0.111444	7
BP	GO:0000096	sulfur amino acid metabolic process	12/1536	27/7060	0.00698286	0.126035	0.120137	12
BP	GO:0017001	antibiotic catabolic process	25/1536	73/7060	0.00927179	0.164649	0.156944	25
BP	GO:0009733	response to auxin	33/1536	103/7060	0.00962015	0.168124	0.160256	33
BP	GO:0009765	photosynthesis, light harvesting	11/1536	25/7060	0.0105784	0.181982	0.173465	11
BP	GO:0009768	photosynthesis, light harvesting in photosystem I	9/1536	19/7060	0.011653	0.190107	0.18121	9
BP	GO:0009699	phenylpropanoid biosynthetic process	8/1536	16/7060	0.0117414	0.190107	0.18121	8
BP	GO:0009926	auxin polar transport	8/1536	16/7060	0.0117414	0.190107	0.18121	8
BP	GO:0060918	auxin transport	8/1536	16/7060	0.0117414	0.190107	0.18121	8
BP	GO:0044275	cellular carbohydrate catabolic process	13/1536	32/7060	0.0122993	0.196255	0.18707	13
BP	GO:0009734	auxin-activated signaling pathway	19/1536	53/7060	0.0130236	0.201957	0.192506	19
BP	GO:0071365	cellular response to auxin stimulus	19/1536	53/7060	0.0130236	0.201957	0.192506	19
BP	GO:0006873	cellular ion homeostasis	31/1536	98/7060	0.0143511	0.219452	0.209182	31
BP	GO:0050801	ion homeostasis	35/1536	114/7060	0.0157042	0.236853	0.225769	35
BP	GO:0055082	cellular chemical homeostasis	33/1536	107/7060	0.0173965	0.255171	0.243229	33
BP	GO:0010087	phloem or xylem histogenesis	6/1536	11/7060	0.0175785	0.255171	0.243229	6
BP	GO:0098771	inorganic ion homeostasis	34/1536	111/7060	0.0177084	0.255171	0.243229	34
BP	GO:0000272	polysaccharide catabolic process	28/1536	88/7060	0.0178457	0.255171	0.243229	28
BP	GO:0019725	cellular homeostasis	58/1536	207/7060	0.0185529	0.261881	0.249625	58
BP	GO:0072593	reactive oxygen species metabolic process	26/1536	81/7060	0.0195764	0.27283	0.260062	26
BP	GO:0016051	carbohydrate biosynthetic process	33/1536	110/7060	0.0260194	0.353672	0.33712	33
BP	GO:0055080	cation homeostasis	33/1536	110/7060	0.0260194	0.353672	0.33712	33
BP	GO:0009888	tissue development	11/1536	28/7060	0.0268655	0.360719	0.343837	11
BP	GO:0006555	methionine metabolic process	7/1536	15/7060	0.0280083	0.371531	0.354144	7
BP	GO:0009407	toxin catabolic process	10/1536	25/7060	0.030052	0.393896	0.375462	10
BP	GO:0030003	cellular cation homeostasis	29/1536	96/7060	0.0323482	0.419005	0.399395	29
BP	GO:0009914	hormone transport	9/1536	22/7060	0.0334844	0.42375	0.403919	9
BP	GO:0042430	indole-containing compound metabolic process	9/1536	22/7060	0.0334844	0.42375	0.403919	9
BP	GO:0016999	antibiotic metabolic process	30/1536	101/7060	0.0371505	0.464803	0.44305	30
BP	GO:0033692	cellular polysaccharide biosynthetic process	14/1536	40/7060	0.0376389	0.465623	0.443832	14
BP	GO:0006629	lipid metabolic process	93/1536	364/7060	0.0431153	0.492649	0.469593	93
BP	GO:0005992	trehalose biosynthetic process	6/1536	13/7060	0.043827	0.492649	0.469593	6
BP	GO:0006012	galactose metabolic process	9/1536	23/7060	0.0446948	0.492649	0.469593	9
BP	GO:0006026	aminoglycan catabolic process	9/1536	23/7060	0.0446948	0.492649	0.469593	9
BP	GO:0006030	chitin metabolic process	9/1536	23/7060	0.0446948	0.492649	0.469593	9
BP	GO:0006032	chitin catabolic process	9/1536	23/7060	0.0446948	0.492649	0.469593	9
BP	GO:0046348	amino sugar catabolic process	9/1536	23/7060	0.0446948	0.492649	0.469593	9
BP	GO:1901071	glucosamine-containing compound metabolic process	9/1536	23/7060	0.0446948	0.492649	0.469593	9
BP	GO:1901072	glucosamine-containing compound catabolic process	9/1536	23/7060	0.0446948	0.492649	0.469593	9
BP	GO:0009832	plant-type cell wall biogenesis	11/1536	30/7060	0.0447484	0.492649	0.469593	11
BP	GO:0019722	calcium-mediated signaling	5/1536	10/7060	0.0457235	0.492649	0.469593	5
BP	GO:0019932	second-messenger-mediated signaling	5/1536	10/7060	0.0457235	0.492649	0.469593	5
BP	GO:0046500	S-adenosylmethionine metabolic process	5/1536	10/7060	0.0457235	0.492649	0.469593	5
BP	GO:0098542	defense response to other organism	14/1536	41/7060	0.046088	0.492649	0.469593	14
BP	GO:0009698	phenylpropanoid metabolic process	15/1536	45/7060	0.0487444	0.516034	0.491884	15
BP	GO:0009404	toxin metabolic process	10/1536	27/7060	0.0509973	0.534743	0.509717	10
BP	GO:0051707	response to other organism	14/1536	42/7060	0.0557771	0.57813	0.551074	14
BP	GO:0098754	detoxification	11/1536	31/7060	0.0561852	0.57813	0.551074	11
BP	GO:0006979	response to oxidative stress	32/1536	113/7060	0.0591069	0.602562	0.574363	32
BP	GO:0016052	carbohydrate catabolic process	37/1536	134/7060	0.0630449	0.636812	0.607009	37
BP	GO:0009250	glucan biosynthetic process	10/1536	28/7060	0.0644038	0.640738	0.610752	10
BP	GO:0002376	immune system process	8/1536	21/7060	0.0663434	0.640738	0.610752	8
BP	GO:0006955	immune response	8/1536	21/7060	0.0663434	0.640738	0.610752	8
BP	GO:0009063	cellular amino acid catabolic process	8/1536	21/7060	0.0663434	0.640738	0.610752	8
BP	GO:1901606	alpha-amino acid catabolic process	8/1536	21/7060	0.0663434	0.640738	0.610752	8
BP	GO:0030001	metal ion transport	27/1536	94/7060	0.0672123	0.643485	0.61337	27
BP	GO:0042343	indole glucosinolate metabolic process	5/1536	11/7060	0.0691777	0.656592	0.625864	5
BP	GO:0035556	intracellular signal transduction	57/1536	219/7060	0.0724537	0.681808	0.6499	57
BP	GO:0006855	drug transmembrane transport	9/1536	25/7060	0.0739617	0.6901	0.657804	9
BP	GO:0006730	one-carbon metabolic process	7/1536	18/7060	0.075686	0.700255	0.667483	7
BP	GO:0007166	cell surface receptor signaling pathway	35/1536	128/7060	0.0777868	0.713694	0.680293	35
BP	GO:0043207	response to external biotic stimulus	14/1536	44/7060	0.0791013	0.719756	0.686072	14
BP	GO:0005991	trehalose metabolic process	6/1536	15/7060	0.0862654	0.77851	0.742076	6
BP	GO:0018298	protein-chromophore linkage	9/1536	26/7060	0.0921622	0.824964	0.786356	9
BP	GO:0016143	S-glycoside metabolic process	5/1536	12/7060	0.0980293	0.825374	0.786747	5
BP	GO:0019757	glycosinolate metabolic process	5/1536	12/7060	0.0980293	0.825374	0.786747	5
BP	GO:0019760	glucosinolate metabolic process	5/1536	12/7060	0.0980293	0.825374	0.786747	5
BP	GO:0040008	regulation of growth	5/1536	12/7060	0.0980293	0.825374	0.786747	5
BP	GO:0006098	pentose-phosphate shunt	7/1536	19/7060	0.0982053	0.825374	0.786747	7
BP	GO:0045087	innate immune response	7/1536	19/7060	0.0982053	0.825374	0.786747	7
BP	GO:0046351	disaccharide biosynthetic process	7/1536	19/7060	0.0982053	0.825374	0.786747	7
BP	GO:0051156	glucose 6-phosphate metabolic process	7/1536	19/7060	0.0982053	0.825374	0.786747	7
BP	GO:0016054	organic acid catabolic process	12/1536	38/7060	0.104295	0.856884	0.816782	12
BP	GO:0046395	carboxylic acid catabolic process	12/1536	38/7060	0.104295	0.856884	0.816782	12
BP	GO:0016126	sterol biosynthetic process	8/1536	23/7060	0.10668	0.856884	0.816782	8
BP	GO:0003333	amino acid transmembrane transport	14/1536	46/7060	0.107907	0.856884	0.816782	14
BP	GO:0009755	hormone-mediated signaling pathway	41/1536	157/7060	0.108866	0.856884	0.816782	41
BP	GO:1903825	organic acid transmembrane transport	15/1536	50/7060	0.108895	0.856884	0.816782	15
BP	GO:1905039	carboxylic acid transmembrane transport	15/1536	50/7060	0.108895	0.856884	0.816782	15
BP	GO:0005984	disaccharide metabolic process	9/1536	27/7060	0.112745	0.856884	0.816782	9
BP	GO:0006022	aminoglycan metabolic process	9/1536	27/7060	0.112745	0.856884	0.816782	9
BP	GO:0006040	amino sugar metabolic process	9/1536	27/7060	0.112745	0.856884	0.816782	9
BP	GO:0009066	aspartate family amino acid metabolic process	9/1536	27/7060	0.112745	0.856884	0.816782	9
BP	GO:0015893	drug transport	9/1536	27/7060	0.112745	0.856884	0.816782	9
BP	GO:0009753	response to jasmonic acid	6/1536	16/7060	0.113629	0.856884	0.816782	6
BP	GO:0009867	jasmonic acid mediated signaling pathway	6/1536	16/7060	0.113629	0.856884	0.816782	6
BP	GO:0071395	cellular response to jasmonic acid stimulus	6/1536	16/7060	0.113629	0.856884	0.816782	6
BP	GO:0051186	cofactor metabolic process	72/1536	291/7060	0.118273	0.885842	0.844385	72
BP	GO:0009636	response to toxic substance	11/1536	35/7060	0.120138	0.893732	0.851905	11
BP	GO:0006081	cellular aldehyde metabolic process	12/1536	39/7060	0.122237	0.897216	0.855227	12
BP	GO:1901136	carbohydrate derivative catabolic process	12/1536	39/7060	0.122237	0.897216	0.855227	12
BP	GO:0006739	NADP metabolic process	7/1536	20/7060	0.123971	0.90392	0.861617	7
BP	GO:0006811	ion transport	71/1536	288/7060	0.127118	0.920769	0.877678	71
BP	GO:0032501	multicellular organismal process	57/1536	228/7060	0.13095	0.942328	0.898227	57
BP	GO:0016998	cell wall macromolecule catabolic process	5/1536	13/7060	0.131906	0.94304	0.898907	5
BP	GO:0048856	anatomical structure development	56/1536	224/7060	0.133381	0.946214	0.901932	56
BP	GO:0007275	multicellular organism development	49/1536	194/7060	0.134069	0.946214	0.901932	49
BP	GO:0042221	response to chemical	101/1536	421/7060	0.139341	0.97716	0.931429	101
BP	GO:0009605	response to external stimulus	22/1536	81/7060	0.147119	1	0.9532	22
BP	GO:0009725	response to hormone	60/1536	243/7060	0.147237	1	0.9532	60
BP	GO:0044242	cellular lipid catabolic process	7/1536	21/7060	0.152785	1	0.9532	7
BP	GO:0003002	regionalization	4/1536	10/7060	0.153656	1	0.9532	4
BP	GO:0006568	tryptophan metabolic process	4/1536	10/7060	0.153656	1	0.9532	4
BP	GO:0006586	indolalkylamine metabolic process	4/1536	10/7060	0.153656	1	0.9532	4
BP	GO:0048638	regulation of developmental growth	4/1536	10/7060	0.153656	1	0.9532	4
BP	GO:0009719	response to endogenous stimulus	60/1536	244/7060	0.155555	1	0.9532	60
BP	GO:0009737	response to abscisic acid	15/1536	53/7060	0.160092	1	0.9532	15
BP	GO:0097305	response to alcohol	15/1536	53/7060	0.160092	1	0.9532	15
BP	GO:0006865	amino acid transport	14/1536	49/7060	0.161367	1	0.9532	14
BP	GO:0009738	abscisic acid-activated signaling pathway	11/1536	37/7060	0.162994	1	0.9532	11
BP	GO:0071215	cellular response to abscisic acid stimulus	11/1536	37/7060	0.162994	1	0.9532	11
BP	GO:0097306	cellular response to alcohol	11/1536	37/7060	0.162994	1	0.9532	11
BP	GO:0006631	fatty acid metabolic process	21/1536	78/7060	0.164462	1	0.9532	21
BP	GO:0032870	cellular response to hormone stimulus	41/1536	163/7060	0.166284	1	0.9532	41
BP	GO:0090698	post-embryonic plant morphogenesis	5/1536	14/7060	0.170208	1	0.9532	5
BP	GO:0044282	small molecule catabolic process	18/1536	66/7060	0.172231	1	0.9532	18
BP	GO:0001101	response to acid chemical	28/1536	108/7060	0.17264	1	0.9532	28
BP	GO:0071495	cellular response to endogenous stimulus	41/1536	164/7060	0.177289	1	0.9532	41
BP	GO:0015849	organic acid transport	15/1536	54/7060	0.17956	1	0.9532	15
BP	GO:0046942	carboxylic acid transport	15/1536	54/7060	0.17956	1	0.9532	15
BP	GO:0000097	sulfur amino acid biosynthetic process	7/1536	22/7060	0.184361	1	0.9532	7
BP	GO:0006576	cellular biogenic amine metabolic process	7/1536	22/7060	0.184361	1	0.9532	7
BP	GO:0044106	cellular amine metabolic process	7/1536	22/7060	0.184361	1	0.9532	7
BP	GO:0046777	protein autophosphorylation	11/1536	38/7060	0.186909	1	0.9532	11
BP	GO:0007186	G protein-coupled receptor signaling pathway	4/1536	11/7060	0.201929	1	0.9532	4
BP	GO:0009814	defense response, incompatible interaction	4/1536	11/7060	0.201929	1	0.9532	4
BP	GO:0009902	chloroplast relocation	4/1536	11/7060	0.201929	1	0.9532	4
BP	GO:0019750	chloroplast localization	4/1536	11/7060	0.201929	1	0.9532	4
BP	GO:0042742	defense response to bacterium	4/1536	11/7060	0.201929	1	0.9532	4
BP	GO:0045491	xylan metabolic process	4/1536	11/7060	0.201929	1	0.9532	4
BP	GO:0045492	xylan biosynthetic process	4/1536	11/7060	0.201929	1	0.9532	4
BP	GO:0051093	negative regulation of developmental process	4/1536	11/7060	0.201929	1	0.9532	4
BP	GO:0051241	negative regulation of multicellular organismal process	4/1536	11/7060	0.201929	1	0.9532	4
BP	GO:0051644	plastid localization	4/1536	11/7060	0.201929	1	0.9532	4
BP	GO:0051667	establishment of plastid localization	4/1536	11/7060	0.201929	1	0.9532	4
BP	GO:0006468	protein phosphorylation	75/1536	316/7060	0.210007	1	0.9532	75
BP	GO:0000281	mitotic cytokinesis	5/1536	15/7060	0.212179	1	0.9532	5
BP	GO:0030244	cellulose biosynthetic process	5/1536	15/7060	0.212179	1	0.9532	5
BP	GO:0051274	beta-glucan biosynthetic process	5/1536	15/7060	0.212179	1	0.9532	5
BP	GO:0061640	cytoskeleton-dependent cytokinesis	5/1536	15/7060	0.212179	1	0.9532	5
BP	GO:0019682	glyceraldehyde-3-phosphate metabolic process	8/1536	27/7060	0.21814	1	0.9532	8
BP	GO:0071310	cellular response to organic substance	43/1536	177/7060	0.228464	1	0.9532	43
BP	GO:0006357	regulation of transcription by RNA polymerase II	56/1536	235/7060	0.238787	1	0.9532	56
BP	GO:0009808	lignin metabolic process	10/1536	36/7060	0.243308	1	0.9532	10
BP	GO:0044272	sulfur compound biosynthetic process	14/1536	53/7060	0.249718	1	0.9532	14
BP	GO:0010154	fruit development	8/1536	28/7060	0.251138	1	0.9532	8
BP	GO:0048316	seed development	8/1536	28/7060	0.251138	1	0.9532	8
BP	GO:0007389	pattern specification process	4/1536	12/7060	0.253879	1	0.9532	4
BP	GO:0008283	cell proliferation	4/1536	12/7060	0.253879	1	0.9532	4
BP	GO:0009086	methionine biosynthetic process	4/1536	12/7060	0.253879	1	0.9532	4
BP	GO:0009617	response to bacterium	4/1536	12/7060	0.253879	1	0.9532	4
BP	GO:0018107	peptidyl-threonine phosphorylation	4/1536	12/7060	0.253879	1	0.9532	4
BP	GO:0018210	peptidyl-threonine modification	4/1536	12/7060	0.253879	1	0.9532	4
BP	GO:0045930	negative regulation of mitotic cell cycle	4/1536	12/7060	0.253879	1	0.9532	4
BP	GO:0070592	cell wall polysaccharide biosynthetic process	4/1536	12/7060	0.253879	1	0.9532	4
BP	GO:0090558	plant epidermis development	4/1536	12/7060	0.253879	1	0.9532	4
BP	GO:0046165	alcohol biosynthetic process	6/1536	20/7060	0.256552	1	0.9532	6
BP	GO:0006534	cysteine metabolic process	5/1536	16/7060	0.256974	1	0.9532	5
BP	GO:0045454	cell redox homeostasis	24/1536	97/7060	0.271505	1	0.9532	24
BP	GO:0051704	multi-organism process	21/1536	84/7060	0.27177	1	0.9532	21
BP	GO:0009628	response to abiotic stimulus	42/1536	176/7060	0.272839	1	0.9532	42
BP	GO:0051253	negative regulation of RNA metabolic process	14/1536	54/7060	0.274273	1	0.9532	14
BP	GO:1902679	negative regulation of RNA biosynthetic process	14/1536	54/7060	0.274273	1	0.9532	14
BP	GO:1903507	negative regulation of nucleic acid-templated transcription	14/1536	54/7060	0.274273	1	0.9532	14
BP	GO:1901605	alpha-amino acid metabolic process	31/1536	128/7060	0.278839	1	0.9532	31
BP	GO:0018105	peptidyl-serine phosphorylation	16/1536	63/7060	0.284493	1	0.9532	16
BP	GO:0098656	anion transmembrane transport	16/1536	63/7060	0.284493	1	0.9532	16
BP	GO:0051301	cell division	8/1536	29/7060	0.285576	1	0.9532	8
BP	GO:0016311	dephosphorylation	7/1536	25/7060	0.291895	1	0.9532	7
BP	GO:0045786	negative regulation of cell cycle	7/1536	25/7060	0.291895	1	0.9532	7
BP	GO:0008610	lipid biosynthetic process	52/1536	222/7060	0.294794	1	0.9532	52
BP	GO:0006637	acyl-CoA metabolic process	5/1536	17/7060	0.30372	1	0.9532	5
BP	GO:0035383	thioester metabolic process	5/1536	17/7060	0.30372	1	0.9532	5
BP	GO:0005977	glycogen metabolic process	4/1536	13/7060	0.308089	1	0.9532	4
BP	GO:0006112	energy reserve metabolic process	4/1536	13/7060	0.308089	1	0.9532	4
BP	GO:0044038	cell wall macromolecule biosynthetic process	4/1536	13/7060	0.308089	1	0.9532	4
BP	GO:0070589	cellular component macromolecule biosynthetic process	4/1536	13/7060	0.308089	1	0.9532	4
BP	GO:0072503	cellular divalent inorganic cation homeostasis	4/1536	13/7060	0.308089	1	0.9532	4
BP	GO:0017144	drug metabolic process	81/1536	353/7060	0.309193	1	0.9532	81
BP	GO:0006749	glutathione metabolic process	12/1536	47/7060	0.316381	1	0.9532	12
BP	GO:0010033	response to organic substance	67/1536	291/7060	0.318296	1	0.9532	67
BP	GO:0018209	peptidyl-serine modification	17/1536	69/7060	0.323513	1	0.9532	17
BP	GO:0009416	response to light stimulus	24/1536	100/7060	0.328647	1	0.9532	24
BP	GO:0031347	regulation of defense response	7/1536	26/7060	0.330573	1	0.9532	7
BP	GO:0071229	cellular response to acid chemical	18/1536	74/7060	0.337865	1	0.9532	18
BP	GO:0009067	aspartate family amino acid biosynthetic process	6/1536	22/7060	0.340695	1	0.9532	6
BP	GO:0033865	nucleoside bisphosphate metabolic process	6/1536	22/7060	0.340695	1	0.9532	6
BP	GO:0033875	ribonucleoside bisphosphate metabolic process	6/1536	22/7060	0.340695	1	0.9532	6
BP	GO:0034032	purine nucleoside bisphosphate metabolic process	6/1536	22/7060	0.340695	1	0.9532	6
BP	GO:0015711	organic anion transport	15/1536	61/7060	0.341939	1	0.9532	15
BP	GO:0000910	cytokinesis	5/1536	18/7060	0.351561	1	0.9532	5
BP	GO:0009309	amine biosynthetic process	5/1536	18/7060	0.351561	1	0.9532	5
BP	GO:0042180	cellular ketone metabolic process	5/1536	18/7060	0.351561	1	0.9532	5
BP	GO:0042401	cellular biogenic amine biosynthetic process	5/1536	18/7060	0.351561	1	0.9532	5
BP	GO:0009314	response to radiation	25/1536	106/7060	0.359396	1	0.9532	25
BP	GO:0046434	organophosphate catabolic process	13/1536	53/7060	0.362691	1	0.9532	13
BP	GO:0000266	mitochondrial fission	4/1536	14/7060	0.363241	1	0.9532	4
BP	GO:0009611	response to wounding	4/1536	14/7060	0.363241	1	0.9532	4
BP	GO:0051304	chromosome separation	4/1536	14/7060	0.363241	1	0.9532	4
BP	GO:0055072	iron ion homeostasis	4/1536	14/7060	0.363241	1	0.9532	4
BP	GO:0006520	cellular amino acid metabolic process	45/1536	196/7060	0.366944	1	0.9532	45
BP	GO:0006633	fatty acid biosynthetic process	15/1536	62/7060	0.367641	1	0.9532	15
BP	GO:0002682	regulation of immune system process	3/1536	10/7060	0.375656	1	0.9532	3
BP	GO:0006535	cysteine biosynthetic process from serine	3/1536	10/7060	0.375656	1	0.9532	3
BP	GO:0009642	response to light intensity	3/1536	10/7060	0.375656	1	0.9532	3
BP	GO:0009904	chloroplast accumulation movement	3/1536	10/7060	0.375656	1	0.9532	3
BP	GO:0045088	regulation of innate immune response	3/1536	10/7060	0.375656	1	0.9532	3
BP	GO:0050776	regulation of immune response	3/1536	10/7060	0.375656	1	0.9532	3
BP	GO:0070413	trehalose metabolism in response to stress	3/1536	10/7060	0.375656	1	0.9532	3
BP	GO:0070475	rRNA base methylation	3/1536	10/7060	0.375656	1	0.9532	3
BP	GO:0045934	negative regulation of nucleobase-containing compound metabolic process	14/1536	58/7060	0.378803	1	0.9532	14
BP	GO:0009414	response to water deprivation	6/1536	23/7060	0.383877	1	0.9532	6
BP	GO:0009415	response to water	6/1536	23/7060	0.383877	1	0.9532	6
BP	GO:0006066	alcohol metabolic process	8/1536	32/7060	0.394041	1	0.9532	8
BP	GO:0070887	cellular response to chemical stimulus	50/1536	221/7060	0.4018	1	0.9532	50
BP	GO:0072507	divalent inorganic cation homeostasis	4/1536	15/7060	0.418173	1	0.9532	4
BP	GO:0010558	negative regulation of macromolecule biosynthetic process	17/1536	73/7060	0.420123	1	0.9532	17
BP	GO:0032787	monocarboxylic acid metabolic process	34/1536	150/7060	0.424442	1	0.9532	34
BP	GO:0006766	vitamin metabolic process	6/1536	24/7060	0.427056	1	0.9532	6
BP	GO:0009110	vitamin biosynthetic process	6/1536	24/7060	0.427056	1	0.9532	6
BP	GO:0043436	oxoacid metabolic process	91/1536	410/7060	0.432441	1	0.9532	91
BP	GO:0006595	polyamine metabolic process	3/1536	11/7060	0.440803	1	0.9532	3
BP	GO:0006596	polyamine biosynthetic process	3/1536	11/7060	0.440803	1	0.9532	3
BP	GO:0009423	chorismate biosynthetic process	3/1536	11/7060	0.440803	1	0.9532	3
BP	GO:0046173	polyol biosynthetic process	3/1536	11/7060	0.440803	1	0.9532	3
BP	GO:0046365	monosaccharide catabolic process	3/1536	11/7060	0.440803	1	0.9532	3
BP	GO:0048437	floral organ development	3/1536	11/7060	0.440803	1	0.9532	3
BP	GO:1901700	response to oxygen-containing compound	34/1536	151/7060	0.44164	1	0.9532	34
BP	GO:0006366	transcription by RNA polymerase II	64/1536	288/7060	0.446256	1	0.9532	64
BP	GO:0099402	plant organ development	9/1536	38/7060	0.44892	1	0.9532	9
BP	GO:0006082	organic acid metabolic process	91/1536	412/7060	0.453673	1	0.9532	91
BP	GO:0009069	serine family amino acid metabolic process	10/1536	43/7060	0.46478	1	0.9532	10
BP	GO:0042493	response to drug	10/1536	43/7060	0.46478	1	0.9532	10
BP	GO:0080134	regulation of response to stress	8/1536	34/7060	0.467248	1	0.9532	8
BP	GO:0005996	monosaccharide metabolic process	17/1536	75/7060	0.469151	1	0.9532	17
BP	GO:0006721	terpenoid metabolic process	6/1536	25/7060	0.469739	1	0.9532	6
BP	GO:0006820	anion transport	18/1536	80/7060	0.479628	1	0.9532	18
BP	GO:0034220	ion transmembrane transport	42/1536	190/7060	0.482079	1	0.9532	42
BP	GO:0006662	glycerol ether metabolic process	5/1536	21/7060	0.494086	1	0.9532	5
BP	GO:0018904	ether metabolic process	5/1536	21/7060	0.494086	1	0.9532	5
BP	GO:0000075	cell cycle checkpoint	3/1536	12/7060	0.503111	1	0.9532	3
BP	GO:0005985	sucrose metabolic process	3/1536	12/7060	0.503111	1	0.9532	3
BP	GO:0009620	response to fungus	3/1536	12/7060	0.503111	1	0.9532	3
BP	GO:0009640	photomorphogenesis	3/1536	12/7060	0.503111	1	0.9532	3
BP	GO:0009685	gibberellin metabolic process	3/1536	12/7060	0.503111	1	0.9532	3
BP	GO:0016101	diterpenoid metabolic process	3/1536	12/7060	0.503111	1	0.9532	3
BP	GO:0019321	pentose metabolic process	3/1536	12/7060	0.503111	1	0.9532	3
BP	GO:0046417	chorismate metabolic process	3/1536	12/7060	0.503111	1	0.9532	3
BP	GO:0048827	phyllome development	3/1536	12/7060	0.503111	1	0.9532	3
BP	GO:0050832	defense response to fungus	3/1536	12/7060	0.503111	1	0.9532	3
BP	GO:0006563	L-serine metabolic process	6/1536	26/7060	0.511489	1	0.9532	6
BP	GO:0019318	hexose metabolic process	14/1536	63/7060	0.513823	1	0.9532	14
BP	GO:0032259	methylation	14/1536	63/7060	0.513823	1	0.9532	14
BP	GO:0009072	aromatic amino acid family metabolic process	9/1536	40/7060	0.516518	1	0.9532	9
BP	GO:0030162	regulation of proteolysis	9/1536	40/7060	0.516518	1	0.9532	9
BP	GO:0045490	pectin catabolic process	12/1536	54/7060	0.520408	1	0.9532	12
BP	GO:0055085	transmembrane transport	77/1536	354/7060	0.522815	1	0.9532	77
BP	GO:0009790	embryo development	4/1536	17/7060	0.523656	1	0.9532	4
BP	GO:0009793	embryo development ending in seed dormancy	4/1536	17/7060	0.523656	1	0.9532	4
BP	GO:0016226	iron-sulfur cluster assembly	4/1536	17/7060	0.523656	1	0.9532	4
BP	GO:0031163	metallo-sulfur cluster assembly	4/1536	17/7060	0.523656	1	0.9532	4
BP	GO:0048646	anatomical structure formation involved in morphogenesis	4/1536	17/7060	0.523656	1	0.9532	4
BP	GO:0072330	monocarboxylic acid biosynthetic process	23/1536	105/7060	0.523984	1	0.9532	23
BP	GO:0016310	phosphorylation	85/1536	391/7060	0.524326	1	0.9532	85
BP	GO:0034599	cellular response to oxidative stress	7/1536	31/7060	0.525929	1	0.9532	7
BP	GO:0019752	carboxylic acid metabolic process	86/1536	396/7060	0.528576	1	0.9532	86
BP	GO:0006767	water-soluble vitamin metabolic process	5/1536	22/7060	0.539201	1	0.9532	5
BP	GO:0019751	polyol metabolic process	5/1536	22/7060	0.539201	1	0.9532	5
BP	GO:0042364	water-soluble vitamin biosynthetic process	5/1536	22/7060	0.539201	1	0.9532	5
BP	GO:0030150	protein import into mitochondrial matrix	6/1536	27/7060	0.551935	1	0.9532	6
BP	GO:0006575	cellular modified amino acid metabolic process	16/1536	74/7060	0.557235	1	0.9532	16
BP	GO:0045892	negative regulation of transcription, DNA-templated	10/1536	46/7060	0.559171	1	0.9532	10
BP	GO:0000387	spliceosomal snRNP assembly	3/1536	13/7060	0.561618	1	0.9532	3
BP	GO:0009299	mRNA transcription	3/1536	13/7060	0.561618	1	0.9532	3
BP	GO:0019344	cysteine biosynthetic process	3/1536	13/7060	0.561618	1	0.9532	3
BP	GO:0031167	rRNA methylation	3/1536	13/7060	0.561618	1	0.9532	3
BP	GO:0009070	serine family amino acid biosynthetic process	7/1536	32/7060	0.562858	1	0.9532	7
BP	GO:0010393	galacturonan metabolic process	14/1536	65/7060	0.566015	1	0.9532	14
BP	GO:0045488	pectin metabolic process	14/1536	65/7060	0.566015	1	0.9532	14
BP	GO:0009791	post-embryonic development	21/1536	98/7060	0.571585	1	0.9532	21
BP	GO:0009658	chloroplast organization	8/1536	37/7060	0.572506	1	0.9532	8
BP	GO:0009767	photosynthetic electron transport chain	4/1536	18/7060	0.572826	1	0.9532	4
BP	GO:0015698	inorganic anion transport	4/1536	18/7060	0.572826	1	0.9532	4
BP	GO:0035966	response to topologically incorrect protein	4/1536	18/7060	0.572826	1	0.9532	4
BP	GO:0009657	plastid organization	9/1536	42/7060	0.581203	1	0.9532	9
BP	GO:1901292	nucleoside phosphate catabolic process	9/1536	42/7060	0.581203	1	0.9532	9
BP	GO:0006342	chromatin silencing	5/1536	23/7060	0.582346	1	0.9532	5
BP	GO:0045814	negative regulation of gene expression, epigenetic	5/1536	23/7060	0.582346	1	0.9532	5
BP	GO:0019362	pyridine nucleotide metabolic process	13/1536	61/7060	0.58411	1	0.9532	13
BP	GO:0046496	nicotinamide nucleotide metabolic process	13/1536	61/7060	0.58411	1	0.9532	13
BP	GO:0009890	negative regulation of biosynthetic process	17/1536	80/7060	0.588041	1	0.9532	17
BP	GO:0031327	negative regulation of cellular biosynthetic process	17/1536	80/7060	0.588041	1	0.9532	17
BP	GO:1901657	glycosyl compound metabolic process	17/1536	80/7060	0.588041	1	0.9532	17
BP	GO:0006812	cation transport	36/1536	169/7060	0.58829	1	0.9532	36
BP	GO:0016042	lipid catabolic process	10/1536	47/7060	0.58916	1	0.9532	10
BP	GO:0008645	hexose transmembrane transport	6/1536	28/7060	0.590776	1	0.9532	6
BP	GO:0015749	monosaccharide transmembrane transport	6/1536	28/7060	0.590776	1	0.9532	6
BP	GO:0034219	carbohydrate transmembrane transport	6/1536	28/7060	0.590776	1	0.9532	6
BP	GO:0046323	glucose import	6/1536	28/7060	0.590776	1	0.9532	6
BP	GO:1904659	glucose transmembrane transport	6/1536	28/7060	0.590776	1	0.9532	6
BP	GO:0009312	oligosaccharide biosynthetic process	7/1536	33/7060	0.59842	1	0.9532	7
BP	GO:0009311	oligosaccharide metabolic process	9/1536	43/7060	0.612021	1	0.9532	9
BP	GO:0000291	nuclear-transcribed mRNA catabolic process, exonucleolytic	3/1536	14/7060	0.615721	1	0.9532	3
BP	GO:0010016	shoot system morphogenesis	3/1536	14/7060	0.615721	1	0.9532	3
BP	GO:0032434	regulation of proteasomal ubiquitin-dependent protein catabolic process	3/1536	14/7060	0.615721	1	0.9532	3
BP	GO:0032436	positive regulation of proteasomal ubiquitin-dependent protein catabolic process	3/1536	14/7060	0.615721	1	0.9532	3
BP	GO:0045732	positive regulation of protein catabolic process	3/1536	14/7060	0.615721	1	0.9532	3
BP	GO:0045862	positive regulation of proteolysis	3/1536	14/7060	0.615721	1	0.9532	3
BP	GO:0051238	sequestering of metal ion	3/1536	14/7060	0.615721	1	0.9532	3
BP	GO:0061136	regulation of proteasomal protein catabolic process	3/1536	14/7060	0.615721	1	0.9532	3
BP	GO:0061982	meiosis I cell cycle process	3/1536	14/7060	0.615721	1	0.9532	3
BP	GO:1901800	positive regulation of proteasomal protein catabolic process	3/1536	14/7060	0.615721	1	0.9532	3
BP	GO:1903050	regulation of proteolysis involved in cellular protein catabolic process	3/1536	14/7060	0.615721	1	0.9532	3
BP	GO:1903052	positive regulation of proteolysis involved in cellular protein catabolic process	3/1536	14/7060	0.615721	1	0.9532	3
BP	GO:1903362	regulation of cellular protein catabolic process	3/1536	14/7060	0.615721	1	0.9532	3
BP	GO:1903364	positive regulation of cellular protein catabolic process	3/1536	14/7060	0.615721	1	0.9532	3
BP	GO:2000058	regulation of ubiquitin-dependent protein catabolic process	3/1536	14/7060	0.615721	1	0.9532	3
BP	GO:2000060	positive regulation of ubiquitin-dependent protein catabolic process	3/1536	14/7060	0.615721	1	0.9532	3
BP	GO:0006733	oxidoreduction coenzyme metabolic process	15/1536	72/7060	0.621735	1	0.9532	15
BP	GO:0008037	cell recognition	5/1536	24/7060	0.623212	1	0.9532	5
BP	GO:0009875	pollen-pistil interaction	5/1536	24/7060	0.623212	1	0.9532	5
BP	GO:0030258	lipid modification	5/1536	24/7060	0.623212	1	0.9532	5
BP	GO:0048544	recognition of pollen	5/1536	24/7060	0.623212	1	0.9532	5
BP	GO:0031324	negative regulation of cellular metabolic process	21/1536	101/7060	0.632364	1	0.9532	21
BP	GO:0006334	nucleosome assembly	9/1536	44/7060	0.641644	1	0.9532	9
BP	GO:0006720	isoprenoid metabolic process	9/1536	44/7060	0.641644	1	0.9532	9
BP	GO:0016458	gene silencing	9/1536	44/7060	0.641644	1	0.9532	9
BP	GO:0031497	chromatin assembly	10/1536	49/7060	0.646125	1	0.9532	10
BP	GO:0019684	photosynthesis, light reaction	13/1536	64/7060	0.658936	1	0.9532	13
BP	GO:0040007	growth	5/1536	25/7060	0.66158	1	0.9532	5
BP	GO:0098813	nuclear chromosome segregation	5/1536	25/7060	0.66158	1	0.9532	5
BP	GO:0009896	positive regulation of catabolic process	4/1536	20/7060	0.66189	1	0.9532	4
BP	GO:0031331	positive regulation of cellular catabolic process	4/1536	20/7060	0.66189	1	0.9532	4
BP	GO:0000302	response to reactive oxygen species	3/1536	15/7060	0.665107	1	0.9532	3
BP	GO:0006414	translational elongation	3/1536	15/7060	0.665107	1	0.9532	3
BP	GO:0048523	negative regulation of cellular process	29/1536	141/7060	0.667666	1	0.9532	29
BP	GO:0055114	oxidation-reduction process	34/1536	165/7060	0.671472	1	0.9532	34
BP	GO:0006323	DNA packaging	10/1536	50/7060	0.672907	1	0.9532	10
BP	GO:1903047	mitotic cell cycle process	10/1536	50/7060	0.672907	1	0.9532	10
BP	GO:1901607	alpha-amino acid biosynthetic process	17/1536	84/7060	0.674576	1	0.9532	17
BP	GO:0006241	CTP biosynthetic process	2/1536	10/7060	0.675062	1	0.9532	2
BP	GO:0006879	cellular iron ion homeostasis	2/1536	10/7060	0.675062	1	0.9532	2
BP	GO:0009062	fatty acid catabolic process	2/1536	10/7060	0.675062	1	0.9532	2
BP	GO:0009208	pyrimidine ribonucleoside triphosphate metabolic process	2/1536	10/7060	0.675062	1	0.9532	2
BP	GO:0009209	pyrimidine ribonucleoside triphosphate biosynthetic process	2/1536	10/7060	0.675062	1	0.9532	2
BP	GO:0016073	snRNA metabolic process	2/1536	10/7060	0.675062	1	0.9532	2
BP	GO:0045489	pectin biosynthetic process	2/1536	10/7060	0.675062	1	0.9532	2
BP	GO:0046036	CTP metabolic process	2/1536	10/7060	0.675062	1	0.9532	2
BP	GO:0046513	ceramide biosynthetic process	2/1536	10/7060	0.675062	1	0.9532	2
BP	GO:0006732	coenzyme metabolic process	28/1536	137/7060	0.679867	1	0.9532	28
BP	GO:2000113	negative regulation of cellular macromolecule biosynthetic process	13/1536	65/7060	0.682167	1	0.9532	13
BP	GO:1901701	cellular response to oxygen-containing compound	20/1536	99/7060	0.685356	1	0.9532	20
BP	GO:1901565	organonitrogen compound catabolic process	99/1536	473/7060	0.691976	1	0.9532	99
BP	GO:0033993	response to lipid	17/1536	85/7060	0.694569	1	0.9532	17
BP	GO:0046271	phenylpropanoid catabolic process	5/1536	26/7060	0.697316	1	0.9532	5
BP	GO:0046274	lignin catabolic process	5/1536	26/7060	0.697316	1	0.9532	5
BP	GO:0051656	establishment of organelle localization	5/1536	26/7060	0.697316	1	0.9532	5
BP	GO:0051172	negative regulation of nitrogen compound metabolic process	19/1536	95/7060	0.700601	1	0.9532	19
BP	GO:0031047	gene silencing by RNA	4/1536	21/7060	0.701373	1	0.9532	4
BP	GO:0048589	developmental growth	4/1536	21/7060	0.701373	1	0.9532	4
BP	GO:0072524	pyridine-containing compound metabolic process	13/1536	66/7060	0.704454	1	0.9532	13
BP	GO:0000724	double-strand break repair via homologous recombination	3/1536	16/7060	0.709692	1	0.9532	3
BP	GO:0000725	recombinational repair	3/1536	16/7060	0.709692	1	0.9532	3
BP	GO:0006108	malate metabolic process	3/1536	16/7060	0.709692	1	0.9532	3
BP	GO:0009651	response to salt stress	3/1536	16/7060	0.709692	1	0.9532	3
BP	GO:0009736	cytokinin-activated signaling pathway	3/1536	16/7060	0.709692	1	0.9532	3
BP	GO:0017004	cytochrome complex assembly	3/1536	16/7060	0.709692	1	0.9532	3
BP	GO:0071368	cellular response to cytokinin stimulus	3/1536	16/7060	0.709692	1	0.9532	3
BP	GO:0048519	negative regulation of biological process	41/1536	202/7060	0.721211	1	0.9532	41
BP	GO:0006333	chromatin assembly or disassembly	10/1536	52/7060	0.722728	1	0.9532	10
BP	GO:0048731	system development	21/1536	106/7060	0.723575	1	0.9532	21
BP	GO:0040029	regulation of gene expression, epigenetic	6/1536	32/7060	0.726213	1	0.9532	6
BP	GO:0006743	ubiquinone metabolic process	2/1536	11/7060	0.72712	1	0.9532	2
BP	GO:0006744	ubiquinone biosynthetic process	2/1536	11/7060	0.72712	1	0.9532	2
BP	GO:0007088	regulation of mitotic nuclear division	2/1536	11/7060	0.72712	1	0.9532	2
BP	GO:0007091	metaphase/anaphase transition of mitotic cell cycle	2/1536	11/7060	0.72712	1	0.9532	2
BP	GO:0007131	reciprocal meiotic recombination	2/1536	11/7060	0.72712	1	0.9532	2
BP	GO:0009148	pyrimidine nucleoside triphosphate biosynthetic process	2/1536	11/7060	0.72712	1	0.9532	2
BP	GO:0009218	pyrimidine ribonucleotide metabolic process	2/1536	11/7060	0.72712	1	0.9532	2
BP	GO:0009220	pyrimidine ribonucleotide biosynthetic process	2/1536	11/7060	0.72712	1	0.9532	2
BP	GO:0009555	pollen development	2/1536	11/7060	0.72712	1	0.9532	2
BP	GO:0010965	regulation of mitotic sister chromatid separation	2/1536	11/7060	0.72712	1	0.9532	2
BP	GO:0030071	regulation of mitotic metaphase/anaphase transition	2/1536	11/7060	0.72712	1	0.9532	2
BP	GO:0031396	regulation of protein ubiquitination	2/1536	11/7060	0.72712	1	0.9532	2
BP	GO:0033047	regulation of mitotic sister chromatid segregation	2/1536	11/7060	0.72712	1	0.9532	2
BP	GO:0035825	homologous recombination	2/1536	11/7060	0.72712	1	0.9532	2
BP	GO:0044784	metaphase/anaphase transition of cell cycle	2/1536	11/7060	0.72712	1	0.9532	2
BP	GO:0045132	meiotic chromosome segregation	2/1536	11/7060	0.72712	1	0.9532	2
BP	GO:0046132	pyrimidine ribonucleoside biosynthetic process	2/1536	11/7060	0.72712	1	0.9532	2
BP	GO:0051306	mitotic sister chromatid separation	2/1536	11/7060	0.72712	1	0.9532	2
BP	GO:0051346	negative regulation of hydrolase activity	2/1536	11/7060	0.72712	1	0.9532	2
BP	GO:0051438	regulation of ubiquitin-protein transferase activity	2/1536	11/7060	0.72712	1	0.9532	2
BP	GO:1902099	regulation of metaphase/anaphase transition of cell cycle	2/1536	11/7060	0.72712	1	0.9532	2
BP	GO:1903320	regulation of protein modification by small protein conjugation or removal	2/1536	11/7060	0.72712	1	0.9532	2
BP	GO:1905818	regulation of chromosome separation	2/1536	11/7060	0.72712	1	0.9532	2
BP	GO:2001251	negative regulation of chromosome organization	2/1536	11/7060	0.72712	1	0.9532	2
BP	GO:0000278	mitotic cell cycle	15/1536	77/7060	0.728832	1	0.9532	15
BP	GO:0000154	rRNA modification	4/1536	22/7060	0.737411	1	0.9532	4
BP	GO:0006261	DNA-dependent DNA replication	4/1536	22/7060	0.737411	1	0.9532	4
BP	GO:0046128	purine ribonucleoside metabolic process	4/1536	22/7060	0.737411	1	0.9532	4
BP	GO:0071103	DNA conformation change	12/1536	63/7060	0.745581	1	0.9532	12
BP	GO:0034728	nucleosome organization	9/1536	48/7060	0.746503	1	0.9532	9
BP	GO:0000245	spliceosomal complex assembly	3/1536	17/7060	0.749557	1	0.9532	3
BP	GO:0006970	response to osmotic stress	3/1536	17/7060	0.749557	1	0.9532	3
BP	GO:0017148	negative regulation of translation	3/1536	17/7060	0.749557	1	0.9532	3
BP	GO:0030148	sphingolipid biosynthetic process	3/1536	17/7060	0.749557	1	0.9532	3
BP	GO:0043650	dicarboxylic acid biosynthetic process	3/1536	17/7060	0.749557	1	0.9532	3
BP	GO:0097435	supramolecular fiber organization	7/1536	38/7060	0.750621	1	0.9532	7
BP	GO:0019439	aromatic compound catabolic process	29/1536	147/7060	0.756144	1	0.9532	29
BP	GO:0006099	tricarboxylic acid cycle	5/1536	28/7060	0.760701	1	0.9532	5
BP	GO:0006101	citrate metabolic process	5/1536	28/7060	0.760701	1	0.9532	5
BP	GO:0006869	lipid transport	5/1536	28/7060	0.760701	1	0.9532	5
BP	GO:0015980	energy derivation by oxidation of organic compounds	13/1536	69/7060	0.76535	1	0.9532	13
BP	GO:0071396	cellular response to lipid	13/1536	69/7060	0.76535	1	0.9532	13
BP	GO:0022402	cell cycle process	16/1536	84/7060	0.766333	1	0.9532	16
BP	GO:0015994	chlorophyll metabolic process	2/1536	12/7060	0.771922	1	0.9532	2
BP	GO:0033045	regulation of sister chromatid segregation	2/1536	12/7060	0.771922	1	0.9532	2
BP	GO:0035967	cellular response to topologically incorrect protein	2/1536	12/7060	0.771922	1	0.9532	2
BP	GO:0042181	ketone biosynthetic process	2/1536	12/7060	0.771922	1	0.9532	2
BP	GO:0051983	regulation of chromosome segregation	2/1536	12/7060	0.771922	1	0.9532	2
BP	GO:1901661	quinone metabolic process	2/1536	12/7060	0.771922	1	0.9532	2
BP	GO:1901663	quinone biosynthetic process	2/1536	12/7060	0.771922	1	0.9532	2
BP	GO:1905392	plant organ morphogenesis	2/1536	12/7060	0.771922	1	0.9532	2
BP	GO:0008643	carbohydrate transport	7/1536	39/7060	0.77546	1	0.9532	7
BP	GO:0044255	cellular lipid metabolic process	45/1536	226/7060	0.776101	1	0.9532	45
BP	GO:0016053	organic acid biosynthetic process	44/1536	222/7060	0.784588	1	0.9532	44
BP	GO:0046394	carboxylic acid biosynthetic process	44/1536	222/7060	0.784588	1	0.9532	44
BP	GO:0000070	mitotic sister chromatid segregation	3/1536	18/7060	0.784903	1	0.9532	3
BP	GO:0009735	response to cytokinin	3/1536	18/7060	0.784903	1	0.9532	3
BP	GO:0010639	negative regulation of organelle organization	3/1536	18/7060	0.784903	1	0.9532	3
BP	GO:0042391	regulation of membrane potential	3/1536	18/7060	0.784903	1	0.9532	3
BP	GO:0051129	negative regulation of cellular component organization	3/1536	18/7060	0.784903	1	0.9532	3
BP	GO:0006418	tRNA aminoacylation for protein translation	5/1536	29/7060	0.788395	1	0.9532	5
BP	GO:0006928	movement of cell or subcellular component	5/1536	29/7060	0.788395	1	0.9532	5
BP	GO:0007059	chromosome segregation	5/1536	29/7060	0.788395	1	0.9532	5
BP	GO:0009856	pollination	5/1536	29/7060	0.788395	1	0.9532	5
BP	GO:0043038	amino acid activation	5/1536	29/7060	0.788395	1	0.9532	5
BP	GO:0043039	tRNA aminoacylation	5/1536	29/7060	0.788395	1	0.9532	5
BP	GO:0044706	multi-multicellular organism process	5/1536	29/7060	0.788395	1	0.9532	5
BP	GO:0051235	maintenance of location	5/1536	29/7060	0.788395	1	0.9532	5
BP	GO:0022900	electron transport chain	9/1536	50/7060	0.790201	1	0.9532	9
BP	GO:1901361	organic cyclic compound catabolic process	29/1536	150/7060	0.794266	1	0.9532	29
BP	GO:0034976	response to endoplasmic reticulum stress	7/1536	40/7060	0.798423	1	0.9532	7
BP	GO:0031329	regulation of cellular catabolic process	4/1536	24/7060	0.799425	1	0.9532	4
BP	GO:0042278	purine nucleoside metabolic process	4/1536	24/7060	0.799425	1	0.9532	4
BP	GO:0048584	positive regulation of response to stimulus	4/1536	24/7060	0.799425	1	0.9532	4
BP	GO:1903046	meiotic cell cycle process	4/1536	24/7060	0.799425	1	0.9532	4
BP	GO:0044283	small molecule biosynthetic process	64/1536	320/7060	0.801057	1	0.9532	64
BP	GO:0007015	actin filament organization	6/1536	35/7060	0.804805	1	0.9532	6
BP	GO:0048367	shoot system development	10/1536	56/7060	0.806614	1	0.9532	10
BP	GO:0006091	generation of precursor metabolites and energy	32/1536	166/7060	0.809171	1	0.9532	32
BP	GO:0006360	transcription by RNA polymerase I	2/1536	13/7060	0.810159	1	0.9532	2
BP	GO:0006672	ceramide metabolic process	2/1536	13/7060	0.810159	1	0.9532	2
BP	GO:0006986	response to unfolded protein	2/1536	13/7060	0.810159	1	0.9532	2
BP	GO:0007127	meiosis I	2/1536	13/7060	0.810159	1	0.9532	2
BP	GO:0009147	pyrimidine nucleoside triphosphate metabolic process	2/1536	13/7060	0.810159	1	0.9532	2
BP	GO:0019953	sexual reproduction	2/1536	13/7060	0.810159	1	0.9532	2
BP	GO:0032507	maintenance of protein location in cell	2/1536	13/7060	0.810159	1	0.9532	2
BP	GO:0044703	multi-organism reproductive process	2/1536	13/7060	0.810159	1	0.9532	2
BP	GO:0045185	maintenance of protein location	2/1536	13/7060	0.810159	1	0.9532	2
BP	GO:0046131	pyrimidine ribonucleoside metabolic process	2/1536	13/7060	0.810159	1	0.9532	2
BP	GO:0048229	gametophyte development	2/1536	13/7060	0.810159	1	0.9532	2
BP	GO:0072329	monocarboxylic acid catabolic process	2/1536	13/7060	0.810159	1	0.9532	2
BP	GO:0009639	response to red or far red light	5/1536	30/7060	0.813524	1	0.9532	5
BP	GO:0010876	lipid localization	5/1536	30/7060	0.813524	1	0.9532	5
BP	GO:0072350	tricarboxylic acid metabolic process	5/1536	30/7060	0.813524	1	0.9532	5
BP	GO:0046486	glycerolipid metabolic process	8/1536	46/7060	0.814076	1	0.9532	8
BP	GO:0000819	sister chromatid segregation	3/1536	19/7060	0.816011	1	0.9532	3
BP	GO:0001510	RNA methylation	3/1536	19/7060	0.816011	1	0.9532	3
BP	GO:0006778	porphyrin-containing compound metabolic process	3/1536	19/7060	0.816011	1	0.9532	3
BP	GO:0007623	circadian rhythm	3/1536	19/7060	0.816011	1	0.9532	3
BP	GO:0022622	root system development	3/1536	19/7060	0.816011	1	0.9532	3
BP	GO:0032147	activation of protein kinase activity	3/1536	19/7060	0.816011	1	0.9532	3
BP	GO:0033108	mitochondrial respiratory chain complex assembly	3/1536	19/7060	0.816011	1	0.9532	3
BP	GO:0042176	regulation of protein catabolic process	3/1536	19/7060	0.816011	1	0.9532	3
BP	GO:0048364	root development	3/1536	19/7060	0.816011	1	0.9532	3
BP	GO:0048511	rhythmic process	3/1536	19/7060	0.816011	1	0.9532	3
BP	GO:0140014	mitotic nuclear division	3/1536	19/7060	0.816011	1	0.9532	3
BP	GO:0009116	nucleoside metabolic process	11/1536	62/7060	0.821304	1	0.9532	11
BP	GO:0000226	microtubule cytoskeleton organization	4/1536	25/7060	0.825682	1	0.9532	4
BP	GO:0032535	regulation of cellular component size	4/1536	25/7060	0.825682	1	0.9532	4
BP	GO:0046488	phosphatidylinositol metabolic process	4/1536	25/7060	0.825682	1	0.9532	4
BP	GO:0090066	regulation of anatomical structure size	4/1536	25/7060	0.825682	1	0.9532	4
BP	GO:0000160	phosphorelay signal transduction system	6/1536	36/7060	0.826718	1	0.9532	6
BP	GO:0042440	pigment metabolic process	6/1536	36/7060	0.826718	1	0.9532	6
BP	GO:0010605	negative regulation of macromolecule metabolic process	27/1536	143/7060	0.827052	1	0.9532	27
BP	GO:0009892	negative regulation of metabolic process	29/1536	153/7060	0.828144	1	0.9532	29
BP	GO:0010498	proteasomal protein catabolic process	41/1536	212/7060	0.82875	1	0.9532	41
BP	GO:0007346	regulation of mitotic cell cycle	8/1536	47/7060	0.832872	1	0.9532	8
BP	GO:0032879	regulation of localization	7/1536	42/7060	0.838914	1	0.9532	7
BP	GO:0042545	cell wall modification	7/1536	42/7060	0.838914	1	0.9532	7
BP	GO:0006541	glutamine metabolic process	2/1536	14/7060	0.842565	1	0.9532	2
BP	GO:0042775	mitochondrial ATP synthesis coupled electron transport	2/1536	14/7060	0.842565	1	0.9532	2
BP	GO:0051783	regulation of nuclear division	2/1536	14/7060	0.842565	1	0.9532	2
BP	GO:0070838	divalent metal ion transport	2/1536	14/7060	0.842565	1	0.9532	2
BP	GO:0072511	divalent inorganic cation transport	2/1536	14/7060	0.842565	1	0.9532	2
BP	GO:0072665	protein localization to vacuole	2/1536	14/7060	0.842565	1	0.9532	2
BP	GO:0072666	establishment of protein localization to vacuole	2/1536	14/7060	0.842565	1	0.9532	2
BP	GO:0006302	double-strand break repair	3/1536	20/7060	0.843209	1	0.9532	3
BP	GO:0006665	sphingolipid metabolic process	3/1536	20/7060	0.843209	1	0.9532	3
BP	GO:0009225	nucleotide-sugar metabolic process	3/1536	20/7060	0.843209	1	0.9532	3
BP	GO:0016114	terpenoid biosynthetic process	3/1536	20/7060	0.843209	1	0.9532	3
BP	GO:0033013	tetrapyrrole metabolic process	3/1536	20/7060	0.843209	1	0.9532	3
BP	GO:0030029	actin filament-based process	6/1536	37/7060	0.846621	1	0.9532	6
BP	GO:0030036	actin cytoskeleton organization	6/1536	37/7060	0.846621	1	0.9532	6
BP	GO:0010629	negative regulation of gene expression	21/1536	115/7060	0.848956	1	0.9532	21
BP	GO:0043094	cellular metabolic compound salvage	4/1536	26/7060	0.849021	1	0.9532	4
BP	GO:0051321	meiotic cell cycle	4/1536	26/7060	0.849021	1	0.9532	4
BP	GO:0090305	nucleic acid phosphodiester bond hydrolysis	4/1536	26/7060	0.849021	1	0.9532	4
BP	GO:0048608	reproductive structure development	12/1536	69/7060	0.849107	1	0.9532	12
BP	GO:0061458	reproductive system development	12/1536	69/7060	0.849107	1	0.9532	12
BP	GO:0048285	organelle fission	11/1536	64/7060	0.852213	1	0.9532	11
BP	GO:0006096	glycolytic process	5/1536	32/7060	0.856574	1	0.9532	5
BP	GO:0006165	nucleoside diphosphate phosphorylation	5/1536	32/7060	0.856574	1	0.9532	5
BP	GO:0006310	DNA recombination	5/1536	32/7060	0.856574	1	0.9532	5
BP	GO:0006757	ATP generation from ADP	5/1536	32/7060	0.856574	1	0.9532	5
BP	GO:0009135	purine nucleoside diphosphate metabolic process	5/1536	32/7060	0.856574	1	0.9532	5
BP	GO:0009179	purine ribonucleoside diphosphate metabolic process	5/1536	32/7060	0.856574	1	0.9532	5
BP	GO:0009185	ribonucleoside diphosphate metabolic process	5/1536	32/7060	0.856574	1	0.9532	5
BP	GO:0010243	response to organonitrogen compound	5/1536	32/7060	0.856574	1	0.9532	5
BP	GO:0042866	pyruvate biosynthetic process	5/1536	32/7060	0.856574	1	0.9532	5
BP	GO:0046031	ADP metabolic process	5/1536	32/7060	0.856574	1	0.9532	5
BP	GO:0046939	nucleotide phosphorylation	5/1536	32/7060	0.856574	1	0.9532	5
BP	GO:0044743	protein transmembrane import into intracellular organelle	7/1536	43/7060	0.856581	1	0.9532	7
BP	GO:0000280	nuclear division	6/1536	38/7060	0.864622	1	0.9532	6
BP	GO:0008299	isoprenoid biosynthetic process	6/1536	38/7060	0.864622	1	0.9532	6
BP	GO:1901698	response to nitrogen compound	6/1536	38/7060	0.864622	1	0.9532	6
BP	GO:0006284	base-excision repair	3/1536	21/7060	0.866848	1	0.9532	3
BP	GO:0034249	negative regulation of cellular amide metabolic process	3/1536	21/7060	0.866848	1	0.9532	3
BP	GO:0051651	maintenance of location in cell	3/1536	21/7060	0.866848	1	0.9532	3
BP	GO:0140013	meiotic nuclear division	3/1536	21/7060	0.866848	1	0.9532	3
BP	GO:0015979	photosynthesis	23/1536	127/7060	0.8685	1	0.9532	23
BP	GO:0043161	proteasome-mediated ubiquitin-dependent protein catabolic process	39/1536	207/7060	0.869058	1	0.9532	39
BP	GO:0007018	microtubule-based movement	4/1536	27/7060	0.869658	1	0.9532	4
BP	GO:0022904	respiratory electron transport chain	4/1536	27/7060	0.869658	1	0.9532	4
BP	GO:0046148	pigment biosynthetic process	4/1536	27/7060	0.869658	1	0.9532	4
BP	GO:0006406	mRNA export from nucleus	2/1536	15/7060	0.869866	1	0.9532	2
BP	GO:0006544	glycine metabolic process	2/1536	15/7060	0.869866	1	0.9532	2
BP	GO:0009409	response to cold	2/1536	15/7060	0.869866	1	0.9532	2
BP	GO:0030041	actin filament polymerization	2/1536	15/7060	0.869866	1	0.9532	2
BP	GO:0030833	regulation of actin filament polymerization	2/1536	15/7060	0.869866	1	0.9532	2
BP	GO:0032271	regulation of protein polymerization	2/1536	15/7060	0.869866	1	0.9532	2
BP	GO:0043086	negative regulation of catalytic activity	2/1536	15/7060	0.869866	1	0.9532	2
BP	GO:0044092	negative regulation of molecular function	2/1536	15/7060	0.869866	1	0.9532	2
BP	GO:0071427	mRNA-containing ribonucleoprotein complex export from nucleus	2/1536	15/7060	0.869866	1	0.9532	2
BP	GO:1901987	regulation of cell cycle phase transition	2/1536	15/7060	0.869866	1	0.9532	2
BP	GO:1901990	regulation of mitotic cell cycle phase transition	2/1536	15/7060	0.869866	1	0.9532	2
BP	GO:0010035	response to inorganic substance	10/1536	60/7060	0.869998	1	0.9532	10
BP	GO:0009100	glycoprotein metabolic process	13/1536	76/7060	0.872208	1	0.9532	13
BP	GO:0051239	regulation of multicellular organismal process	7/1536	44/7060	0.872639	1	0.9532	7
BP	GO:0009132	nucleoside diphosphate metabolic process	5/1536	33/7060	0.874782	1	0.9532	5
BP	GO:0032269	negative regulation of cellular protein metabolic process	5/1536	33/7060	0.874782	1	0.9532	5
BP	GO:0051248	negative regulation of protein metabolic process	5/1536	33/7060	0.874782	1	0.9532	5
BP	GO:0006486	protein glycosylation	12/1536	71/7060	0.875232	1	0.9532	12
BP	GO:0009101	glycoprotein biosynthetic process	12/1536	71/7060	0.875232	1	0.9532	12
BP	GO:0043413	macromolecule glycosylation	12/1536	71/7060	0.875232	1	0.9532	12
BP	GO:0030163	protein catabolic process	79/1536	404/7060	0.879201	1	0.9532	79
BP	GO:0044270	cellular nitrogen compound catabolic process	21/1536	118/7060	0.879533	1	0.9532	21
BP	GO:0006650	glycerophospholipid metabolic process	6/1536	39/7060	0.880833	1	0.9532	6
BP	GO:0009060	aerobic respiration	6/1536	39/7060	0.880833	1	0.9532	6
BP	GO:0008652	cellular amino acid biosynthetic process	17/1536	98/7060	0.884945	1	0.9532	17
BP	GO:0010038	response to metal ion	3/1536	22/7060	0.887286	1	0.9532	3
BP	GO:0051493	regulation of cytoskeleton organization	3/1536	22/7060	0.887286	1	0.9532	3
BP	GO:0045333	cellular respiration	9/1536	56/7060	0.887781	1	0.9532	9
BP	GO:0006885	regulation of pH	4/1536	28/7060	0.887817	1	0.9532	4
BP	GO:0009073	aromatic amino acid family biosynthetic process	4/1536	28/7060	0.887817	1	0.9532	4
BP	GO:0043414	macromolecule methylation	4/1536	28/7060	0.887817	1	0.9532	4
BP	GO:0055067	monovalent inorganic cation homeostasis	4/1536	28/7060	0.887817	1	0.9532	4
BP	GO:0046700	heterocycle catabolic process	21/1536	119/7060	0.888575	1	0.9532	21
BP	GO:0006457	protein folding	20/1536	114/7060	0.889765	1	0.9532	20
BP	GO:0000041	transition metal ion transport	2/1536	16/7060	0.892748	1	0.9532	2
BP	GO:0000045	autophagosome assembly	2/1536	16/7060	0.892748	1	0.9532	2
BP	GO:0006890	retrograde vesicle-mediated transport, Golgi to ER	2/1536	16/7060	0.892748	1	0.9532	2
BP	GO:0030042	actin filament depolymerization	2/1536	16/7060	0.892748	1	0.9532	2
BP	GO:0031098	stress-activated protein kinase signaling cascade	2/1536	16/7060	0.892748	1	0.9532	2
BP	GO:0042451	purine nucleoside biosynthetic process	2/1536	16/7060	0.892748	1	0.9532	2
BP	GO:0046129	purine ribonucleoside biosynthetic process	2/1536	16/7060	0.892748	1	0.9532	2
BP	GO:0046653	tetrahydrofolate metabolic process	2/1536	16/7060	0.892748	1	0.9532	2
BP	GO:0051028	mRNA transport	2/1536	16/7060	0.892748	1	0.9532	2
BP	GO:0051261	protein depolymerization	2/1536	16/7060	0.892748	1	0.9532	2
BP	GO:1905037	autophagosome organization	2/1536	16/7060	0.892748	1	0.9532	2
BP	GO:0007017	microtubule-based process	13/1536	78/7060	0.894348	1	0.9532	13
BP	GO:0031401	positive regulation of protein modification process	6/1536	40/7060	0.895376	1	0.9532	6
BP	GO:0070085	glycosylation	12/1536	73/7060	0.897602	1	0.9532	12
BP	GO:1990542	mitochondrial transmembrane transport	7/1536	46/7060	0.900301	1	0.9532	7
BP	GO:0006644	phospholipid metabolic process	11/1536	68/7060	0.901327	1	0.9532	11
BP	GO:0007005	mitochondrion organization	18/1536	105/7060	0.901444	1	0.9532	18
BP	GO:0009894	regulation of catabolic process	4/1536	29/7060	0.903725	1	0.9532	4
BP	GO:0010564	regulation of cell cycle process	4/1536	29/7060	0.903725	1	0.9532	4
BP	GO:0036503	ERAD pathway	4/1536	29/7060	0.903725	1	0.9532	4
BP	GO:0006400	tRNA modification	3/1536	23/7060	0.90487	1	0.9532	3
BP	GO:0006006	glucose metabolic process	5/1536	35/7060	0.905351	1	0.9532	5
BP	GO:0009119	ribonucleoside metabolic process	5/1536	35/7060	0.905351	1	0.9532	5
BP	GO:0009966	regulation of signal transduction	8/1536	52/7060	0.905409	1	0.9532	8
BP	GO:0010646	regulation of cell communication	8/1536	52/7060	0.905409	1	0.9532	8
BP	GO:0023051	regulation of signaling	8/1536	52/7060	0.905409	1	0.9532	8
BP	GO:0050793	regulation of developmental process	8/1536	52/7060	0.905409	1	0.9532	8
BP	GO:0001505	regulation of neurotransmitter levels	2/1536	17/7060	0.91184	1	0.9532	2
BP	GO:0006383	transcription by RNA polymerase III	2/1536	17/7060	0.91184	1	0.9532	2
BP	GO:0006474	N-terminal protein amino acid acetylation	2/1536	17/7060	0.91184	1	0.9532	2
BP	GO:0007051	spindle organization	2/1536	17/7060	0.91184	1	0.9532	2
BP	GO:0016049	cell growth	2/1536	17/7060	0.91184	1	0.9532	2
BP	GO:0023014	signal transduction by protein phosphorylation	2/1536	17/7060	0.91184	1	0.9532	2
BP	GO:0042133	neurotransmitter metabolic process	2/1536	17/7060	0.91184	1	0.9532	2
BP	GO:0046134	pyrimidine nucleoside biosynthetic process	2/1536	17/7060	0.91184	1	0.9532	2
BP	GO:0051258	protein polymerization	2/1536	17/7060	0.91184	1	0.9532	2
BP	GO:0000422	autophagy of mitochondrion	1/1536	10/7060	0.914154	1	0.9532	1
BP	GO:0006144	purine nucleobase metabolic process	1/1536	10/7060	0.914154	1	0.9532	1
BP	GO:0006470	protein dephosphorylation	1/1536	10/7060	0.914154	1	0.9532	1
BP	GO:0006525	arginine metabolic process	1/1536	10/7060	0.914154	1	0.9532	1
BP	GO:0006779	porphyrin-containing compound biosynthetic process	1/1536	10/7060	0.914154	1	0.9532	1
BP	GO:0009967	positive regulation of signal transduction	1/1536	10/7060	0.914154	1	0.9532	1
BP	GO:0010647	positive regulation of cell communication	1/1536	10/7060	0.914154	1	0.9532	1
BP	GO:0022603	regulation of anatomical structure morphogenesis	1/1536	10/7060	0.914154	1	0.9532	1
BP	GO:0023056	positive regulation of signaling	1/1536	10/7060	0.914154	1	0.9532	1
BP	GO:0030030	cell projection organization	1/1536	10/7060	0.914154	1	0.9532	1
BP	GO:0032504	multicellular organism reproduction	1/1536	10/7060	0.914154	1	0.9532	1
BP	GO:0034440	lipid oxidation	1/1536	10/7060	0.914154	1	0.9532	1
BP	GO:0042136	neurotransmitter biosynthetic process	1/1536	10/7060	0.914154	1	0.9532	1
BP	GO:0043900	regulation of multi-organism process	1/1536	10/7060	0.914154	1	0.9532	1
BP	GO:0046184	aldehyde biosynthetic process	1/1536	10/7060	0.914154	1	0.9532	1
BP	GO:0048609	multicellular organismal reproductive process	1/1536	10/7060	0.914154	1	0.9532	1
BP	GO:0061726	mitochondrion disassembly	1/1536	10/7060	0.914154	1	0.9532	1
BP	GO:0071897	DNA biosynthetic process	1/1536	10/7060	0.914154	1	0.9532	1
BP	GO:0090630	activation of GTPase activity	1/1536	10/7060	0.914154	1	0.9532	1
BP	GO:0120036	plasma membrane bounded cell projection organization	1/1536	10/7060	0.914154	1	0.9532	1
BP	GO:1903008	organelle disassembly	1/1536	10/7060	0.914154	1	0.9532	1
BP	GO:0034404	nucleobase-containing small molecule biosynthetic process	12/1536	75/7060	0.916563	1	0.9532	12
BP	GO:0065004	protein-DNA complex assembly	12/1536	75/7060	0.916563	1	0.9532	12
BP	GO:0001934	positive regulation of protein phosphorylation	4/1536	30/7060	0.917602	1	0.9532	4
BP	GO:0007034	vacuolar transport	4/1536	30/7060	0.917602	1	0.9532	4
BP	GO:0010562	positive regulation of phosphorus metabolic process	4/1536	30/7060	0.917602	1	0.9532	4
BP	GO:0042327	positive regulation of phosphorylation	4/1536	30/7060	0.917602	1	0.9532	4
BP	GO:0045937	positive regulation of phosphate metabolic process	4/1536	30/7060	0.917602	1	0.9532	4
BP	GO:0048278	vesicle docking	4/1536	30/7060	0.917602	1	0.9532	4
BP	GO:0009166	nucleotide catabolic process	5/1536	36/7060	0.918033	1	0.9532	5
BP	GO:0051336	regulation of hydrolase activity	5/1536	36/7060	0.918033	1	0.9532	5
BP	GO:0006475	internal protein amino acid acetylation	3/1536	24/7060	0.919934	1	0.9532	3
BP	GO:0061025	membrane fusion	9/1536	59/7060	0.920325	1	0.9532	9
BP	GO:0007010	cytoskeleton organization	10/1536	65/7060	0.92448	1	0.9532	10
BP	GO:0048583	regulation of response to stimulus	12/1536	76/7060	0.924879	1	0.9532	12
BP	GO:0009653	anatomical structure morphogenesis	8/1536	54/7060	0.925839	1	0.9532	8
BP	GO:0007031	peroxisome organization	2/1536	18/7060	0.927707	1	0.9532	2
BP	GO:0008064	regulation of actin polymerization or depolymerization	2/1536	18/7060	0.927707	1	0.9532	2
BP	GO:0016573	histone acetylation	2/1536	18/7060	0.927707	1	0.9532	2
BP	GO:0018393	internal peptidyl-lysine acetylation	2/1536	18/7060	0.927707	1	0.9532	2
BP	GO:0018394	peptidyl-lysine acetylation	2/1536	18/7060	0.927707	1	0.9532	2
BP	GO:0030832	regulation of actin filament length	2/1536	18/7060	0.927707	1	0.9532	2
BP	GO:0110053	regulation of actin filament organization	2/1536	18/7060	0.927707	1	0.9532	2
BP	GO:1902903	regulation of supramolecular fiber organization	2/1536	18/7060	0.927707	1	0.9532	2
BP	GO:0051347	positive regulation of transferase activity	5/1536	37/7060	0.929192	1	0.9532	5
BP	GO:0051640	organelle localization	9/1536	60/7060	0.929206	1	0.9532	9
BP	GO:0008154	actin polymerization or depolymerization	4/1536	31/7060	0.929661	1	0.9532	4
BP	GO:0022406	membrane docking	4/1536	31/7060	0.929661	1	0.9532	4
BP	GO:0140056	organelle localization by membrane tethering	4/1536	31/7060	0.929661	1	0.9532	4
BP	GO:0043648	dicarboxylic acid metabolic process	7/1536	49/7060	0.932132	1	0.9532	7
BP	GO:0031123	RNA 3'-end processing	3/1536	25/7060	0.932786	1	0.9532	3
BP	GO:0032984	protein-containing complex disassembly	3/1536	25/7060	0.932786	1	0.9532	3
BP	GO:0043624	cellular protein complex disassembly	3/1536	25/7060	0.932786	1	0.9532	3
BP	GO:0034655	nucleobase-containing compound catabolic process	17/1536	104/7060	0.932833	1	0.9532	17
BP	GO:0007030	Golgi organization	1/1536	11/7060	0.932858	1	0.9532	1
BP	GO:0007035	vacuolar acidification	1/1536	11/7060	0.932858	1	0.9532	1
BP	GO:0009845	seed germination	1/1536	11/7060	0.932858	1	0.9532	1
BP	GO:0010018	far-red light signaling pathway	1/1536	11/7060	0.932858	1	0.9532	1
BP	GO:0015780	nucleotide-sugar transmembrane transport	1/1536	11/7060	0.932858	1	0.9532	1
BP	GO:0019674	NAD metabolic process	1/1536	11/7060	0.932858	1	0.9532	1
BP	GO:0031338	regulation of vesicle fusion	1/1536	11/7060	0.932858	1	0.9532	1
BP	GO:0033866	nucleoside bisphosphate biosynthetic process	1/1536	11/7060	0.932858	1	0.9532	1
BP	GO:0034030	ribonucleoside bisphosphate biosynthetic process	1/1536	11/7060	0.932858	1	0.9532	1
BP	GO:0034033	purine nucleoside bisphosphate biosynthetic process	1/1536	11/7060	0.932858	1	0.9532	1
BP	GO:0045851	pH reduction	1/1536	11/7060	0.932858	1	0.9532	1
BP	GO:0051452	intracellular pH reduction	1/1536	11/7060	0.932858	1	0.9532	1
BP	GO:0051495	positive regulation of cytoskeleton organization	1/1536	11/7060	0.932858	1	0.9532	1
BP	GO:0071490	cellular response to far red light	1/1536	11/7060	0.932858	1	0.9532	1
BP	GO:0071804	cellular potassium ion transport	1/1536	11/7060	0.932858	1	0.9532	1
BP	GO:0071805	potassium ion transmembrane transport	1/1536	11/7060	0.932858	1	0.9532	1
BP	GO:0090502	RNA phosphodiester bond hydrolysis, endonucleolytic	1/1536	11/7060	0.932858	1	0.9532	1
BP	GO:1901068	guanosine-containing compound metabolic process	1/1536	11/7060	0.932858	1	0.9532	1
BP	GO:1902905	positive regulation of supramolecular fiber organization	1/1536	11/7060	0.932858	1	0.9532	1
BP	GO:0016569	covalent chromatin modification	5/1536	38/7060	0.938975	1	0.9532	5
BP	GO:0003006	developmental process involved in reproduction	12/1536	78/7060	0.939415	1	0.9532	12
BP	GO:0010501	RNA secondary structure unwinding	4/1536	32/7060	0.940102	1	0.9532	4
BP	GO:0051049	regulation of transport	4/1536	32/7060	0.940102	1	0.9532	4
BP	GO:0006626	protein targeting to mitochondrion	7/1536	50/7060	0.940555	1	0.9532	7
BP	GO:0065002	intracellular protein transmembrane transport	7/1536	50/7060	0.940555	1	0.9532	7
BP	GO:0070585	protein localization to mitochondrion	7/1536	50/7060	0.940555	1	0.9532	7
BP	GO:0072655	establishment of protein localization to mitochondrion	7/1536	50/7060	0.940555	1	0.9532	7
BP	GO:0006338	chromatin remodeling	2/1536	19/7060	0.940848	1	0.9532	2
BP	GO:0006760	folic acid-containing compound metabolic process	2/1536	19/7060	0.940848	1	0.9532	2
BP	GO:0007033	vacuole organization	2/1536	19/7060	0.940848	1	0.9532	2
BP	GO:0016236	macroautophagy	2/1536	19/7060	0.940848	1	0.9532	2
BP	GO:0030004	cellular monovalent inorganic cation homeostasis	2/1536	19/7060	0.940848	1	0.9532	2
BP	GO:0030641	regulation of cellular pH	2/1536	19/7060	0.940848	1	0.9532	2
BP	GO:0031365	N-terminal protein amino acid modification	2/1536	19/7060	0.940848	1	0.9532	2
BP	GO:0032956	regulation of actin cytoskeleton organization	2/1536	19/7060	0.940848	1	0.9532	2
BP	GO:0032970	regulation of actin filament-based process	2/1536	19/7060	0.940848	1	0.9532	2
BP	GO:0044770	cell cycle phase transition	2/1536	19/7060	0.940848	1	0.9532	2
BP	GO:0044772	mitotic cell cycle phase transition	2/1536	19/7060	0.940848	1	0.9532	2
BP	GO:0051453	regulation of intracellular pH	2/1536	19/7060	0.940848	1	0.9532	2
BP	GO:0098657	import into cell	3/1536	26/7060	0.943712	1	0.9532	3
BP	GO:0000209	protein polyubiquitination	9/1536	62/7060	0.944428	1	0.9532	9
BP	GO:0071824	protein-DNA complex subunit organization	12/1536	79/7060	0.945725	1	0.9532	12
BP	GO:0006090	pyruvate metabolic process	6/1536	45/7060	0.947341	1	0.9532	6
BP	GO:0006402	mRNA catabolic process	6/1536	45/7060	0.947341	1	0.9532	6
BP	GO:0006813	potassium ion transport	1/1536	12/7060	0.947488	1	0.9532	1
BP	GO:0009826	unidimensional cell growth	1/1536	12/7060	0.947488	1	0.9532	1
BP	GO:0010218	response to far red light	1/1536	12/7060	0.947488	1	0.9532	1
BP	GO:0010638	positive regulation of organelle organization	1/1536	12/7060	0.947488	1	0.9532	1
BP	GO:0031125	rRNA 3'-end processing	1/1536	12/7060	0.947488	1	0.9532	1
BP	GO:0033014	tetrapyrrole biosynthetic process	1/1536	12/7060	0.947488	1	0.9532	1
BP	GO:0090351	seedling development	1/1536	12/7060	0.947488	1	0.9532	1
BP	GO:1903311	regulation of mRNA metabolic process	1/1536	12/7060	0.947488	1	0.9532	1
BP	GO:0000956	nuclear-transcribed mRNA catabolic process	5/1536	39/7060	0.947525	1	0.9532	5
BP	GO:0006260	DNA replication	5/1536	39/7060	0.947525	1	0.9532	5
BP	GO:0019359	nicotinamide nucleotide biosynthetic process	5/1536	39/7060	0.947525	1	0.9532	5
BP	GO:0019363	pyridine nucleotide biosynthetic process	5/1536	39/7060	0.947525	1	0.9532	5
BP	GO:0071806	protein transmembrane transport	7/1536	51/7060	0.948038	1	0.9532	7
BP	GO:0006473	protein acetylation	4/1536	33/7060	0.949111	1	0.9532	4
BP	GO:0006487	protein N-linked glycosylation	4/1536	33/7060	0.949111	1	0.9532	4
BP	GO:0072528	pyrimidine-containing compound biosynthetic process	4/1536	33/7060	0.949111	1	0.9532	4
BP	GO:0016050	vesicle organization	9/1536	63/7060	0.9509	1	0.9532	9
BP	GO:0000288	nuclear-transcribed mRNA catabolic process, deadenylation-dependent decay	2/1536	20/7060	0.951697	1	0.9532	2
BP	GO:0006119	oxidative phosphorylation	2/1536	20/7060	0.951697	1	0.9532	2
BP	GO:0006213	pyrimidine nucleoside metabolic process	2/1536	20/7060	0.951697	1	0.9532	2
BP	GO:0006897	endocytosis	2/1536	20/7060	0.951697	1	0.9532	2
BP	GO:0042773	ATP synthesis coupled electron transport	2/1536	20/7060	0.951697	1	0.9532	2
BP	GO:0051345	positive regulation of hydrolase activity	2/1536	20/7060	0.951697	1	0.9532	2
BP	GO:0090501	RNA phosphodiester bond hydrolysis	2/1536	20/7060	0.951697	1	0.9532	2
BP	GO:0019693	ribose phosphate metabolic process	24/1536	145/7060	0.952815	1	0.9532	24
BP	GO:0031146	SCF-dependent proteasomal ubiquitin-dependent protein catabolic process	3/1536	27/7060	0.952969	1	0.9532	3
BP	GO:0042455	ribonucleoside biosynthetic process	3/1536	27/7060	0.952969	1	0.9532	3
BP	GO:0007049	cell cycle	23/1536	140/7060	0.953962	1	0.9532	23
BP	GO:0031503	protein-containing complex localization	4/1536	34/7060	0.956861	1	0.9532	4
BP	GO:0034504	protein localization to nucleus	4/1536	34/7060	0.956861	1	0.9532	4
BP	GO:0043543	protein acylation	4/1536	34/7060	0.956861	1	0.9532	4
BP	GO:0007602	phototransduction	1/1536	13/7060	0.958932	1	0.9532	1
BP	GO:0009267	cellular response to starvation	1/1536	13/7060	0.958932	1	0.9532	1
BP	GO:0009581	detection of external stimulus	1/1536	13/7060	0.958932	1	0.9532	1
BP	GO:0009582	detection of abiotic stimulus	1/1536	13/7060	0.958932	1	0.9532	1
BP	GO:0009583	detection of light stimulus	1/1536	13/7060	0.958932	1	0.9532	1
BP	GO:0009585	red, far-red light phototransduction	1/1536	13/7060	0.958932	1	0.9532	1
BP	GO:0009740	gibberellic acid mediated signaling pathway	1/1536	13/7060	0.958932	1	0.9532	1
BP	GO:0010017	red or far-red light signaling pathway	1/1536	13/7060	0.958932	1	0.9532	1
BP	GO:0010476	gibberellin mediated signaling pathway	1/1536	13/7060	0.958932	1	0.9532	1
BP	GO:0042594	response to starvation	1/1536	13/7060	0.958932	1	0.9532	1
BP	GO:0043547	positive regulation of GTPase activity	1/1536	13/7060	0.958932	1	0.9532	1
BP	GO:0046112	nucleobase biosynthetic process	1/1536	13/7060	0.958932	1	0.9532	1
BP	GO:0048585	negative regulation of response to stimulus	1/1536	13/7060	0.958932	1	0.9532	1
BP	GO:0051052	regulation of DNA metabolic process	1/1536	13/7060	0.958932	1	0.9532	1
BP	GO:0051606	detection of stimulus	1/1536	13/7060	0.958932	1	0.9532	1
BP	GO:0060560	developmental growth involved in morphogenesis	1/1536	13/7060	0.958932	1	0.9532	1
BP	GO:0071370	cellular response to gibberellin stimulus	1/1536	13/7060	0.958932	1	0.9532	1
BP	GO:0071428	rRNA-containing ribonucleoprotein complex export from nucleus	1/1536	13/7060	0.958932	1	0.9532	1
BP	GO:0071489	cellular response to red or far red light	1/1536	13/7060	0.958932	1	0.9532	1
BP	GO:0000003	reproduction	22/1536	136/7060	0.959069	1	0.9532	22
BP	GO:0022414	reproductive process	22/1536	136/7060	0.959069	1	0.9532	22
BP	GO:0006906	vesicle fusion	7/1536	53/7060	0.96053	1	0.9532	7
BP	GO:0090174	organelle membrane fusion	7/1536	53/7060	0.96053	1	0.9532	7
BP	GO:0009723	response to ethylene	2/1536	21/7060	0.960628	1	0.9532	2
BP	GO:0033044	regulation of chromosome organization	2/1536	21/7060	0.960628	1	0.9532	2
BP	GO:0042157	lipoprotein metabolic process	2/1536	21/7060	0.960628	1	0.9532	2
BP	GO:0042558	pteridine-containing compound metabolic process	2/1536	21/7060	0.960628	1	0.9532	2
BP	GO:0010256	endomembrane system organization	3/1536	28/7060	0.960787	1	0.9532	3
BP	GO:0032989	cellular component morphogenesis	3/1536	28/7060	0.960787	1	0.9532	3
BP	GO:0033674	positive regulation of kinase activity	3/1536	28/7060	0.960787	1	0.9532	3
BP	GO:0045860	positive regulation of protein kinase activity	3/1536	28/7060	0.960787	1	0.9532	3
BP	GO:0071166	ribonucleoprotein complex localization	3/1536	28/7060	0.960787	1	0.9532	3
BP	GO:0071426	ribonucleoprotein complex export from nucleus	3/1536	28/7060	0.960787	1	0.9532	3
BP	GO:0006399	tRNA metabolic process	9/1536	65/7060	0.961872	1	0.9532	9
BP	GO:0008033	tRNA processing	4/1536	35/7060	0.963508	1	0.9532	4
BP	GO:0009908	flower development	4/1536	35/7060	0.963508	1	0.9532	4
BP	GO:0022411	cellular component disassembly	4/1536	35/7060	0.963508	1	0.9532	4
BP	GO:0061077	chaperone-mediated protein folding	4/1536	35/7060	0.963508	1	0.9532	4
BP	GO:0090567	reproductive shoot system development	4/1536	35/7060	0.963508	1	0.9532	4
BP	GO:0006753	nucleoside phosphate metabolic process	30/1536	180/7060	0.964738	1	0.9532	30
BP	GO:1901135	carbohydrate derivative metabolic process	68/1536	375/7060	0.96706	1	0.9532	68
BP	GO:0000723	telomere maintenance	1/1536	14/7060	0.967884	1	0.9532	1
BP	GO:0006094	gluconeogenesis	1/1536	14/7060	0.967884	1	0.9532	1
BP	GO:0006904	vesicle docking involved in exocytosis	1/1536	14/7060	0.967884	1	0.9532	1
BP	GO:0019319	hexose biosynthetic process	1/1536	14/7060	0.967884	1	0.9532	1
BP	GO:0032200	telomere organization	1/1536	14/7060	0.967884	1	0.9532	1
BP	GO:0046364	monosaccharide biosynthetic process	1/1536	14/7060	0.967884	1	0.9532	1
BP	GO:0060249	anatomical structure homeostasis	1/1536	14/7060	0.967884	1	0.9532	1
BP	GO:0071482	cellular response to light stimulus	1/1536	14/7060	0.967884	1	0.9532	1
BP	GO:0140029	exocytic process	1/1536	14/7060	0.967884	1	0.9532	1
BP	GO:1901264	carbohydrate derivative transport	1/1536	14/7060	0.967884	1	0.9532	1
BP	GO:1902531	regulation of intracellular signal transduction	1/1536	14/7060	0.967884	1	0.9532	1
BP	GO:0006220	pyrimidine nucleotide metabolic process	2/1536	22/7060	0.967963	1	0.9532	2
BP	GO:0006221	pyrimidine nucleotide biosynthetic process	2/1536	22/7060	0.967963	1	0.9532	2
BP	GO:0007006	mitochondrial membrane organization	2/1536	22/7060	0.967963	1	0.9532	2
BP	GO:2000026	regulation of multicellular organismal development	4/1536	36/7060	0.969192	1	0.9532	4
BP	GO:0051726	regulation of cell cycle	12/1536	84/7060	0.969405	1	0.9532	12
BP	GO:0048284	organelle fusion	7/1536	55/7060	0.97024	1	0.9532	7
BP	GO:0006325	chromatin organization	18/1536	118/7060	0.971175	1	0.9532	18
BP	GO:0018193	peptidyl-amino acid modification	20/1536	129/7060	0.971385	1	0.9532	20
BP	GO:0045017	glycerolipid biosynthetic process	3/1536	30/7060	0.972901	1	0.9532	3
BP	GO:0048580	regulation of post-embryonic development	3/1536	30/7060	0.972901	1	0.9532	3
BP	GO:0016570	histone modification	4/1536	37/7060	0.97404	1	0.9532	4
BP	GO:0072527	pyrimidine-containing compound metabolic process	4/1536	37/7060	0.97404	1	0.9532	4
BP	GO:0044257	cellular protein catabolic process	63/1536	354/7060	0.974557	1	0.9532	63
BP	GO:0006465	signal peptide processing	1/1536	15/7060	0.974885	1	0.9532	1
BP	GO:0009084	glutamine family amino acid biosynthetic process	1/1536	15/7060	0.974885	1	0.9532	1
BP	GO:0009739	response to gibberellin	1/1536	15/7060	0.974885	1	0.9532	1
BP	GO:0009909	regulation of flower development	1/1536	15/7060	0.974885	1	0.9532	1
BP	GO:0031669	cellular response to nutrient levels	1/1536	15/7060	0.974885	1	0.9532	1
BP	GO:0042753	positive regulation of circadian rhythm	1/1536	15/7060	0.974885	1	0.9532	1
BP	GO:0043628	ncRNA 3'-end processing	1/1536	15/7060	0.974885	1	0.9532	1
BP	GO:0071478	cellular response to radiation	1/1536	15/7060	0.974885	1	0.9532	1
BP	GO:0090151	establishment of protein localization to mitochondrial membrane	1/1536	15/7060	0.974885	1	0.9532	1
BP	GO:0055086	nucleobase-containing small molecule metabolic process	42/1536	247/7060	0.975214	1	0.9532	42
BP	GO:0072525	pyridine-containing compound biosynthetic process	5/1536	44/7060	0.976078	1	0.9532	5
BP	GO:0031399	regulation of protein modification process	7/1536	57/7060	0.977718	1	0.9532	7
BP	GO:0001932	regulation of protein phosphorylation	4/1536	38/7060	0.978166	1	0.9532	4
BP	GO:0042325	regulation of phosphorylation	4/1536	38/7060	0.978166	1	0.9532	4
BP	GO:0009141	nucleoside triphosphate metabolic process	15/1536	104/7060	0.978412	1	0.9532	15
BP	GO:0006664	glycolipid metabolic process	2/1536	24/7060	0.978884	1	0.9532	2
BP	GO:0009247	glycolipid biosynthetic process	2/1536	24/7060	0.978884	1	0.9532	2
BP	GO:0030433	ubiquitin-dependent ERAD pathway	2/1536	24/7060	0.978884	1	0.9532	2
BP	GO:1903509	liposaccharide metabolic process	2/1536	24/7060	0.978884	1	0.9532	2
BP	GO:0051603	proteolysis involved in cellular protein catabolic process	61/1536	347/7060	0.979275	1	0.9532	61
BP	GO:0019220	regulation of phosphate metabolic process	5/1536	45/7060	0.979671	1	0.9532	5
BP	GO:0051174	regulation of phosphorus metabolic process	5/1536	45/7060	0.979671	1	0.9532	5
BP	GO:0061024	membrane organization	14/1536	99/7060	0.980007	1	0.9532	14
BP	GO:0032270	positive regulation of cellular protein metabolic process	9/1536	70/7060	0.980318	1	0.9532	9
BP	GO:0051247	positive regulation of protein metabolic process	9/1536	70/7060	0.980318	1	0.9532	9
BP	GO:0001732	formation of cytoplasmic translation initiation complex	1/1536	16/7060	0.980361	1	0.9532	1
BP	GO:0007264	small GTPase mediated signal transduction	1/1536	16/7060	0.980361	1	0.9532	1
BP	GO:0031667	response to nutrient levels	1/1536	16/7060	0.980361	1	0.9532	1
BP	GO:0031668	cellular response to extracellular stimulus	1/1536	16/7060	0.980361	1	0.9532	1
BP	GO:0032543	mitochondrial translation	1/1536	16/7060	0.980361	1	0.9532	1
BP	GO:0043087	regulation of GTPase activity	1/1536	16/7060	0.980361	1	0.9532	1
BP	GO:0048831	regulation of shoot system development	1/1536	16/7060	0.980361	1	0.9532	1
BP	GO:0071214	cellular response to abiotic stimulus	1/1536	16/7060	0.980361	1	0.9532	1
BP	GO:0071496	cellular response to external stimulus	1/1536	16/7060	0.980361	1	0.9532	1
BP	GO:0104004	cellular response to environmental stimulus	1/1536	16/7060	0.980361	1	0.9532	1
BP	GO:0006754	ATP biosynthetic process	7/1536	58/7060	0.980768	1	0.9532	7
BP	GO:0006611	protein export from nucleus	3/1536	32/7060	0.981406	1	0.9532	3
BP	GO:0009064	glutamine family amino acid metabolic process	3/1536	32/7060	0.981406	1	0.9532	3
BP	GO:0006401	RNA catabolic process	6/1536	52/7060	0.981513	1	0.9532	6
BP	GO:0006403	RNA localization	4/1536	39/7060	0.981668	1	0.9532	4
BP	GO:0009201	ribonucleoside triphosphate biosynthetic process	9/1536	71/7060	0.982836	1	0.9532	9
BP	GO:0046467	membrane lipid biosynthetic process	4/1536	40/7060	0.984633	1	0.9532	4
BP	GO:0006606	protein import into nucleus	3/1536	33/7060	0.984635	1	0.9532	3
BP	GO:0009163	nucleoside biosynthetic process	3/1536	33/7060	0.984635	1	0.9532	3
BP	GO:1901659	glycosyl compound biosynthetic process	3/1536	33/7060	0.984635	1	0.9532	3
BP	GO:0006607	NLS-bearing protein import into nucleus	1/1536	17/7060	0.984643	1	0.9532	1
BP	GO:0009991	response to extracellular stimulus	1/1536	17/7060	0.984643	1	0.9532	1
BP	GO:0042752	regulation of circadian rhythm	1/1536	17/7060	0.984643	1	0.9532	1
BP	GO:0009142	nucleoside triphosphate biosynthetic process	9/1536	72/7060	0.985054	1	0.9532	9
BP	GO:0009145	purine nucleoside triphosphate biosynthetic process	8/1536	66/7060	0.985278	1	0.9532	8
BP	GO:0009206	purine ribonucleoside triphosphate biosynthetic process	8/1536	66/7060	0.985278	1	0.9532	8
BP	GO:0043085	positive regulation of catalytic activity	7/1536	60/7060	0.98574	1	0.9532	7
BP	GO:0043632	modification-dependent macromolecule catabolic process	50/1536	296/7060	0.985934	1	0.9532	50
BP	GO:0006458	'de novo' protein folding	2/1536	26/7060	0.986158	1	0.9532	2
BP	GO:0015985	energy coupled proton transport, down electrochemical gradient	2/1536	26/7060	0.986158	1	0.9532	2
BP	GO:0015986	ATP synthesis coupled proton transport	2/1536	26/7060	0.986158	1	0.9532	2
BP	GO:0016197	endosomal transport	2/1536	26/7060	0.986158	1	0.9532	2
BP	GO:0009117	nucleotide metabolic process	27/1536	175/7060	0.986761	1	0.9532	27
BP	GO:0017038	protein import	10/1536	79/7060	0.986908	1	0.9532	10
BP	GO:0006508	proteolysis	83/1536	466/7060	0.987267	1	0.9532	83
BP	GO:0006405	RNA export from nucleus	3/1536	34/7060	0.987323	1	0.9532	3
BP	GO:0051170	import into nucleus	3/1536	34/7060	0.987323	1	0.9532	3
BP	GO:0051338	regulation of transferase activity	5/1536	48/7060	0.987646	1	0.9532	5
BP	GO:0140053	mitochondrial gene expression	1/1536	18/7060	0.987992	1	0.9532	1
BP	GO:0006511	ubiquitin-dependent protein catabolic process	49/1536	293/7060	0.988103	1	0.9532	49
BP	GO:0019941	modification-dependent protein catabolic process	49/1536	293/7060	0.988103	1	0.9532	49
BP	GO:0015672	monovalent inorganic cation transport	10/1536	80/7060	0.988577	1	0.9532	10
BP	GO:0006914	autophagy	2/1536	27/7060	0.988813	1	0.9532	2
BP	GO:0061919	process utilizing autophagic mechanism	2/1536	27/7060	0.988813	1	0.9532	2
BP	GO:0099132	ATP hydrolysis coupled cation transmembrane transport	2/1536	27/7060	0.988813	1	0.9532	2
BP	GO:0006417	regulation of translation	4/1536	42/7060	0.989254	1	0.9532	4
BP	GO:0044093	positive regulation of molecular function	7/1536	62/7060	0.98949	1	0.9532	7
BP	GO:0006839	mitochondrial transport	13/1536	99/7060	0.990135	1	0.9532	13
BP	GO:0009742	brassinosteroid mediated signaling pathway	1/1536	19/7060	0.990611	1	0.9532	1
BP	GO:0043401	steroid hormone mediated signaling pathway	1/1536	19/7060	0.990611	1	0.9532	1
BP	GO:0048545	response to steroid hormone	1/1536	19/7060	0.990611	1	0.9532	1
BP	GO:0071367	cellular response to brassinosteroid stimulus	1/1536	19/7060	0.990611	1	0.9532	1
BP	GO:0071383	cellular response to steroid hormone stimulus	1/1536	19/7060	0.990611	1	0.9532	1
BP	GO:0032940	secretion by cell	7/1536	63/7060	0.990997	1	0.9532	7
BP	GO:0006643	membrane lipid metabolic process	4/1536	43/7060	0.991034	1	0.9532	4
BP	GO:0051276	chromosome organization	25/1536	168/7060	0.991046	1	0.9532	25
BP	GO:0043549	regulation of kinase activity	3/1536	36/7060	0.991407	1	0.9532	3
BP	GO:0045859	regulation of protein kinase activity	3/1536	36/7060	0.991407	1	0.9532	3
BP	GO:0050657	nucleic acid transport	3/1536	36/7060	0.991407	1	0.9532	3
BP	GO:0050658	RNA transport	3/1536	36/7060	0.991407	1	0.9532	3
BP	GO:0051236	establishment of RNA localization	3/1536	36/7060	0.991407	1	0.9532	3
BP	GO:0006887	exocytosis	6/1536	57/7060	0.991676	1	0.9532	6
BP	GO:1902600	proton transmembrane transport	6/1536	57/7060	0.991676	1	0.9532	6
BP	GO:0046903	secretion	7/1536	64/7060	0.992298	1	0.9532	7
BP	GO:0002183	cytoplasmic translational initiation	1/1536	20/7060	0.99266	1	0.9532	1
BP	GO:0009741	response to brassinosteroid	1/1536	20/7060	0.99266	1	0.9532	1
BP	GO:0009266	response to temperature stimulus	2/1536	29/7060	0.992717	1	0.9532	2
BP	GO:0033043	regulation of organelle organization	6/1536	58/7060	0.992935	1	0.9532	6
BP	GO:0009108	coenzyme biosynthetic process	11/1536	90/7060	0.993344	1	0.9532	11
BP	GO:0072521	purine-containing compound metabolic process	20/1536	143/7060	0.99353	1	0.9532	20
BP	GO:0010608	posttranscriptional regulation of gene expression	5/1536	52/7060	0.993775	1	0.9532	5
BP	GO:0019637	organophosphate metabolic process	43/1536	270/7060	0.994119	1	0.9532	43
BP	GO:0051168	nuclear export	3/1536	38/7060	0.994206	1	0.9532	3
BP	GO:0051246	regulation of protein metabolic process	20/1536	144/7060	0.994225	1	0.9532	20
BP	GO:0060627	regulation of vesicle-mediated transport	1/1536	21/7060	0.994261	1	0.9532	1
BP	GO:0009150	purine ribonucleotide metabolic process	16/1536	121/7060	0.994301	1	0.9532	16
BP	GO:0009259	ribonucleotide metabolic process	17/1536	127/7060	0.994415	1	0.9532	17
BP	GO:0016567	protein ubiquitination	15/1536	116/7060	0.994897	1	0.9532	15
BP	GO:0006281	DNA repair	11/1536	92/7060	0.994959	1	0.9532	11
BP	GO:0006163	purine nucleotide metabolic process	16/1536	122/7060	0.994964	1	0.9532	16
BP	GO:0032268	regulation of cellular protein metabolic process	16/1536	122/7060	0.994964	1	0.9532	16
BP	GO:0044265	cellular macromolecule catabolic process	69/1536	409/7060	0.995235	1	0.9532	69
BP	GO:0046034	ATP metabolic process	9/1536	80/7060	0.995294	1	0.9532	9
BP	GO:0033554	cellular response to stress	32/1536	213/7060	0.995304	1	0.9532	32
BP	GO:0034248	regulation of cellular amide metabolic process	4/1536	47/7060	0.995713	1	0.9532	4
BP	GO:0009199	ribonucleoside triphosphate metabolic process	11/1536	94/7060	0.9962	1	0.9532	11
BP	GO:0051254	positive regulation of RNA metabolic process	10/1536	88/7060	0.996334	1	0.9532	10
BP	GO:0098660	inorganic ion transmembrane transport	10/1536	88/7060	0.996334	1	0.9532	10
BP	GO:0015988	energy coupled proton transmembrane transport, against electrochemical gradient	1/1536	23/7060	0.996493	1	0.9532	1
BP	GO:0015991	ATP hydrolysis coupled proton transport	1/1536	23/7060	0.996493	1	0.9532	1
BP	GO:0090662	ATP hydrolysis coupled transmembrane transport	1/1536	23/7060	0.996493	1	0.9532	1
BP	GO:0099131	ATP hydrolysis coupled ion transmembrane transport	1/1536	23/7060	0.996493	1	0.9532	1
BP	GO:0045893	positive regulation of transcription, DNA-templated	9/1536	82/7060	0.996518	1	0.9532	9
BP	GO:1902680	positive regulation of RNA biosynthetic process	9/1536	82/7060	0.996518	1	0.9532	9
BP	GO:1903508	positive regulation of nucleic acid-templated transcription	9/1536	82/7060	0.996518	1	0.9532	9
BP	GO:0009127	purine nucleoside monophosphate biosynthetic process	7/1536	69/7060	0.99654	1	0.9532	7
BP	GO:0009168	purine ribonucleoside monophosphate biosynthetic process	7/1536	69/7060	0.99654	1	0.9532	7
BP	GO:0009205	purine ribonucleoside triphosphate metabolic process	10/1536	89/7060	0.996836	1	0.9532	10
BP	GO:0050790	regulation of catalytic activity	10/1536	89/7060	0.996836	1	0.9532	10
BP	GO:0051188	cofactor biosynthetic process	12/1536	102/7060	0.997057	1	0.9532	12
BP	GO:0000902	cell morphogenesis	1/1536	24/7060	0.997258	1	0.9532	1
BP	GO:0006368	transcription elongation from RNA polymerase II promoter	1/1536	24/7060	0.997258	1	0.9532	1
BP	GO:0006891	intra-Golgi vesicle-mediated transport	1/1536	24/7060	0.997258	1	0.9532	1
BP	GO:0009112	nucleobase metabolic process	1/1536	24/7060	0.997258	1	0.9532	1
BP	GO:0016579	protein deubiquitination	1/1536	24/7060	0.997258	1	0.9532	1
BP	GO:0046474	glycerophospholipid biosynthetic process	1/1536	24/7060	0.997258	1	0.9532	1
BP	GO:0009144	purine nucleoside triphosphate metabolic process	10/1536	90/7060	0.997273	1	0.9532	10
BP	GO:0045935	positive regulation of nucleobase-containing compound metabolic process	10/1536	90/7060	0.997273	1	0.9532	10
BP	GO:0006974	cellular response to DNA damage stimulus	11/1536	97/7060	0.997533	1	0.9532	11
BP	GO:0000462	maturation of SSU-rRNA from tricistronic rRNA transcript (SSU-rRNA, 5.8S rRNA, LSU-rRNA)	2/1536	34/7060	0.997549	1	0.9532	2
BP	GO:0070897	transcription preinitiation complex assembly	1/1536	25/7060	0.997857	1	0.9532	1
BP	GO:2000241	regulation of reproductive process	1/1536	25/7060	0.997857	1	0.9532	1
BP	GO:0006888	ER to Golgi vesicle-mediated transport	3/1536	43/7060	0.997879	1	0.9532	3
BP	GO:0018205	peptidyl-lysine modification	3/1536	43/7060	0.997879	1	0.9532	3
BP	GO:0009260	ribonucleotide biosynthetic process	10/1536	92/7060	0.99798	1	0.9532	10
BP	GO:0046390	ribose phosphate biosynthetic process	10/1536	92/7060	0.99798	1	0.9532	10
BP	GO:0065009	regulation of molecular function	10/1536	92/7060	0.99798	1	0.9532	10
BP	GO:0043254	regulation of protein complex assembly	2/1536	35/7060	0.998034	1	0.9532	2
BP	GO:0070972	protein localization to endoplasmic reticulum	2/1536	35/7060	0.998034	1	0.9532	2
BP	GO:0006164	purine nucleotide biosynthetic process	9/1536	86/7060	0.99812	1	0.9532	9
BP	GO:0009152	purine ribonucleotide biosynthetic process	9/1536	86/7060	0.99812	1	0.9532	9
BP	GO:0098655	cation transmembrane transport	9/1536	86/7060	0.99812	1	0.9532	9
BP	GO:0072522	purine-containing compound biosynthetic process	11/1536	99/7060	0.99816	1	0.9532	11
BP	GO:0098662	inorganic cation transmembrane transport	8/1536	80/7060	0.99829	1	0.9532	8
BP	GO:0015931	nucleobase-containing compound transport	4/1536	52/7060	0.998341	1	0.9532	4
BP	GO:0032446	protein modification by small protein conjugation	16/1536	131/7060	0.998417	1	0.9532	16
BP	GO:0009156	ribonucleoside monophosphate biosynthetic process	7/1536	74/7060	0.998491	1	0.9532	7
BP	GO:0008654	phospholipid biosynthetic process	3/1536	45/7060	0.998591	1	0.9532	3
BP	GO:0006354	DNA-templated transcription, elongation	1/1536	27/7060	0.998691	1	0.9532	1
BP	GO:0031334	positive regulation of protein complex assembly	1/1536	27/7060	0.998691	1	0.9532	1
BP	GO:0044089	positive regulation of cellular component biogenesis	1/1536	27/7060	0.998691	1	0.9532	1
BP	GO:0000377	RNA splicing, via transesterification reactions with bulged adenosine as nucleophile	9/1536	89/7060	0.998829	1	0.9532	9
BP	GO:0000398	mRNA splicing, via spliceosome	9/1536	89/7060	0.998829	1	0.9532	9
BP	GO:0044087	regulation of cellular component biogenesis	3/1536	46/7060	0.998854	1	0.9532	3
BP	GO:0010604	positive regulation of macromolecule metabolic process	19/1536	152/7060	0.998923	1	0.9532	19
BP	GO:0051173	positive regulation of nitrogen compound metabolic process	19/1536	152/7060	0.998923	1	0.9532	19
BP	GO:0009124	nucleoside monophosphate biosynthetic process	7/1536	76/7060	0.998925	1	0.9532	7
BP	GO:0000470	maturation of LSU-rRNA	1/1536	28/7060	0.998977	1	0.9532	1
BP	GO:0016485	protein processing	1/1536	28/7060	0.998977	1	0.9532	1
BP	GO:0071407	cellular response to organic cyclic compound	1/1536	28/7060	0.998977	1	0.9532	1
BP	GO:0000375	RNA splicing, via transesterification reactions	9/1536	91/7060	0.99915	1	0.9532	9
BP	GO:0009126	purine nucleoside monophosphate metabolic process	9/1536	91/7060	0.99915	1	0.9532	9
BP	GO:0009167	purine ribonucleoside monophosphate metabolic process	9/1536	91/7060	0.99915	1	0.9532	9
BP	GO:0009893	positive regulation of metabolic process	19/1536	154/7060	0.999168	1	0.9532	19
BP	GO:0031325	positive regulation of cellular metabolic process	19/1536	154/7060	0.999168	1	0.9532	19
BP	GO:0014070	response to organic cyclic compound	1/1536	29/7060	0.9992	1	0.9532	1
BP	GO:0000028	ribosomal small subunit assembly	1/1536	30/7060	0.999375	1	0.9532	1
BP	GO:0006413	translational initiation	1/1536	30/7060	0.999375	1	0.9532	1
BP	GO:0048518	positive regulation of biological process	26/1536	199/7060	0.999466	1	0.9532	26
BP	GO:0006913	nucleocytoplasmic transport	4/1536	58/7060	0.999486	1	0.9532	4
BP	GO:0051169	nuclear transport	4/1536	58/7060	0.999486	1	0.9532	4
BP	GO:0030490	maturation of SSU-rRNA	2/1536	42/7060	0.999587	1	0.9532	2
BP	GO:0009161	ribonucleoside monophosphate metabolic process	9/1536	96/7060	0.999625	1	0.9532	9
BP	GO:0051604	protein maturation	4/1536	60/7060	0.999655	1	0.9532	4
BP	GO:0008380	RNA splicing	12/1536	117/7060	0.999679	1	0.9532	12
BP	GO:0051128	regulation of cellular component organization	9/1536	97/7060	0.999682	1	0.9532	9
BP	GO:0051130	positive regulation of cellular component organization	1/1536	33/7060	0.999702	1	0.9532	1
BP	GO:0048522	positive regulation of cellular process	22/1536	180/7060	0.999704	1	0.9532	22
BP	GO:0009123	nucleoside monophosphate metabolic process	9/1536	98/7060	0.999731	1	0.9532	9
BP	GO:0010628	positive regulation of gene expression	9/1536	98/7060	0.999731	1	0.9532	9
BP	GO:0006259	DNA metabolic process	15/1536	138/7060	0.99975	1	0.9532	15
BP	GO:0009891	positive regulation of biosynthetic process	9/1536	99/7060	0.999773	1	0.9532	9
BP	GO:0010557	positive regulation of macromolecule biosynthetic process	9/1536	99/7060	0.999773	1	0.9532	9
BP	GO:0031328	positive regulation of cellular biosynthetic process	9/1536	99/7060	0.999773	1	0.9532	9
BP	GO:0072594	establishment of protein localization to organelle	12/1536	120/7060	0.999799	1	0.9532	12
BP	GO:0048193	Golgi vesicle transport	6/1536	81/7060	0.99988	1	0.9532	6
BP	GO:0033365	protein localization to organelle	15/1536	143/7060	0.999881	1	0.9532	15
BP	GO:0045944	positive regulation of transcription by RNA polymerase II	3/1536	57/7060	0.999887	1	0.9532	3
BP	GO:0006397	mRNA processing	11/1536	117/7060	0.999889	1	0.9532	11
BP	GO:0090150	establishment of protein localization to membrane	1/1536	37/7060	0.999889	1	0.9532	1
BP	GO:0002181	cytoplasmic translation	7/1536	89/7060	0.999892	1	0.9532	7
BP	GO:0070646	protein modification by small protein removal	1/1536	38/7060	0.999913	1	0.9532	1
BP	GO:0072657	protein localization to membrane	1/1536	38/7060	0.999913	1	0.9532	1
BP	GO:0006605	protein targeting	7/1536	91/7060	0.999925	1	0.9532	7
BP	GO:0009165	nucleotide biosynthetic process	10/1536	114/7060	0.999942	1	0.9532	10
BP	GO:1901293	nucleoside phosphate biosynthetic process	10/1536	114/7060	0.999942	1	0.9532	10
BP	GO:0016071	mRNA metabolic process	19/1536	175/7060	0.999954	1	0.9532	19
BP	GO:1901137	carbohydrate derivative biosynthetic process	26/1536	219/7060	0.999957	1	0.9532	26
BP	GO:0006352	DNA-templated transcription, initiation	1/1536	42/7060	0.999968	1	0.9532	1
BP	GO:0070647	protein modification by small protein conjugation or removal	17/1536	169/7060	0.999983	1	0.9532	17
BP	GO:0034660	ncRNA metabolic process	18/1536	194/7060	0.999999	1	0.9532	18
BP	GO:0006364	rRNA processing	9/1536	130/7060	0.999999	1	0.9532	9
BP	GO:0016072	rRNA metabolic process	9/1536	130/7060	0.999999	1	0.9532	9
BP	GO:0090407	organophosphate biosynthetic process	14/1536	168/7060	0.999999	1	0.9532	14
BP	GO:0042273	ribosomal large subunit biogenesis	4/1536	91/7060	0.999999	1	0.9532	4
BP	GO:0034470	ncRNA processing	13/1536	164/7060	1	1	0.9532	13
BP	GO:0042274	ribosomal small subunit biogenesis	2/1536	74/7060	1	1	0.9532	2
BP	GO:0009451	RNA modification	14/1536	178/7060	1	1	0.9532	14
BP	GO:0016192	vesicle-mediated transport	21/1536	228/7060	1	1	0.9532	21
BP	GO:0022607	cellular component assembly	48/1536	398/7060	1	1	0.9532	48
BP	GO:0071702	organic substance transport	59/1536	464/7060	1	1	0.9532	59
BP	GO:0022618	ribonucleoprotein complex assembly	10/1536	151/7060	1	1	0.9532	10
BP	GO:0071826	ribonucleoprotein complex subunit organization	10/1536	151/7060	1	1	0.9532	10
BP	GO:0070925	organelle assembly	7/1536	127/7060	1	1	0.9532	7
BP	GO:0042255	ribosome assembly	3/1536	91/7060	1	1	0.9532	3
BP	GO:0071705	nitrogen compound transport	47/1536	399/7060	1	1	0.9532	47
BP	GO:0006886	intracellular protein transport	23/1536	248/7060	1	1	0.9532	23
BP	GO:0034613	cellular protein localization	26/1536	279/7060	1	1	0.9532	26
BP	GO:0034622	cellular protein-containing complex assembly	32/1536	321/7060	1	1	0.9532	32
BP	GO:0070727	cellular macromolecule localization	26/1536	282/7060	1	1	0.9532	26
BP	GO:0051649	establishment of localization in cell	29/1536	305/7060	1	1	0.9532	29
BP	GO:0015833	peptide transport	31/1536	321/7060	1	1	0.9532	31
BP	GO:0042886	amide transport	31/1536	321/7060	1	1	0.9532	31
BP	GO:0065003	protein-containing complex assembly	32/1536	328/7060	1	1	0.9532	32
BP	GO:0015031	protein transport	29/1536	314/7060	1	1	0.9532	29
BP	GO:0033036	macromolecule localization	38/1536	375/7060	1	1	0.9532	38
BP	GO:0045184	establishment of protein localization	29/1536	317/7060	1	1	0.9532	29
BP	GO:0043933	protein-containing complex subunit organization	35/1536	357/7060	1	1	0.9532	35
BP	GO:0046907	intracellular transport	25/1536	292/7060	1	1	0.9532	25
BP	GO:0008104	protein localization	32/1536	340/7060	1	1	0.9532	32
BP	GO:0051641	cellular localization	33/1536	356/7060	1	1	0.9532	33
BP	GO:0042254	ribosome biogenesis	18/1536	262/7060	1	1	0.9532	18
BP	GO:0006396	RNA processing	27/1536	328/7060	1	1	0.9532	27
BP	GO:0022613	ribonucleoprotein complex biogenesis	25/1536	321/7060	1	1	0.9532	25
BP	GO:0006412	translation	31/1536	457/7060	1	1	0.9532	31
BP	GO:0043043	peptide biosynthetic process	31/1536	458/7060	1	1	0.9532	31
BP	GO:0043604	amide biosynthetic process	34/1536	491/7060	1	1	0.9532	34
CC	GO:0031226	intrinsic component of plasma membrane	70/1490	206/7167	5.55e-06	0.00118019	0.00116013	70
CC	GO:0044459	plasma membrane part	73/1490	220/7167	9.18e-06	0.00118019	0.00116013	73
CC	GO:0031225	anchored component of membrane	40/1490	105/7167	3.2e-05	0.00274391	0.00269727	40
CC	GO:0046658	anchored component of plasma membrane	37/1490	99/7167	0.000100511	0.00574488	0.00564723	37
CC	GO:0005576	extracellular region	92/1490	311/7167	0.000111768	0.00574488	0.00564723	92
CC	GO:0005618	cell wall	54/1490	181/7167	0.00228412	0.0838598	0.0824344	54
CC	GO:0030312	external encapsulating structure	54/1490	181/7167	0.00228412	0.0838598	0.0824344	54
CC	GO:0009570	chloroplast stroma	25/1490	73/7167	0.00508102	0.163228	0.160453	25
CC	GO:0009532	plastid stroma	25/1490	75/7167	0.00749889	0.214135	0.210495	25
CC	GO:0005887	integral component of plasma membrane	33/1490	107/7167	0.00891883	0.220508	0.21676	33
CC	GO:0010287	plastoglobule	9/1490	20/7167	0.0127774	0.220508	0.21676	9
CC	GO:0005911	cell-cell junction	27/1490	86/7167	0.0132993	0.220508	0.21676	27
CC	GO:0009506	plasmodesma	27/1490	86/7167	0.0132993	0.220508	0.21676	27
CC	GO:0030054	cell junction	27/1490	86/7167	0.0132993	0.220508	0.21676	27
CC	GO:0055044	symplast	27/1490	86/7167	0.0132993	0.220508	0.21676	27
CC	GO:0042807	central vacuole	8/1490	17/7167	0.0137281	0.220508	0.21676	8
CC	GO:0048046	apoplast	24/1490	76/7167	0.0175687	0.265598	0.261083	24
CC	GO:0009505	plant-type cell wall	16/1490	52/7167	0.0585304	0.835683	0.821479	16
CC	GO:0009654	photosystem II oxygen evolving complex	7/1490	21/7167	0.127171	1	0.983002	7
CC	GO:0009522	photosystem I	11/1490	37/7167	0.128638	1	0.983002	11
CC	GO:0000788	nuclear nucleosome	4/1490	10/7167	0.135047	1	0.983002	4
CC	GO:0000325	plant-type vacuole	18/1490	67/7167	0.140712	1	0.983002	18
CC	GO:1990204	oxidoreductase complex	16/1490	59/7167	0.148946	1	0.983002	16
CC	GO:0009523	photosystem II	16/1490	60/7167	0.166038	1	0.983002	16
CC	GO:0005773	vacuole	42/1490	181/7167	0.233813	1	0.983002	42
CC	GO:0044421	extracellular region part	11/1490	42/7167	0.243777	1	0.983002	11
CC	GO:0009941	chloroplast envelope	17/1490	69/7167	0.254967	1	0.983002	17
CC	GO:0005615	extracellular space	9/1490	34/7167	0.263742	1	0.983002	9
CC	GO:0009705	plant-type vacuole membrane	13/1490	52/7167	0.27395	1	0.983002	13
CC	GO:0009526	plastid envelope	17/1490	72/7167	0.319559	1	0.983002	17
CC	GO:0000793	condensed chromosome	4/1490	14/7167	0.329144	1	0.983002	4
CC	GO:0009521	photosystem	18/1490	78/7167	0.350786	1	0.983002	18
CC	GO:0005758	mitochondrial intermembrane space	3/1490	11/7167	0.408834	1	0.983002	3
CC	GO:0031970	organelle envelope lumen	3/1490	11/7167	0.408834	1	0.983002	3
CC	GO:0000794	condensed nuclear chromosome	3/1490	12/7167	0.469551	1	0.983002	3
CC	GO:0005657	replication fork	3/1490	12/7167	0.469551	1	0.983002	3
CC	GO:0000323	lytic vacuole	7/1490	31/7167	0.472863	1	0.983002	7
CC	GO:0070469	respiratory chain	8/1490	36/7167	0.481309	1	0.983002	8
CC	GO:0005684	U2-type spliceosomal complex	5/1490	22/7167	0.494469	1	0.983002	5
CC	GO:0032592	integral component of mitochondrial membrane	5/1490	22/7167	0.494469	1	0.983002	5
CC	GO:0098573	intrinsic component of mitochondrial membrane	5/1490	22/7167	0.494469	1	0.983002	5
CC	GO:0000786	nucleosome	12/1490	56/7167	0.505943	1	0.983002	12
CC	GO:0044815	DNA packaging complex	12/1490	56/7167	0.505943	1	0.983002	12
CC	GO:0019898	extrinsic component of membrane	7/1490	32/7167	0.509381	1	0.983002	7
CC	GO:0031968	organelle outer membrane	7/1490	32/7167	0.509381	1	0.983002	7
CC	GO:0030136	clathrin-coated vesicle	3/1490	13/7167	0.52727	1	0.983002	3
CC	GO:0071004	U2-type prespliceosome	3/1490	13/7167	0.52727	1	0.983002	3
CC	GO:0019005	SCF ubiquitin ligase complex	4/1490	18/7167	0.532775	1	0.983002	4
CC	GO:0071010	prespliceosome	4/1490	18/7167	0.532775	1	0.983002	4
CC	GO:0009579	thylakoid	35/1490	170/7167	0.557124	1	0.983002	35
CC	GO:0032993	protein-DNA complex	14/1490	68/7167	0.564722	1	0.983002	14
CC	GO:0005741	mitochondrial outer membrane	5/1490	24/7167	0.578464	1	0.983002	5
CC	GO:0005764	lysosome	6/1490	29/7167	0.57872	1	0.983002	6
CC	GO:0005802	trans-Golgi network	6/1490	29/7167	0.57872	1	0.983002	6
CC	GO:0000790	nuclear chromatin	8/1490	39/7167	0.580478	1	0.983002	8
CC	GO:0031463	Cul3-RING ubiquitin ligase complex	3/1490	15/7167	0.631239	1	0.983002	3
CC	GO:0005667	transcription factor complex	12/1490	61/7167	0.635816	1	0.983002	12
CC	GO:0042651	thylakoid membrane	25/1490	126/7167	0.639495	1	0.983002	25
CC	GO:0015629	actin cytoskeleton	7/1490	37/7167	0.674424	1	0.983002	7
CC	GO:0019867	outer membrane	7/1490	37/7167	0.674424	1	0.983002	7
CC	GO:0000123	histone acetyltransferase complex	3/1490	16/7167	0.676877	1	0.983002	3
CC	GO:0000775	chromosome, centromeric region	3/1490	16/7167	0.676877	1	0.983002	3
CC	GO:0099080	supramolecular complex	11/1490	58/7167	0.685044	1	0.983002	11
CC	GO:0099081	supramolecular polymer	11/1490	58/7167	0.685044	1	0.983002	11
CC	GO:0099512	supramolecular fiber	11/1490	58/7167	0.685044	1	0.983002	11
CC	GO:0099513	polymeric cytoskeletal fiber	11/1490	58/7167	0.685044	1	0.983002	11
CC	GO:0005746	mitochondrial respiratory chain	5/1490	27/7167	0.688893	1	0.983002	5
CC	GO:0044437	vacuolar part	24/1490	124/7167	0.688918	1	0.983002	24
CC	GO:0000776	kinetochore	2/1490	11/7167	0.700833	1	0.983002	2
CC	GO:0000785	chromatin	15/1490	80/7167	0.716583	1	0.983002	15
CC	GO:0034357	photosynthetic membrane	27/1490	141/7167	0.717878	1	0.983002	27
CC	GO:0005689	U12-type spliceosomal complex	3/1490	17/7167	0.718189	1	0.983002	3
CC	GO:0031304	intrinsic component of mitochondrial inner membrane	3/1490	17/7167	0.718189	1	0.983002	3
CC	GO:0031305	integral component of mitochondrial inner membrane	3/1490	17/7167	0.718189	1	0.983002	3
CC	GO:0044454	nuclear chromosome part	13/1490	70/7167	0.722043	1	0.983002	13
CC	GO:0044434	chloroplast part	37/1490	192/7167	0.727512	1	0.983002	37
CC	GO:0005774	vacuolar membrane	23/1490	122/7167	0.736171	1	0.983002	23
CC	GO:0005777	peroxisome	8/1490	45/7167	0.746527	1	0.983002	8
CC	GO:0042579	microbody	8/1490	45/7167	0.746527	1	0.983002	8
CC	GO:0005770	late endosome	2/1490	12/7167	0.747089	1	0.983002	2
CC	GO:0000228	nuclear chromosome	13/1490	73/7167	0.777732	1	0.983002	13
CC	GO:0071013	catalytic step 2 spliceosome	5/1490	30/7167	0.777824	1	0.983002	5
CC	GO:0044436	thylakoid part	27/1490	146/7167	0.784275	1	0.983002	27
CC	GO:0044435	plastid part	37/1490	197/7167	0.784402	1	0.983002	37
CC	GO:0005685	U1 snRNP	2/1490	13/7167	0.787056	1	0.983002	2
CC	GO:0005742	mitochondrial outer membrane translocase complex	2/1490	13/7167	0.787056	1	0.983002	2
CC	GO:0010008	endosome membrane	2/1490	13/7167	0.787056	1	0.983002	2
CC	GO:0098799	outer mitochondrial membrane protein complex	2/1490	13/7167	0.787056	1	0.983002	2
CC	GO:0005871	kinesin complex	3/1490	19/7167	0.788313	1	0.983002	3
CC	GO:0044427	chromosomal part	22/1490	121/7167	0.793646	1	0.983002	22
CC	GO:0098803	respiratory chain complex	4/1490	25/7167	0.794663	1	0.983002	4
CC	GO:0005874	microtubule	9/1490	53/7167	0.801473	1	0.983002	9
CC	GO:0031248	protein acetyltransferase complex	5/1490	31/7167	0.802701	1	0.983002	5
CC	GO:0098687	chromosomal region	5/1490	31/7167	0.802701	1	0.983002	5
CC	GO:1902493	acetyltransferase complex	5/1490	31/7167	0.802701	1	0.983002	5
CC	GO:0005643	nuclear pore	3/1490	20/7167	0.817558	1	0.983002	3
CC	GO:0005686	U2 snRNP	3/1490	20/7167	0.817558	1	0.983002	3
CC	GO:0044438	microbody part	3/1490	20/7167	0.817558	1	0.983002	3
CC	GO:0044439	peroxisomal part	3/1490	20/7167	0.817558	1	0.983002	3
CC	GO:0019773	proteasome core complex, alpha-subunit complex	2/1490	14/7167	0.821348	1	0.983002	2
CC	GO:0005839	proteasome core complex	4/1490	27/7167	0.842996	1	0.983002	4
CC	GO:0000932	P-body	3/1490	21/7167	0.843293	1	0.983002	3
CC	GO:0009535	chloroplast thylakoid membrane	17/1490	99/7167	0.84607	1	0.983002	17
CC	GO:0055035	plastid thylakoid membrane	17/1490	99/7167	0.84607	1	0.983002	17
CC	GO:0005747	mitochondrial respiratory chain complex I	2/1490	15/7167	0.850596	1	0.983002	2
CC	GO:0044440	endosomal part	2/1490	15/7167	0.850596	1	0.983002	2
CC	GO:0045271	respiratory chain complex I	2/1490	15/7167	0.850596	1	0.983002	2
CC	GO:0031201	SNARE complex	7/1490	45/7167	0.855067	1	0.983002	7
CC	GO:0031969	chloroplast membrane	3/1490	22/7167	0.865817	1	0.983002	3
CC	GO:0035770	ribonucleoprotein granule	3/1490	22/7167	0.865817	1	0.983002	3
CC	GO:0036464	cytoplasmic ribonucleoprotein granule	3/1490	22/7167	0.865817	1	0.983002	3
CC	GO:0031461	cullin-RING ubiquitin ligase complex	7/1490	46/7167	0.870491	1	0.983002	7
CC	GO:0005744	TIM23 mitochondrial import inner membrane translocase complex	2/1490	16/7167	0.875413	1	0.983002	2
CC	GO:0005694	chromosome	22/1490	131/7167	0.896068	1	0.983002	22
CC	GO:0030964	NADH dehydrogenase complex	2/1490	17/7167	0.896376	1	0.983002	2
CC	GO:0009534	chloroplast thylakoid	17/1490	104/7167	0.89653	1	0.983002	17
CC	GO:0031976	plastid thylakoid	17/1490	104/7167	0.89653	1	0.983002	17
CC	GO:0042170	plastid membrane	3/1490	24/7167	0.902454	1	0.983002	3
CC	GO:0000220	vacuolar proton-transporting V-type ATPase, V0 domain	1/1490	10/7167	0.902927	1	0.983002	1
CC	GO:0005688	U6 snRNP	1/1490	10/7167	0.902927	1	0.983002	1
CC	GO:0005819	spindle	1/1490	10/7167	0.902927	1	0.983002	1
CC	GO:0008287	protein serine/threonine phosphatase complex	1/1490	10/7167	0.902927	1	0.983002	1
CC	GO:0017119	Golgi transport complex	1/1490	10/7167	0.902927	1	0.983002	1
CC	GO:0031011	Ino80 complex	1/1490	10/7167	0.902927	1	0.983002	1
CC	GO:0033202	DNA helicase complex	1/1490	10/7167	0.902927	1	0.983002	1
CC	GO:1903293	phosphatase complex	1/1490	10/7167	0.902927	1	0.983002	1
CC	GO:0005856	cytoskeleton	17/1490	105/7167	0.904817	1	0.983002	17
CC	GO:0044430	cytoskeletal part	14/1490	89/7167	0.909431	1	0.983002	14
CC	GO:0005778	peroxisomal membrane	2/1490	18/7167	0.914014	1	0.983002	2
CC	GO:0031903	microbody membrane	2/1490	18/7167	0.914014	1	0.983002	2
CC	GO:0015630	microtubule cytoskeleton	10/1490	68/7167	0.923109	1	0.983002	10
CC	GO:0005736	RNA polymerase I complex	1/1490	11/7167	0.923136	1	0.983002	1
CC	GO:0005779	integral component of peroxisomal membrane	1/1490	11/7167	0.923136	1	0.983002	1
CC	GO:0031231	intrinsic component of peroxisomal membrane	1/1490	11/7167	0.923136	1	0.983002	1
CC	GO:0097346	INO80-type complex	1/1490	11/7167	0.923136	1	0.983002	1
CC	GO:0098552	side of membrane	1/1490	11/7167	0.923136	1	0.983002	1
CC	GO:0098797	plasma membrane protein complex	1/1490	11/7167	0.923136	1	0.983002	1
CC	GO:0098805	whole membrane	37/1490	216/7167	0.926426	1	0.983002	37
CC	GO:0005794	Golgi apparatus	36/1490	212/7167	0.932418	1	0.983002	36
CC	GO:0000407	phagophore assembly site	1/1490	12/7167	0.939141	1	0.983002	1
CC	GO:0005665	RNA polymerase II, core complex	1/1490	12/7167	0.939141	1	0.983002	1
CC	GO:0030014	CCR4-NOT complex	1/1490	12/7167	0.939141	1	0.983002	1
CC	GO:0005875	microtubule associated complex	4/1490	34/7167	0.943683	1	0.983002	4
CC	GO:0120114	Sm-like protein family complex	6/1490	47/7167	0.94569	1	0.983002	6
CC	GO:0005666	RNA polymerase III complex	1/1490	13/7167	0.951814	1	0.983002	1
CC	GO:0008250	oligosaccharyltransferase complex	1/1490	13/7167	0.951814	1	0.983002	1
CC	GO:0031414	N-terminal protein acetyltransferase complex	1/1490	13/7167	0.951814	1	0.983002	1
CC	GO:0033179	proton-transporting V-type ATPase, V0 domain	1/1490	13/7167	0.951814	1	0.983002	1
CC	GO:0070069	cytochrome complex	1/1490	13/7167	0.951814	1	0.983002	1
CC	GO:0070603	SWI/SNF superfamily-type complex	1/1490	13/7167	0.951814	1	0.983002	1
CC	GO:1904949	ATPase complex	1/1490	13/7167	0.951814	1	0.983002	1
CC	GO:0098800	inner mitochondrial membrane protein complex	8/1490	61/7167	0.956298	1	0.983002	8
CC	GO:0031300	intrinsic component of organelle membrane	6/1490	49/7167	0.958716	1	0.983002	6
CC	GO:0031301	integral component of organelle membrane	6/1490	49/7167	0.958716	1	0.983002	6
CC	GO:0030135	coated vesicle	4/1490	36/7167	0.958827	1	0.983002	4
CC	GO:0031967	organelle envelope	46/1490	273/7167	0.959198	1	0.983002	46
CC	GO:0031975	envelope	46/1490	273/7167	0.959198	1	0.983002	46
CC	GO:0033176	proton-transporting V-type ATPase complex	2/1490	22/7167	0.96003	1	0.983002	2
CC	GO:0033177	proton-transporting two-sector ATPase complex, proton-transporting domain	2/1490	22/7167	0.96003	1	0.983002	2
CC	GO:0097526	spliceosomal tri-snRNP complex	2/1490	22/7167	0.96003	1	0.983002	2
CC	GO:0030532	small nuclear ribonucleoprotein complex	5/1490	43/7167	0.961187	1	0.983002	5
CC	GO:0097525	spliceosomal snRNP complex	5/1490	43/7167	0.961187	1	0.983002	5
CC	GO:0005732	small nucleolar ribonucleoprotein complex	1/1490	14/7167	0.96185	1	0.983002	1
CC	GO:0005740	mitochondrial envelope	26/1490	167/7167	0.965954	1	0.983002	26
CC	GO:0016592	mediator complex	1/1490	15/7167	0.969797	1	0.983002	1
CC	GO:0005938	cell cortex	3/1490	31/7167	0.970275	1	0.983002	3
CC	GO:0099568	cytoplasmic region	3/1490	31/7167	0.970275	1	0.983002	3
CC	GO:0005654	nucleoplasm	17/1490	118/7167	0.971276	1	0.983002	17
CC	GO:0000145	exocyst	2/1490	24/7167	0.973013	1	0.983002	2
CC	GO:0000151	ubiquitin ligase complex	9/1490	71/7167	0.973064	1	0.983002	9
CC	GO:0044451	nucleoplasm part	15/1490	107/7167	0.97308	1	0.983002	15
CC	GO:0005852	eukaryotic translation initiation factor 3 complex	1/1490	16/7167	0.976089	1	0.983002	1
CC	GO:0016282	eukaryotic 43S preinitiation complex	1/1490	16/7167	0.976089	1	0.983002	1
CC	GO:0030687	preribosome, large subunit precursor	1/1490	16/7167	0.976089	1	0.983002	1
CC	GO:0005759	mitochondrial matrix	6/1490	53/7167	0.976635	1	0.983002	6
CC	GO:0044455	mitochondrial membrane part	12/1490	91/7167	0.978016	1	0.983002	12
CC	GO:0090575	RNA polymerase II transcription factor complex	3/1490	33/7167	0.97918	1	0.983002	3
CC	GO:0033290	eukaryotic 48S preinitiation complex	1/1490	17/7167	0.981071	1	0.983002	1
CC	GO:0070993	translation preinitiation complex	1/1490	17/7167	0.981071	1	0.983002	1
CC	GO:1902554	serine/threonine protein kinase complex	1/1490	17/7167	0.981071	1	0.983002	1
CC	GO:1902911	protein kinase complex	1/1490	17/7167	0.981071	1	0.983002	1
CC	GO:0031966	mitochondrial membrane	23/1490	157/7167	0.981456	1	0.983002	23
CC	GO:0044798	nuclear transcription factor complex	3/1490	34/7167	0.982615	1	0.983002	3
CC	GO:0030120	vesicle coat	1/1490	18/7167	0.985016	1	0.983002	1
CC	GO:0044448	cell cortex part	2/1490	27/7167	0.985174	1	0.983002	2
CC	GO:0071011	precatalytic spliceosome	2/1490	28/7167	0.987885	1	0.983002	2
CC	GO:0045259	proton-transporting ATP synthase complex	1/1490	19/7167	0.988139	1	0.983002	1
CC	GO:0005743	mitochondrial inner membrane	18/1490	133/7167	0.988843	1	0.983002	18
CC	GO:0005635	nuclear envelope	3/1490	37/7167	0.989961	1	0.983002	3
CC	GO:0000315	organellar large ribosomal subunit	1/1490	20/7167	0.990611	1	0.983002	1
CC	GO:0005762	mitochondrial large ribosomal subunit	1/1490	20/7167	0.990611	1	0.983002	1
CC	GO:0044429	mitochondrial part	32/1490	217/7167	0.991649	1	0.983002	32
CC	GO:0044452	nucleolar part	3/1490	38/7167	0.991662	1	0.983002	3
CC	GO:0008023	transcription elongation factor complex	1/1490	21/7167	0.992569	1	0.983002	1
CC	GO:0019866	organelle inner membrane	19/1490	143/7167	0.992784	1	0.983002	19
CC	GO:0005783	endoplasmic reticulum	43/1490	281/7167	0.993081	1	0.983002	43
CC	GO:0012506	vesicle membrane	2/1490	31/7167	0.993429	1	0.983002	2
CC	GO:0030659	cytoplasmic vesicle membrane	2/1490	31/7167	0.993429	1	0.983002	2
CC	GO:0005681	spliceosomal complex	8/1490	75/7167	0.993432	1	0.983002	8
CC	GO:0044433	cytoplasmic vesicle part	4/1490	48/7167	0.994519	1	0.983002	4
CC	GO:0098588	bounding membrane of organelle	42/1490	279/7167	0.994853	1	0.983002	42
CC	GO:0098791	Golgi subcompartment	11/1490	97/7167	0.995248	1	0.983002	11
CC	GO:0099023	tethering complex	3/1490	42/7167	0.996075	1	0.983002	3
CC	GO:0030133	transport vesicle	1/1490	25/7167	0.997084	1	0.983002	1
CC	GO:0030658	transport vesicle membrane	1/1490	25/7167	0.997084	1	0.983002	1
CC	GO:0000139	Golgi membrane	7/1490	74/7167	0.997278	1	0.983002	7
CC	GO:0044432	endoplasmic reticulum part	24/1490	182/7167	0.997297	1	0.983002	24
CC	GO:0016469	proton-transporting two-sector ATPase complex	3/1490	44/7167	0.997324	1	0.983002	3
CC	GO:0030176	integral component of endoplasmic reticulum membrane	2/1490	36/7167	0.997669	1	0.983002	2
CC	GO:0031227	intrinsic component of endoplasmic reticulum membrane	2/1490	36/7167	0.997669	1	0.983002	2
CC	GO:0005761	mitochondrial ribosome	1/1490	26/7167	0.997693	1	0.983002	1
CC	GO:0030662	coated vesicle membrane	1/1490	26/7167	0.997693	1	0.983002	1
CC	GO:0005789	endoplasmic reticulum membrane	23/1490	178/7167	0.997827	1	0.983002	23
CC	GO:0042175	nuclear outer membrane-endoplasmic reticulum membrane network	23/1490	178/7167	0.997827	1	0.983002	23
CC	GO:0098827	endoplasmic reticulum subcompartment	23/1490	179/7167	0.998055	1	0.983002	23
CC	GO:0098798	mitochondrial protein complex	11/1490	105/7167	0.998419	1	0.983002	11
CC	GO:0009507	chloroplast	59/1490	394/7167	0.999009	1	0.983002	59
CC	GO:0044431	Golgi apparatus part	12/1490	115/7167	0.99901	1	0.983002	12
CC	GO:0000313	organellar ribosome	1/1490	30/7167	0.999095	1	0.983002	1
CC	GO:0016591	RNA polymerase II, holoenzyme	1/1490	30/7167	0.999095	1	0.983002	1
CC	GO:0005768	endosome	5/1490	66/7167	0.999115	1	0.983002	5
CC	GO:1905368	peptidase complex	6/1490	74/7167	0.999169	1	0.983002	6
CC	GO:0055029	nuclear DNA-directed RNA polymerase complex	2/1490	41/7167	0.999187	1	0.983002	2
CC	GO:0000502	proteasome complex	4/1490	60/7167	0.999384	1	0.983002	4
CC	GO:1905369	endopeptidase complex	4/1490	60/7167	0.999384	1	0.983002	4
CC	GO:0030117	membrane coat	1/1490	32/7167	0.999434	1	0.983002	1
CC	GO:0048475	coated membrane	1/1490	32/7167	0.999434	1	0.983002	1
CC	GO:0009536	plastid	60/1490	407/7167	0.99947	1	0.983002	60
CC	GO:0030660	Golgi-associated vesicle membrane	1/1490	33/7167	0.999552	1	0.983002	1
CC	GO:0005730	nucleolus	16/1490	148/7167	0.999599	1	0.983002	16
CC	GO:0031982	vesicle	11/1490	116/7167	0.999682	1	0.983002	11
CC	GO:0031410	cytoplasmic vesicle	10/1490	111/7167	0.999767	1	0.983002	10
CC	GO:0097708	intracellular vesicle	10/1490	111/7167	0.999767	1	0.983002	10
CC	GO:0005798	Golgi-associated vesicle	1/1490	36/7167	0.999778	1	0.983002	1
CC	GO:0031984	organelle subcompartment	51/1490	368/7167	0.999828	1	0.983002	51
CC	GO:0000428	DNA-directed RNA polymerase complex	2/1490	49/7167	0.999853	1	0.983002	2
CC	GO:0098796	membrane protein complex	47/1490	348/7167	0.999876	1	0.983002	47
CC	GO:0030880	RNA polymerase complex	2/1490	50/7167	0.999882	1	0.983002	2
CC	GO:0022625	cytosolic large ribosomal subunit	15/1490	153/7167	0.999921	1	0.983002	15
CC	GO:0005739	mitochondrion	48/1490	359/7167	0.999926	1	0.983002	48
CC	GO:0031090	organelle membrane	61/1490	441/7167	0.99996	1	0.983002	61
CC	GO:1990234	transferase complex	23/1490	213/7167	0.999969	1	0.983002	23
CC	GO:0061695	transferase complex, transferring phosphorus-containing groups	3/1490	69/7167	0.999982	1	0.983002	3
CC	GO:0030684	preribosome	1/1490	50/7167	0.999992	1	0.983002	1
CC	GO:1902494	catalytic complex	57/1490	441/7167	0.999996	1	0.983002	57
CC	GO:0015934	large ribosomal subunit	16/1490	185/7167	0.999998	1	0.983002	16
CC	GO:0022627	cytosolic small ribosomal subunit	5/1490	99/7167	0.999998	1	0.983002	5
CC	GO:0031974	membrane-enclosed lumen	48/1490	403/7167	0.999999	1	0.983002	48
CC	GO:0043233	organelle lumen	48/1490	403/7167	0.999999	1	0.983002	48
CC	GO:0070013	intracellular organelle lumen	48/1490	403/7167	0.999999	1	0.983002	48
CC	GO:0031981	nuclear lumen	37/1490	334/7167	0.999999	1	0.983002	37
CC	GO:0015935	small ribosomal subunit	5/1490	128/7167	1	1	0.983002	5
CC	GO:0022626	cytosolic ribosome	21/1490	261/7167	1	1	0.983002	21
CC	GO:0044428	nuclear part	49/1490	482/7167	1	1	0.983002	49
CC	GO:0044445	cytosolic part	22/1490	301/7167	1	1	0.983002	22
CC	GO:0044391	ribosomal subunit	21/1490	314/7167	1	1	0.983002	21
CC	GO:0005840	ribosome	24/1490	384/7167	1	1	0.983002	24
MF	GO:0046906	tetrapyrrole binding	105/2015	275/8758	6.72e-09	3.02e-06	2.93e-06	105
MF	GO:0020037	heme binding	96/2015	250/8758	2.16e-08	4.87e-06	4.73e-06	96
MF	GO:0004497	monooxygenase activity	72/2015	178/8758	1.18e-07	1.76e-05	1.71e-05	72
MF	GO:0004553	hydrolase activity, hydrolyzing O-glycosyl compounds	81/2015	212/8758	3.51e-07	3.42e-05	3.32e-05	81
MF	GO:0005506	iron ion binding	80/2015	209/8758	3.8e-07	3.42e-05	3.32e-05	80
MF	GO:0016705	oxidoreductase activity, acting on paired donors, with incorporation or reduction of molecular oxygen	81/2015	214/8758	5.53e-07	4.15e-05	4.03e-05	81
MF	GO:0016798	hydrolase activity, acting on glycosyl bonds	85/2015	231/8758	1.17e-06	7.49e-05	7.28e-05	85
MF	GO:0043565	sequence-specific DNA binding	142/2015	435/8758	1.54e-06	8.68e-05	8.42e-05	142
MF	GO:0001871	pattern binding	30/2015	66/8758	4.55e-05	0.00204889	0.00198898	30
MF	GO:0030247	polysaccharide binding	30/2015	66/8758	4.55e-05	0.00204889	0.00198898	30
MF	GO:0030246	carbohydrate binding	48/2015	130/8758	0.000219091	0.0089628	0.00870073	48
MF	GO:0001134	transcription regulator recruiting activity	47/2015	128/8758	0.000294216	0.0101844	0.0098866	47
MF	GO:0001135	RNA polymerase II transcription regulator recruiting activity	47/2015	128/8758	0.000294216	0.0101844	0.0098866	47
MF	GO:0016709	oxidoreductase activity, acting on paired donors, with incorporation or reduction of molecular oxygen, NAD(P)H as one donor, and incorporation of one atom of oxygen	40/2015	107/8758	0.000532603	0.0171194	0.0166188	40
MF	GO:0008810	cellulase activity	10/2015	16/8758	0.00081223	0.0233462	0.0226635	10
MF	GO:0000981	DNA-binding transcription factor activity, RNA polymerase II-specific	61/2015	183/8758	0.000830086	0.0233462	0.0226635	61
MF	GO:0001067	regulatory region nucleic acid binding	72/2015	227/8758	0.00142851	0.0357127	0.0346685	72
MF	GO:0044212	transcription regulatory region DNA binding	72/2015	227/8758	0.00142851	0.0357127	0.0346685	72
MF	GO:0005372	water transmembrane transporter activity	18/2015	40/8758	0.00171581	0.0386057	0.0374769	18
MF	GO:0015250	water channel activity	18/2015	40/8758	0.00171581	0.0386057	0.0374769	18
MF	GO:0035250	UDP-galactosyltransferase activity	7/2015	10/8758	0.00208006	0.0445728	0.0432695	7
MF	GO:0008134	transcription factor binding	56/2015	173/8758	0.00280195	0.0573126	0.0556368	56
MF	GO:0016762	xyloglucan:xyloglucosyl transferase activity	13/2015	27/8758	0.00359913	0.0704179	0.0683589	13
MF	GO:0046527	glucosyltransferase activity	47/2015	144/8758	0.00491632	0.092181	0.0894857	47
MF	GO:0004601	peroxidase activity	28/2015	80/8758	0.00974255	0.175366	0.170238	28
MF	GO:0016684	oxidoreductase activity, acting on peroxide as acceptor	28/2015	82/8758	0.0139597	0.241611	0.234546	28
MF	GO:0016209	antioxidant activity	40/2015	126/8758	0.0146837	0.244728	0.237572	40
MF	GO:0031409	pigment binding	9/2015	19/8758	0.0168625	0.271004	0.26308	9
MF	GO:0016757	transferase activity, transferring glycosyl groups	89/2015	319/8758	0.0219608	0.34077	0.330806	89
MF	GO:0019203	carbohydrate phosphatase activity	6/2015	11/8758	0.0230763	0.342353	0.332343	6
MF	GO:0016701	oxidoreductase activity, acting on single donors with incorporation of molecular oxygen	14/2015	36/8758	0.0235843	0.342353	0.332343	14
MF	GO:0008194	UDP-glycosyltransferase activity	51/2015	175/8758	0.0340892	0.479379	0.465362	51
MF	GO:0015036	disulfide oxidoreductase activity	25/2015	77/8758	0.0360944	0.492197	0.477805	25
MF	GO:0070566	adenylyltransferase activity	7/2015	15/8758	0.0373598	0.494468	0.48001	7
MF	GO:0016758	transferase activity, transferring hexosyl groups	68/2015	245/8758	0.0453974	0.58368	0.566614	68
MF	GO:0071949	FAD binding	13/2015	36/8758	0.052062	0.648939	0.629964	13
MF	GO:0035251	UDP-glucosyltransferase activity	34/2015	114/8758	0.0546768	0.648939	0.629964	34
MF	GO:0016702	oxidoreductase activity, acting on single donors with incorporation of molecular oxygen, incorporation of two atoms of oxygen	10/2015	26/8758	0.0558759	0.648939	0.629964	10
MF	GO:0016717	oxidoreductase activity, acting on paired donors, with oxidation of a pair of donors resulting in the reduction of molecular oxygen to two molecules of water	5/2015	10/8758	0.0568864	0.648939	0.629964	5
MF	GO:0008289	lipid binding	31/2015	103/8758	0.0576834	0.648939	0.629964	31
MF	GO:0004252	serine-type endopeptidase activity	17/2015	51/8758	0.0600422	0.658114	0.63887	17
MF	GO:0004568	chitinase activity	9/2015	23/8758	0.0614239	0.658114	0.63887	9
MF	GO:0004674	protein serine/threonine kinase activity	103/2015	392/8758	0.0668513	0.699606	0.67915	103
MF	GO:0015035	protein disulfide oxidoreductase activity	20/2015	63/8758	0.0699087	0.714976	0.69407	20
MF	GO:0016667	oxidoreductase activity, acting on a sulfur group of donors	26/2015	86/8758	0.073666	0.734636	0.713156	26
MF	GO:0050660	flavin adenine dinucleotide binding	22/2015	71/8758	0.0750962	0.734636	0.713156	22
MF	GO:0005509	calcium ion binding	51/2015	185/8758	0.0825307	0.790187	0.767083	51
MF	GO:0001085	RNA polymerase II transcription factor binding	8/2015	21/8758	0.0876555	0.804999	0.781462	8
MF	GO:0008061	chitin binding	8/2015	21/8758	0.0876555	0.804999	0.781462	8
MF	GO:0004857	enzyme inhibitor activity	31/2015	108/8758	0.0987943	0.809631	0.785957	31
MF	GO:0015267	channel activity	23/2015	77/8758	0.0989582	0.809631	0.785957	23
MF	GO:0022803	passive transmembrane transporter activity	23/2015	77/8758	0.0989582	0.809631	0.785957	23
MF	GO:0022838	substrate-specific channel activity	23/2015	77/8758	0.0989582	0.809631	0.785957	23
MF	GO:0016168	chlorophyll binding	9/2015	25/8758	0.0991581	0.809631	0.785957	9
MF	GO:0008236	serine-type peptidase activity	24/2015	81/8758	0.100754	0.809631	0.785957	24
MF	GO:0017171	serine hydrolase activity	24/2015	81/8758	0.100754	0.809631	0.785957	24
MF	GO:0004866	endopeptidase inhibitor activity	10/2015	29/8758	0.108605	0.814534	0.790717	10
MF	GO:0030414	peptidase inhibitor activity	10/2015	29/8758	0.108605	0.814534	0.790717	10
MF	GO:0061134	peptidase regulator activity	10/2015	29/8758	0.108605	0.814534	0.790717	10
MF	GO:0061135	endopeptidase regulator activity	10/2015	29/8758	0.108605	0.814534	0.790717	10
MF	GO:0051213	dioxygenase activity	14/2015	44/8758	0.114803	0.84691	0.822147	14
MF	GO:0016835	carbon-oxygen lyase activity	22/2015	76/8758	0.136697	0.958634	0.930604	22
MF	GO:0008378	galactosyltransferase activity	8/2015	23/8758	0.137615	0.958634	0.930604	8
MF	GO:0016837	carbon-oxygen lyase activity, acting on polysaccharides	6/2015	16/8758	0.140469	0.958634	0.930604	6
MF	GO:0030570	pectate lyase activity	6/2015	16/8758	0.140469	0.958634	0.930604	6
MF	GO:0004675	transmembrane receptor protein serine/threonine kinase activity	30/2015	108/8758	0.14273	0.958634	0.930604	30
MF	GO:0019199	transmembrane receptor protein kinase activity	30/2015	108/8758	0.14273	0.958634	0.930604	30
MF	GO:0016759	cellulose synthase activity	5/2015	13/8758	0.158558	1	0.97076	5
MF	GO:0016760	cellulose synthase (UDP-forming) activity	5/2015	13/8758	0.158558	1	0.97076	5
MF	GO:0004888	transmembrane signaling receptor activity	31/2015	114/8758	0.168813	1	0.97076	31
MF	GO:0005516	calmodulin binding	15/2015	51/8758	0.176655	1	0.97076	15
MF	GO:0016645	oxidoreductase activity, acting on the CH-NH group of donors	6/2015	17/8758	0.176979	1	0.97076	6
MF	GO:0016860	intramolecular oxidoreductase activity	10/2015	32/8758	0.182017	1	0.97076	10
MF	GO:0016836	hydro-lyase activity	13/2015	44/8758	0.194172	1	0.97076	13
MF	GO:0080043	quercetin 3-O-glucosyltransferase activity	25/2015	92/8758	0.201303	1	0.97076	25
MF	GO:0080044	quercetin 7-O-glucosyltransferase activity	25/2015	92/8758	0.201303	1	0.97076	25
MF	GO:0005310	dicarboxylic acid transmembrane transporter activity	5/2015	14/8758	0.202384	1	0.97076	5
MF	GO:0008171	O-methyltransferase activity	9/2015	29/8758	0.205562	1	0.97076	9
MF	GO:0016620	oxidoreductase activity, acting on the aldehyde or oxo group of donors, NAD or NADP as acceptor	9/2015	29/8758	0.205562	1	0.97076	9
MF	GO:0016903	oxidoreductase activity, acting on the aldehyde or oxo group of donors	11/2015	37/8758	0.21424	1	0.97076	11
MF	GO:0008168	methyltransferase activity	36/2015	138/8758	0.220119	1	0.97076	36
MF	GO:0005507	copper ion binding	18/2015	65/8758	0.22238	1	0.97076	18
MF	GO:0016160	amylase activity	4/2015	11/8758	0.233386	1	0.97076	4
MF	GO:0047429	nucleoside-triphosphate diphosphatase activity	4/2015	11/8758	0.233386	1	0.97076	4
MF	GO:0038023	signaling receptor activity	32/2015	123/8758	0.241862	1	0.97076	32
MF	GO:0001228	DNA-binding transcription activator activity, RNA polymerase II-specific	13/2015	46/8758	0.245094	1	0.97076	13
MF	GO:0031406	carboxylic acid binding	7/2015	23/8758	0.265258	1	0.97076	7
MF	GO:0043177	organic acid binding	7/2015	23/8758	0.265258	1	0.97076	7
MF	GO:0046983	protein dimerization activity	62/2015	250/8758	0.269264	1	0.97076	62
MF	GO:0000977	RNA polymerase II regulatory region sequence-specific DNA binding	16/2015	59/8758	0.269275	1	0.97076	16
MF	GO:0001012	RNA polymerase II regulatory region DNA binding	16/2015	59/8758	0.269275	1	0.97076	16
MF	GO:0004190	aspartic-type endopeptidase activity	14/2015	51/8758	0.271493	1	0.97076	14
MF	GO:0070001	aspartic-type peptidase activity	14/2015	51/8758	0.271493	1	0.97076	14
MF	GO:0004683	calmodulin-dependent protein kinase activity	10/2015	35/8758	0.272368	1	0.97076	10
MF	GO:0009931	calcium-dependent protein serine/threonine kinase activity	10/2015	35/8758	0.272368	1	0.97076	10
MF	GO:0010857	calcium-dependent protein kinase activity	10/2015	35/8758	0.272368	1	0.97076	10
MF	GO:0016853	isomerase activity	36/2015	142/8758	0.280819	1	0.97076	36
MF	GO:0016638	oxidoreductase activity, acting on the CH-NH2 group of donors	4/2015	12/8758	0.290498	1	0.97076	4
MF	GO:0005319	lipid transporter activity	5/2015	16/8758	0.299257	1	0.97076	5
MF	GO:0015238	drug transmembrane transporter activity	12/2015	44/8758	0.30222	1	0.97076	12
MF	GO:0008483	transaminase activity	7/2015	24/8758	0.305735	1	0.97076	7
MF	GO:0010181	FMN binding	7/2015	24/8758	0.305735	1	0.97076	7
MF	GO:0016769	transferase activity, transferring nitrogenous groups	7/2015	24/8758	0.305735	1	0.97076	7
MF	GO:0004791	thioredoxin-disulfide reductase activity	9/2015	32/8758	0.306067	1	0.97076	9
MF	GO:0016741	transferase activity, transferring one-carbon groups	37/2015	150/8758	0.343329	1	0.97076	37
MF	GO:0008138	protein tyrosine/serine/threonine phosphatase activity	4/2015	13/8758	0.349138	1	0.97076	4
MF	GO:0008649	rRNA methyltransferase activity	4/2015	13/8758	0.349138	1	0.97076	4
MF	GO:0015140	malate transmembrane transporter activity	4/2015	13/8758	0.349138	1	0.97076	4
MF	GO:0015556	C4-dicarboxylate transmembrane transporter activity	4/2015	13/8758	0.349138	1	0.97076	4
MF	GO:0140102	catalytic activity, acting on a rRNA	4/2015	13/8758	0.349138	1	0.97076	4
MF	GO:0016413	O-acetyltransferase activity	6/2015	21/8758	0.349267	1	0.97076	6
MF	GO:0000976	transcription regulatory region sequence-specific DNA binding	22/2015	89/8758	0.389863	1	0.97076	22
MF	GO:0015297	antiporter activity	16/2015	64/8758	0.399009	1	0.97076	16
MF	GO:0060089	molecular transducer activity	35/2015	145/8758	0.404021	1	0.97076	35
MF	GO:0015291	secondary active transmembrane transporter activity	27/2015	111/8758	0.406294	1	0.97076	27
MF	GO:0004185	serine-type carboxypeptidase activity	4/2015	14/8758	0.407839	1	0.97076	4
MF	GO:0003756	protein disulfide isomerase activity	3/2015	10/8758	0.41396	1	0.97076	3
MF	GO:0003951	NAD+ kinase activity	3/2015	10/8758	0.41396	1	0.97076	3
MF	GO:0005544	calcium-dependent phospholipid binding	3/2015	10/8758	0.41396	1	0.97076	3
MF	GO:0008146	sulfotransferase activity	3/2015	10/8758	0.41396	1	0.97076	3
MF	GO:0016864	intramolecular oxidoreductase activity, transposing S-S bonds	3/2015	10/8758	0.41396	1	0.97076	3
MF	GO:0051015	actin filament binding	3/2015	10/8758	0.41396	1	0.97076	3
MF	GO:0015103	inorganic anion transmembrane transporter activity	9/2015	35/8758	0.414979	1	0.97076	9
MF	GO:0016668	oxidoreductase activity, acting on a sulfur group of donors, NAD(P) as acceptor	9/2015	35/8758	0.414979	1	0.97076	9
MF	GO:0016857	racemase and epimerase activity, acting on carbohydrates and derivatives	7/2015	27/8758	0.431564	1	0.97076	7
MF	GO:0016866	intramolecular transferase activity	6/2015	23/8758	0.441248	1	0.97076	6
MF	GO:0008757	S-adenosylmethionine-dependent methyltransferase activity	23/2015	96/8758	0.45149	1	0.97076	23
MF	GO:0016722	oxidoreductase activity, oxidizing metal ions	12/2015	49/8758	0.457269	1	0.97076	12
MF	GO:0003714	transcription corepressor activity	4/2015	15/8758	0.465368	1	0.97076	4
MF	GO:0016861	intramolecular oxidoreductase activity, interconverting aldoses and ketoses	4/2015	15/8758	0.465368	1	0.97076	4
MF	GO:0019104	DNA N-glycosylase activity	4/2015	15/8758	0.465368	1	0.97076	4
MF	GO:1901682	sulfur compound transmembrane transporter activity	4/2015	15/8758	0.465368	1	0.97076	4
MF	GO:0004364	glutathione transferase activity	11/2015	45/8758	0.466574	1	0.97076	11
MF	GO:0005342	organic acid transmembrane transporter activity	16/2015	67/8758	0.479762	1	0.97076	16
MF	GO:0046943	carboxylic acid transmembrane transporter activity	16/2015	67/8758	0.479762	1	0.97076	16
MF	GO:1990837	sequence-specific double-stranded DNA binding	25/2015	106/8758	0.481468	1	0.97076	25
MF	GO:0008198	ferrous iron binding	3/2015	11/8758	0.481675	1	0.97076	3
MF	GO:0008422	beta-glucosidase activity	3/2015	11/8758	0.481675	1	0.97076	3
MF	GO:0043424	protein histidine kinase binding	3/2015	11/8758	0.481675	1	0.97076	3
MF	GO:0016763	transferase activity, transferring pentosyl groups	6/2015	24/8758	0.486419	1	0.97076	6
MF	GO:0016782	transferase activity, transferring sulfur-containing groups	5/2015	20/8758	0.501846	1	0.97076	5
MF	GO:0019900	kinase binding	5/2015	20/8758	0.501846	1	0.97076	5
MF	GO:0019901	protein kinase binding	5/2015	20/8758	0.501846	1	0.97076	5
MF	GO:0016747	transferase activity, transferring acyl groups other than amino-acyl groups	42/2015	181/8758	0.50406	1	0.97076	42
MF	GO:0016614	oxidoreductase activity, acting on CH-OH group of donors	18/2015	77/8758	0.513734	1	0.97076	18
MF	GO:0004180	carboxypeptidase activity	4/2015	16/8758	0.520738	1	0.97076	4
MF	GO:0070008	serine-type exopeptidase activity	4/2015	16/8758	0.520738	1	0.97076	4
MF	GO:0003755	peptidyl-prolyl cis-trans isomerase activity	9/2015	38/8758	0.523424	1	0.97076	9
MF	GO:0008374	O-acyltransferase activity	9/2015	38/8758	0.523424	1	0.97076	9
MF	GO:0016859	cis-trans isomerase activity	9/2015	38/8758	0.523424	1	0.97076	9
MF	GO:0004842	ubiquitin-protein transferase activity	52/2015	227/8758	0.540871	1	0.97076	52
MF	GO:0003680	AT DNA binding	3/2015	12/8758	0.545401	1	0.97076	3
MF	GO:0005249	voltage-gated potassium channel activity	3/2015	12/8758	0.545401	1	0.97076	3
MF	GO:0005385	zinc ion transmembrane transporter activity	3/2015	12/8758	0.545401	1	0.97076	3
MF	GO:0015925	galactosidase activity	3/2015	12/8758	0.545401	1	0.97076	3
MF	GO:0072509	divalent inorganic cation transmembrane transporter activity	3/2015	12/8758	0.545401	1	0.97076	3
MF	GO:0015171	amino acid transmembrane transporter activity	12/2015	52/8758	0.549291	1	0.97076	12
MF	GO:0016790	thiolester hydrolase activity	5/2015	21/8758	0.549527	1	0.97076	5
MF	GO:0044390	ubiquitin-like protein conjugating enzyme binding	5/2015	21/8758	0.549527	1	0.97076	5
MF	GO:0016854	racemase and epimerase activity	7/2015	30/8758	0.553906	1	0.97076	7
MF	GO:0016829	lyase activity	39/2015	171/8758	0.555278	1	0.97076	39
MF	GO:0045735	nutrient reservoir activity	9/2015	39/8758	0.558144	1	0.97076	9
MF	GO:0004175	endopeptidase activity	45/2015	198/8758	0.56585	1	0.97076	45
MF	GO:0016651	oxidoreductase activity, acting on NAD(P)H	20/2015	88/8758	0.566706	1	0.97076	20
MF	GO:0004659	prenyltransferase activity	4/2015	17/8758	0.57321	1	0.97076	4
MF	GO:0016706	oxidoreductase activity, acting on paired donors, with incorporation or reduction of molecular oxygen, 2-oxoglutarate as one donor, and incorporation of one atom each of oxygen into both donors	4/2015	17/8758	0.57321	1	0.97076	4
MF	GO:0016799	hydrolase activity, hydrolyzing N-glycosyl compounds	4/2015	17/8758	0.57321	1	0.97076	4
MF	GO:0016840	carbon-nitrogen lyase activity	4/2015	17/8758	0.57321	1	0.97076	4
MF	GO:0009055	electron transfer activity	31/2015	138/8758	0.594061	1	0.97076	31
MF	GO:0001046	core promoter sequence-specific DNA binding	5/2015	22/8758	0.594877	1	0.97076	5
MF	GO:0001047	core promoter binding	5/2015	22/8758	0.594877	1	0.97076	5
MF	GO:0008408	3'-5' exonuclease activity	5/2015	22/8758	0.594877	1	0.97076	5
MF	GO:0008509	anion transmembrane transporter activity	26/2015	116/8758	0.596973	1	0.97076	26
MF	GO:0004499	N,N-dimethylaniline monooxygenase activity	3/2015	13/8758	0.60428	1	0.97076	3
MF	GO:0004707	MAP kinase activity	3/2015	13/8758	0.60428	1	0.97076	3
MF	GO:0005085	guanyl-nucleotide exchange factor activity	3/2015	13/8758	0.60428	1	0.97076	3
MF	GO:0015926	glucosidase activity	3/2015	13/8758	0.60428	1	0.97076	3
MF	GO:0050662	coenzyme binding	67/2015	298/8758	0.609467	1	0.97076	67
MF	GO:0061630	ubiquitin protein ligase activity	33/2015	148/8758	0.613979	1	0.97076	33
MF	GO:0061659	ubiquitin-like protein ligase activity	33/2015	148/8758	0.613979	1	0.97076	33
MF	GO:0005102	signaling receptor binding	4/2015	18/8758	0.622266	1	0.97076	4
MF	GO:0052689	carboxylic ester hydrolase activity	22/2015	100/8758	0.633614	1	0.97076	22
MF	GO:0003993	acid phosphatase activity	5/2015	23/8758	0.637552	1	0.97076	5
MF	GO:0042393	histone binding	5/2015	23/8758	0.637552	1	0.97076	5
MF	GO:0016746	transferase activity, transferring acyl groups	45/2015	203/8758	0.640347	1	0.97076	45
MF	GO:0004650	polygalacturonase activity	6/2015	28/8758	0.651028	1	0.97076	6
MF	GO:0005351	carbohydrate:proton symporter activity	6/2015	28/8758	0.651028	1	0.97076	6
MF	GO:0005355	glucose transmembrane transporter activity	6/2015	28/8758	0.651028	1	0.97076	6
MF	GO:0005402	carbohydrate:cation symporter activity	6/2015	28/8758	0.651028	1	0.97076	6
MF	GO:0015145	monosaccharide transmembrane transporter activity	6/2015	28/8758	0.651028	1	0.97076	6
MF	GO:0015149	hexose transmembrane transporter activity	6/2015	28/8758	0.651028	1	0.97076	6
MF	GO:0035091	phosphatidylinositol binding	6/2015	28/8758	0.651028	1	0.97076	6
MF	GO:0019787	ubiquitin-like protein transferase activity	52/2015	235/8758	0.652477	1	0.97076	52
MF	GO:0016838	carbon-oxygen lyase activity, acting on phosphates	3/2015	14/8758	0.657854	1	0.97076	3
MF	GO:0008514	organic anion transmembrane transporter activity	18/2015	84/8758	0.676261	1	0.97076	18
MF	GO:0005543	phospholipid binding	9/2015	43/8758	0.68454	1	0.97076	9
MF	GO:0004197	cysteine-type endopeptidase activity	6/2015	29/8758	0.686722	1	0.97076	6
MF	GO:0015294	solute:cation symporter activity	6/2015	29/8758	0.686722	1	0.97076	6
MF	GO:0015295	solute:proton symporter activity	6/2015	29/8758	0.686722	1	0.97076	6
MF	GO:0015079	potassium ion transmembrane transporter activity	7/2015	34/8758	0.6957	1	0.97076	7
MF	GO:0098772	molecular function regulator	44/2015	203/8758	0.702061	1	0.97076	44
MF	GO:0016765	transferase activity, transferring alkyl or aryl (other than methyl) groups	21/2015	99/8758	0.702495	1	0.97076	21
MF	GO:0022843	voltage-gated cation channel activity	3/2015	15/8758	0.705976	1	0.97076	3
MF	GO:0002020	protease binding	2/2015	10/8758	0.708233	1	0.97076	2
MF	GO:0003747	translation release factor activity	2/2015	10/8758	0.708233	1	0.97076	2
MF	GO:0004176	ATP-dependent peptidase activity	2/2015	10/8758	0.708233	1	0.97076	2
MF	GO:0004407	histone deacetylase activity	2/2015	10/8758	0.708233	1	0.97076	2
MF	GO:0004532	exoribonuclease activity	2/2015	10/8758	0.708233	1	0.97076	2
MF	GO:0005347	ATP transmembrane transporter activity	2/2015	10/8758	0.708233	1	0.97076	2
MF	GO:0008079	translation termination factor activity	2/2015	10/8758	0.708233	1	0.97076	2
MF	GO:0009927	histidine phosphotransfer kinase activity	2/2015	10/8758	0.708233	1	0.97076	2
MF	GO:0015923	mannosidase activity	2/2015	10/8758	0.708233	1	0.97076	2
MF	GO:0016896	exoribonuclease activity, producing 5'-phosphomonoesters	2/2015	10/8758	0.708233	1	0.97076	2
MF	GO:0043023	ribosomal large subunit binding	2/2015	10/8758	0.708233	1	0.97076	2
MF	GO:0047262	polygalacturonate 4-alpha-galacturonosyltransferase activity	2/2015	10/8758	0.708233	1	0.97076	2
MF	GO:0050661	NADP binding	9/2015	44/8758	0.712385	1	0.97076	9
MF	GO:0004527	exonuclease activity	5/2015	25/8758	0.714066	1	0.97076	5
MF	GO:0015293	symporter activity	6/2015	30/8758	0.719926	1	0.97076	6
MF	GO:0051537	2 iron, 2 sulfur cluster binding	6/2015	30/8758	0.719926	1	0.97076	6
MF	GO:0016682	oxidoreductase activity, acting on diphenols and related substances as donors, oxygen as acceptor	7/2015	35/8758	0.726106	1	0.97076	7
MF	GO:0022804	active transmembrane transporter activity	44/2015	206/8758	0.740261	1	0.97076	44
MF	GO:0047134	protein-disulfide reductase activity	4/2015	21/8758	0.746554	1	0.97076	4
MF	GO:0016671	oxidoreductase activity, acting on a sulfur group of donors, disulfide as acceptor	5/2015	26/8758	0.747739	1	0.97076	5
MF	GO:0016814	hydrolase activity, acting on carbon-nitrogen (but not peptide) bonds, in cyclic amidines	3/2015	16/8758	0.748723	1	0.97076	3
MF	GO:0031624	ubiquitin conjugating enzyme binding	3/2015	16/8758	0.748723	1	0.97076	3
MF	GO:0043130	ubiquitin binding	3/2015	16/8758	0.748723	1	0.97076	3
MF	GO:0008238	exopeptidase activity	7/2015	36/8758	0.754356	1	0.97076	7
MF	GO:0008081	phosphoric diester hydrolase activity	2/2015	11/8758	0.75858	1	0.97076	2
MF	GO:0031492	nucleosomal DNA binding	2/2015	11/8758	0.75858	1	0.97076	2
MF	GO:0033558	protein deacetylase activity	2/2015	11/8758	0.75858	1	0.97076	2
MF	GO:0030599	pectinesterase activity	9/2015	46/8758	0.76311	1	0.97076	9
MF	GO:0030170	pyridoxal phosphate binding	15/2015	75/8758	0.772938	1	0.97076	15
MF	GO:0070279	vitamin B6 binding	15/2015	75/8758	0.772938	1	0.97076	15
MF	GO:0005200	structural constituent of cytoskeleton	5/2015	27/8758	0.778375	1	0.97076	5
MF	GO:0052716	hydroquinone:oxygen oxidoreductase activity	5/2015	27/8758	0.778375	1	0.97076	5
MF	GO:0015144	carbohydrate transmembrane transporter activity	8/2015	42/8758	0.782956	1	0.97076	8
MF	GO:0016679	oxidoreductase activity, acting on diphenols and related substances as donors	8/2015	42/8758	0.782956	1	0.97076	8
MF	GO:0016417	S-acyltransferase activity	3/2015	17/8758	0.786333	1	0.97076	3
MF	GO:0019200	carbohydrate kinase activity	3/2015	17/8758	0.786333	1	0.97076	3
MF	GO:0030276	clathrin binding	3/2015	17/8758	0.786333	1	0.97076	3
MF	GO:0043022	ribosome binding	3/2015	17/8758	0.786333	1	0.97076	3
MF	GO:0003682	chromatin binding	12/2015	62/8758	0.796445	1	0.97076	12
MF	GO:0003690	double-stranded DNA binding	29/2015	142/8758	0.797629	1	0.97076	29
MF	GO:0016846	carbon-sulfur lyase activity	2/2015	12/8758	0.801215	1	0.97076	2
MF	GO:0019213	deacetylase activity	2/2015	12/8758	0.801215	1	0.97076	2
MF	GO:0016616	oxidoreductase activity, acting on the CH-OH group of donors, NAD or NADP as acceptor	14/2015	72/8758	0.803859	1	0.97076	14
MF	GO:0043531	ADP binding	8/2015	43/8758	0.805451	1	0.97076	8
MF	GO:0004812	aminoacyl-tRNA ligase activity	5/2015	28/8758	0.806059	1	0.97076	5
MF	GO:0016811	hydrolase activity, acting on carbon-nitrogen (but not peptide) bonds, in linear amides	5/2015	28/8758	0.806059	1	0.97076	5
MF	GO:0016875	ligase activity, forming carbon-oxygen bonds	5/2015	28/8758	0.806059	1	0.97076	5
MF	GO:0008173	RNA methyltransferase activity	4/2015	23/8758	0.810304	1	0.97076	4
MF	GO:0051087	chaperone binding	4/2015	23/8758	0.810304	1	0.97076	4
MF	GO:0016791	phosphatase activity	40/2015	194/8758	0.81128	1	0.97076	40
MF	GO:0016407	acetyltransferase activity	11/2015	58/8758	0.811839	1	0.97076	11
MF	GO:0043492	ATPase activity, coupled to movement of substances	18/2015	92/8758	0.818515	1	0.97076	18
MF	GO:0005267	potassium channel activity	3/2015	18/8758	0.819146	1	0.97076	3
MF	GO:0030234	enzyme regulator activity	37/2015	181/8758	0.820071	1	0.97076	37
MF	GO:0051119	sugar transmembrane transporter activity	7/2015	39/8758	0.82634	1	0.97076	7
MF	GO:0004722	protein serine/threonine phosphatase activity	11/2015	59/8758	0.829537	1	0.97076	11
MF	GO:0022836	gated channel activity	5/2015	29/8758	0.830921	1	0.97076	5
MF	GO:0022839	ion gated channel activity	5/2015	29/8758	0.830921	1	0.97076	5
MF	GO:1901505	carbohydrate derivative transmembrane transporter activity	5/2015	29/8758	0.830921	1	0.97076	5
MF	GO:0005244	voltage-gated ion channel activity	4/2015	24/8758	0.8369	1	0.97076	4
MF	GO:0022832	voltage-gated channel activity	4/2015	24/8758	0.8369	1	0.97076	4
MF	GO:0046915	transition metal ion transmembrane transporter activity	4/2015	24/8758	0.8369	1	0.97076	4
MF	GO:0031490	chromatin DNA binding	2/2015	13/8758	0.837022	1	0.97076	2
MF	GO:0140103	catalytic activity, acting on a glycoprotein	2/2015	13/8758	0.837022	1	0.97076	2
MF	GO:0051536	iron-sulfur cluster binding	18/2015	94/8758	0.84574	1	0.97076	18
MF	GO:0051540	metal cluster binding	18/2015	94/8758	0.84574	1	0.97076	18
MF	GO:0046910	pectinesterase inhibitor activity	7/2015	40/8758	0.846274	1	0.97076	7
MF	GO:0042578	phosphoric ester hydrolase activity	42/2015	207/8758	0.84727	1	0.97076	42
MF	GO:0003777	microtubule motor activity	3/2015	19/8758	0.847563	1	0.97076	3
MF	GO:0032182	ubiquitin-like protein binding	3/2015	19/8758	0.847563	1	0.97076	3
MF	GO:0003779	actin binding	6/2015	35/8758	0.848766	1	0.97076	6
MF	GO:0003774	motor activity	5/2015	30/8758	0.85312	1	0.97076	5
MF	GO:0015932	nucleobase-containing compound transmembrane transporter activity	5/2015	30/8758	0.85312	1	0.97076	5
MF	GO:0042626	ATPase activity, coupled to transmembrane movement of substances	16/2015	86/8758	0.866506	1	0.97076	16
MF	GO:0000295	adenine nucleotide transmembrane transporter activity	2/2015	14/8758	0.866883	1	0.97076	2
MF	GO:0004177	aminopeptidase activity	2/2015	14/8758	0.866883	1	0.97076	2
MF	GO:0005346	purine ribonucleotide transmembrane transporter activity	2/2015	14/8758	0.866883	1	0.97076	2
MF	GO:0015085	calcium ion transmembrane transporter activity	2/2015	14/8758	0.866883	1	0.97076	2
MF	GO:0015216	purine nucleotide transmembrane transporter activity	2/2015	14/8758	0.866883	1	0.97076	2
MF	GO:0016538	cyclin-dependent protein serine/threonine kinase regulator activity	2/2015	14/8758	0.866883	1	0.97076	2
MF	GO:0016615	malate dehydrogenase activity	2/2015	14/8758	0.866883	1	0.97076	2
MF	GO:0016796	exonuclease activity, active with either ribo- or deoxyribonucleic acids and producing 5'-phosphomonoesters	2/2015	14/8758	0.866883	1	0.97076	2
MF	GO:0048029	monosaccharide binding	2/2015	14/8758	0.866883	1	0.97076	2
MF	GO:0008375	acetylglucosaminyltransferase activity	5/2015	31/8758	0.872835	1	0.97076	5
MF	GO:0070011	peptidase activity, acting on L-amino acid peptides	54/2015	266/8758	0.873567	1	0.97076	54
MF	GO:0016779	nucleotidyltransferase activity	12/2015	68/8758	0.887453	1	0.97076	12
MF	GO:0019842	vitamin binding	18/2015	98/8758	0.890777	1	0.97076	18
MF	GO:0004596	peptide alpha-N-acetyltransferase activity	2/2015	15/8758	0.891638	1	0.97076	2
MF	GO:0015662	ATPase activity, coupled to transmembrane movement of ions, phosphorylative mechanism	2/2015	15/8758	0.891638	1	0.97076	2
MF	GO:1901681	sulfur compound binding	2/2015	15/8758	0.891638	1	0.97076	2
MF	GO:1904680	peptide transmembrane transporter activity	2/2015	15/8758	0.891638	1	0.97076	2
MF	GO:0008017	microtubule binding	8/2015	48/8758	0.892138	1	0.97076	8
MF	GO:0015299	solute:proton antiporter activity	3/2015	21/8758	0.892921	1	0.97076	3
MF	GO:0004298	threonine-type endopeptidase activity	4/2015	27/8758	0.898569	1	0.97076	4
MF	GO:0070003	threonine-type peptidase activity	4/2015	27/8758	0.898569	1	0.97076	4
MF	GO:0015318	inorganic molecular entity transmembrane transporter activity	68/2015	335/8758	0.898814	1	0.97076	68
MF	GO:0003712	transcription coregulator activity	9/2015	54/8758	0.902437	1	0.97076	9
MF	GO:0008233	peptidase activity	56/2015	280/8758	0.902573	1	0.97076	56
MF	GO:0016655	oxidoreductase activity, acting on NAD(P)H, quinone or similar compound as acceptor	5/2015	33/8758	0.905583	1	0.97076	5
MF	GO:0015399	primary active transmembrane transporter activity	17/2015	95/8758	0.908544	1	0.97076	17
MF	GO:0015405	P-P-bond-hydrolysis-driven transmembrane transporter activity	17/2015	95/8758	0.908544	1	0.97076	17
MF	GO:0005261	cation channel activity	3/2015	22/8758	0.910709	1	0.97076	3
MF	GO:0015298	solute:cation antiporter activity	3/2015	22/8758	0.910709	1	0.97076	3
MF	GO:0004725	protein tyrosine phosphatase activity	2/2015	16/8758	0.912055	1	0.97076	2
MF	GO:0015215	nucleotide transmembrane transporter activity	2/2015	16/8758	0.912055	1	0.97076	2
MF	GO:0019208	phosphatase regulator activity	2/2015	16/8758	0.912055	1	0.97076	2
MF	GO:0019888	protein phosphatase regulator activity	2/2015	16/8758	0.912055	1	0.97076	2
MF	GO:0031491	nucleosome binding	2/2015	16/8758	0.912055	1	0.97076	2
MF	GO:0042802	identical protein binding	2/2015	16/8758	0.912055	1	0.97076	2
MF	GO:0042887	amide transmembrane transporter activity	2/2015	16/8758	0.912055	1	0.97076	2
MF	GO:0045330	aspartyl esterase activity	6/2015	39/8758	0.912853	1	0.97076	6
MF	GO:0000149	SNARE binding	7/2015	45/8758	0.919924	1	0.97076	7
MF	GO:0016830	carbon-carbon lyase activity	10/2015	61/8758	0.921559	1	0.97076	10
MF	GO:0005484	SNAP receptor activity	6/2015	40/8758	0.924602	1	0.97076	6
MF	GO:0016831	carboxy-lyase activity	6/2015	40/8758	0.924602	1	0.97076	6
MF	GO:0030145	manganese ion binding	6/2015	40/8758	0.924602	1	0.97076	6
MF	GO:0003954	NADH dehydrogenase activity	3/2015	23/8758	0.92577	1	0.97076	3
MF	GO:0005338	nucleotide-sugar transmembrane transporter activity	1/2015	10/8758	0.926917	1	0.97076	1
MF	GO:0015301	anion:anion antiporter activity	1/2015	10/8758	0.926917	1	0.97076	1
MF	GO:0016742	hydroxymethyl-, formyl- and related transferase activity	1/2015	10/8758	0.926917	1	0.97076	1
MF	GO:0070181	small ribosomal subunit rRNA binding	1/2015	10/8758	0.926917	1	0.97076	1
MF	GO:0004521	endoribonuclease activity	2/2015	17/8758	0.928818	1	0.97076	2
MF	GO:0015605	organophosphate ester transmembrane transporter activity	2/2015	17/8758	0.928818	1	0.97076	2
MF	GO:0015631	tubulin binding	8/2015	52/8758	0.935748	1	0.97076	8
MF	GO:0051539	4 iron, 4 sulfur cluster binding	3/2015	24/8758	0.938466	1	0.97076	3
MF	GO:0016627	oxidoreductase activity, acting on the CH-CH group of donors	4/2015	30/8758	0.938687	1	0.97076	4
MF	GO:0008137	NADH dehydrogenase (ubiquinone) activity	2/2015	18/8758	0.942526	1	0.97076	2
MF	GO:0048038	quinone binding	2/2015	18/8758	0.942526	1	0.97076	2
MF	GO:0050136	NADH dehydrogenase (quinone) activity	2/2015	18/8758	0.942526	1	0.97076	2
MF	GO:0003678	DNA helicase activity	1/2015	11/8758	0.943751	1	0.97076	1
MF	GO:0016832	aldehyde-lyase activity	1/2015	11/8758	0.943751	1	0.97076	1
MF	GO:0016891	endoribonuclease activity, producing 5'-phosphomonoesters	1/2015	11/8758	0.943751	1	0.97076	1
MF	GO:0016893	endonuclease activity, active with either ribo- or deoxyribonucleic acids and producing 5'-phosphomonoesters	1/2015	11/8758	0.943751	1	0.97076	1
MF	GO:0017069	snRNA binding	1/2015	11/8758	0.943751	1	0.97076	1
MF	GO:0030515	snoRNA binding	1/2015	11/8758	0.943751	1	0.97076	1
MF	GO:0016810	hydrolase activity, acting on carbon-nitrogen (but not peptide) bonds	8/2015	53/8758	0.943877	1	0.97076	8
MF	GO:0031625	ubiquitin protein ligase binding	10/2015	64/8758	0.945792	1	0.97076	10
MF	GO:0044389	ubiquitin-like protein ligase binding	10/2015	64/8758	0.945792	1	0.97076	10
MF	GO:0005216	ion channel activity	5/2015	37/8758	0.949687	1	0.97076	5
MF	GO:0003684	damaged DNA binding	2/2015	19/8758	0.953699	1	0.97076	2
MF	GO:0003727	single-stranded RNA binding	2/2015	19/8758	0.953699	1	0.97076	2
MF	GO:0008094	DNA-dependent ATPase activity	2/2015	19/8758	0.953699	1	0.97076	2
MF	GO:0019887	protein kinase regulator activity	2/2015	19/8758	0.953699	1	0.97076	2
MF	GO:0099516	ion antiporter activity	2/2015	19/8758	0.953699	1	0.97076	2
MF	GO:0004693	cyclin-dependent protein serine/threonine kinase activity	1/2015	12/8758	0.956709	1	0.97076	1
MF	GO:0042054	histone methyltransferase activity	1/2015	12/8758	0.956709	1	0.97076	1
MF	GO:0097472	cyclin-dependent protein kinase activity	1/2015	12/8758	0.956709	1	0.97076	1
MF	GO:0140142	nucleocytoplasmic carrier activity	1/2015	12/8758	0.956709	1	0.97076	1
MF	GO:0004222	metalloendopeptidase activity	4/2015	32/8758	0.956755	1	0.97076	4
MF	GO:0016298	lipase activity	5/2015	38/8758	0.957285	1	0.97076	5
MF	GO:0034212	peptide N-acetyltransferase activity	3/2015	26/8758	0.958042	1	0.97076	3
MF	GO:0140097	catalytic activity, acting on DNA	6/2015	44/8758	0.95879	1	0.97076	6
MF	GO:0019207	kinase regulator activity	2/2015	20/8758	0.962775	1	0.97076	2
MF	GO:0000287	magnesium ion binding	10/2015	67/8758	0.963195	1	0.97076	10
MF	GO:0044877	protein-containing complex binding	10/2015	67/8758	0.963195	1	0.97076	10
MF	GO:0008080	N-acetyltransferase activity	4/2015	33/8758	0.963813	1	0.97076	4
MF	GO:0000155	phosphorelay sensor kinase activity	1/2015	13/8758	0.966683	1	0.97076	1
MF	GO:0004402	histone acetyltransferase activity	1/2015	13/8758	0.966683	1	0.97076	1
MF	GO:0004673	protein histidine kinase activity	1/2015	13/8758	0.966683	1	0.97076	1
MF	GO:0016409	palmitoyltransferase activity	1/2015	13/8758	0.966683	1	0.97076	1
MF	GO:0016775	phosphotransferase activity, nitrogenous group as acceptor	1/2015	13/8758	0.966683	1	0.97076	1
MF	GO:0016877	ligase activity, forming carbon-sulfur bonds	1/2015	13/8758	0.966683	1	0.97076	1
MF	GO:0019706	protein-cysteine S-palmitoyltransferase activity	1/2015	13/8758	0.966683	1	0.97076	1
MF	GO:0019707	protein-cysteine S-acyltransferase activity	1/2015	13/8758	0.966683	1	0.97076	1
MF	GO:0061733	peptide-lysine-N-acetyltransferase activity	1/2015	13/8758	0.966683	1	0.97076	1
MF	GO:0003724	RNA helicase activity	5/2015	40/8758	0.969421	1	0.97076	5
MF	GO:0004004	ATP-dependent RNA helicase activity	5/2015	40/8758	0.969421	1	0.97076	5
MF	GO:0008186	RNA-dependent ATPase activity	5/2015	40/8758	0.969421	1	0.97076	5
MF	GO:0016410	N-acyltransferase activity	5/2015	40/8758	0.969421	1	0.97076	5
MF	GO:0004540	ribonuclease activity	4/2015	34/8758	0.969787	1	0.97076	4
MF	GO:0140104	molecular carrier activity	2/2015	21/8758	0.970128	1	0.97076	2
MF	GO:0008092	cytoskeletal protein binding	15/2015	96/8758	0.972235	1	0.97076	15
MF	GO:0051287	NAD binding	8/2015	58/8758	0.972342	1	0.97076	8
MF	GO:0046982	protein heterodimerization activity	10/2015	70/8758	0.975417	1	0.97076	10
MF	GO:0008237	metallopeptidase activity	5/2015	42/8758	0.978295	1	0.97076	5
MF	GO:0017016	Ras GTPase binding	4/2015	36/8758	0.979073	1	0.97076	4
MF	GO:0031267	small GTPase binding	4/2015	36/8758	0.979073	1	0.97076	4
MF	GO:0003697	single-stranded DNA binding	1/2015	15/8758	0.980268	1	0.97076	1
MF	GO:0008170	N-methyltransferase activity	2/2015	23/8758	0.98086	1	0.97076	2
MF	GO:0008270	zinc ion binding	57/2015	310/8758	0.981129	1	0.97076	57
MF	GO:0008026	ATP-dependent helicase activity	6/2015	49/8758	0.981564	1	0.97076	6
MF	GO:0070035	purine NTP-dependent helicase activity	6/2015	49/8758	0.981564	1	0.97076	6
MF	GO:0140101	catalytic activity, acting on a tRNA	7/2015	55/8758	0.981799	1	0.97076	7
MF	GO:0046873	metal ion transmembrane transporter activity	13/2015	89/8758	0.982445	1	0.97076	13
MF	GO:0043021	ribonucleoprotein complex binding	3/2015	31/8758	0.984496	1	0.97076	3
MF	GO:0003713	transcription coactivator activity	1/2015	16/8758	0.984816	1	0.97076	1
MF	GO:0017137	Rab GTPase binding	1/2015	16/8758	0.984816	1	0.97076	1
MF	GO:0046933	proton-transporting ATP synthase activity, rotational mechanism	1/2015	16/8758	0.984816	1	0.97076	1
MF	GO:0008047	enzyme activator activity	3/2015	32/8758	0.987366	1	0.97076	3
MF	GO:0004721	phosphoprotein phosphatase activity	16/2015	108/8758	0.987552	1	0.97076	16
MF	GO:0051082	unfolded protein binding	9/2015	70/8758	0.989139	1	0.97076	9
MF	GO:0003743	translation initiation factor activity	4/2015	41/8758	0.991912	1	0.97076	4
MF	GO:0004386	helicase activity	6/2015	54/8758	0.992124	1	0.97076	6
MF	GO:0034062	5'-3' RNA polymerase activity	2/2015	27/8758	0.992275	1	0.97076	2
MF	GO:0097747	RNA polymerase activity	2/2015	27/8758	0.992275	1	0.97076	2
MF	GO:0008139	nuclear localization sequence binding	1/2015	19/8758	0.993082	1	0.97076	1
MF	GO:0016776	phosphotransferase activity, phosphate group as acceptor	1/2015	19/8758	0.993082	1	0.97076	1
MF	GO:0046961	proton-transporting ATPase activity, rotational mechanism	1/2015	19/8758	0.993082	1	0.97076	1
MF	GO:0051020	GTPase binding	4/2015	42/8758	0.993346	1	0.97076	4
MF	GO:0008234	cysteine-type peptidase activity	6/2015	56/8758	0.994458	1	0.97076	6
MF	GO:0005096	GTPase activator activity	1/2015	20/8758	0.994677	1	0.97076	1
MF	GO:0008276	protein methyltransferase activity	1/2015	20/8758	0.994677	1	0.97076	1
MF	GO:0017025	TBP-class protein binding	1/2015	20/8758	0.994677	1	0.97076	1
MF	GO:0016887	ATPase activity	35/2015	219/8758	0.996299	1	0.97076	35
MF	GO:0015077	monovalent inorganic cation transmembrane transporter activity	18/2015	129/8758	0.996525	1	0.97076	18
MF	GO:0019899	enzyme binding	26/2015	173/8758	0.996769	1	0.97076	26
MF	GO:0003746	translation elongation factor activity	1/2015	23/8758	0.997576	1	0.97076	1
MF	GO:0003899	DNA-directed 5'-3' RNA polymerase activity	1/2015	23/8758	0.997576	1	0.97076	1
MF	GO:0036442	proton-exporting ATPase activity	1/2015	23/8758	0.997576	1	0.97076	1
MF	GO:0042623	ATPase activity, coupled	27/2015	184/8758	0.998327	1	0.97076	27
MF	GO:0015078	proton transmembrane transporter activity	12/2015	100/8758	0.998355	1	0.97076	12
MF	GO:0019829	cation-transporting ATPase activity	4/2015	49/8758	0.998366	1	0.97076	4
MF	GO:0022853	active ion transmembrane transporter activity	4/2015	49/8758	0.998366	1	0.97076	4
MF	GO:0042625	ATPase coupled ion transmembrane transporter activity	4/2015	49/8758	0.998366	1	0.97076	4
MF	GO:0003729	mRNA binding	5/2015	56/8758	0.998369	1	0.97076	5
MF	GO:0015075	ion transmembrane transporter activity	53/2015	322/8758	0.998701	1	0.97076	53
MF	GO:0044769	ATPase activity, coupled to transmembrane movement of ions, rotational mechanism	2/2015	35/8758	0.998803	1	0.97076	2
MF	GO:0030695	GTPase regulator activity	1/2015	26/8758	0.998896	1	0.97076	1
MF	GO:0008565	protein transporter activity	3/2015	44/8758	0.999026	1	0.97076	3
MF	GO:0008135	translation factor activity, RNA binding	7/2015	75/8758	0.999427	1	0.97076	7
MF	GO:0016874	ligase activity	7/2015	78/8758	0.999672	1	0.97076	7
MF	GO:0016879	ligase activity, forming carbon-nitrogen bonds	1/2015	31/8758	0.999703	1	0.97076	1
MF	GO:0019205	nucleobase-containing compound kinase activity	1/2015	31/8758	0.999703	1	0.97076	1
MF	GO:0005048	signal sequence binding	1/2015	32/8758	0.999771	1	0.97076	1
MF	GO:0140098	catalytic activity, acting on RNA	22/2015	172/8758	0.99978	1	0.97076	22
MF	GO:0022890	inorganic cation transmembrane transporter activity	24/2015	185/8758	0.999823	1	0.97076	24
MF	GO:0060589	nucleoside-triphosphatase regulator activity	1/2015	33/8758	0.999824	1	0.97076	1
MF	GO:0008324	cation transmembrane transporter activity	27/2015	205/8758	0.999882	1	0.97076	27
MF	GO:0042277	peptide binding	1/2015	36/8758	0.99992	1	0.97076	1
MF	GO:0003924	GTPase activity	16/2015	145/8758	0.999938	1	0.97076	16
MF	GO:0033218	amide binding	2/2015	50/8758	0.999968	1	0.97076	2
MF	GO:0016818	hydrolase activity, acting on acid anhydrides, in phosphorus-containing anhydrides	64/2015	417/8758	0.999972	1	0.97076	64
MF	GO:0016817	hydrolase activity, acting on acid anhydrides	64/2015	419/8758	0.999978	1	0.97076	64
MF	GO:0001883	purine nucleoside binding	21/2015	185/8758	0.999986	1	0.97076	21
MF	GO:0005525	GTP binding	21/2015	185/8758	0.999986	1	0.97076	21
MF	GO:0032550	purine ribonucleoside binding	21/2015	185/8758	0.999986	1	0.97076	21
MF	GO:0032561	guanyl ribonucleotide binding	21/2015	185/8758	0.999986	1	0.97076	21
MF	GO:0001882	nucleoside binding	21/2015	186/8758	0.999988	1	0.97076	21
MF	GO:0019001	guanyl nucleotide binding	21/2015	186/8758	0.999988	1	0.97076	21
MF	GO:0032549	ribonucleoside binding	21/2015	186/8758	0.999988	1	0.97076	21
MF	GO:0016462	pyrophosphatase activity	59/2015	407/8758	0.999996	1	0.97076	59
MF	GO:0017111	nucleoside-triphosphatase activity	53/2015	379/8758	0.999997	1	0.97076	53
MF	GO:0019843	rRNA binding	5/2015	92/8758	0.999999	1	0.97076	5
MF	GO:0004518	nuclease activity	12/2015	179/8758	1	1	0.97076	12
MF	GO:0004519	endonuclease activity	7/2015	143/8758	1	1	0.97076	7
MF	GO:0003735	structural constituent of ribosome	23/2015	365/8758	1	1	0.97076	23
MF	GO:0005198	structural molecule activity	33/2015	425/8758	1	1	0.97076	33
