# Supplementary material for: Identification of Shoot Differentiation-Related Genes in Populus euphratica Oliv
Source: Genes (Basel). 2019 Dec 11;10(12):1034. doi: 10.3390/genes10121034 (PMC6947848; doi:10.3390/genes10121034)
Supplement: Supplementary file 1 [file genes-10-01034-s001.zip › Supplementary Materials 1/Table S4 KEGG pathway enrichment results by DEGs in HD and LD.xlsx]

## Sheet: Table S4 KEGG pathway enrichmen
ID	Description	GeneRatio	BgRatio	pvalue	p.adjust	qvalue	geneID	Count
pop04075	Plant hormone signal transduction	106/1174	370/6594	8.34187e-08	9.84341e-06	7.90283e-06	7467068/7467523/7478884/7470082/18094165/7458124/7476846/7470733/7494754/7461592/7474609/7488718/7479218/7494337/7480000/18098973/18102382/7473313/7477660/7471592/18096942/7496542/7494032/18102076/7475101/7473567/7454323/7467562/18098972/7493480/7472133/18098365/7464824/7460939/7457118/7481518/7462788/7462538/18109646/7465052/7491582/7497604/7472682/7478832/7477141/7471971/7460056/112324315/18100…	106
pop00940	Phenylpropanoid biosynthesis	76/1174	258/6594	1.95344e-06	0.000115253	9.25316e-05	18103495/7493466/7490064/7496910/7475727/7458755/7478310/7479878/7466302/7458526/7455755/7463857/7463441/7492044/112323328/18105648/7464737/7458907/18104215/18105479/112323320/18102776/7471681/18094956/7483269/7461573/7485205/7469241/18099227/18094969/7462477/112323330/7498118/7494541/18100214/7485540/112323322/7478601/112325022/18109653/7495509/18107209/7462820/18107988/18109421/7489078/11232914…	76
pop00500	Starch and sucrose metabolism	61/1174	207/6594	2.0054e-05	0.00078879	0.000633283	7491288/18107014/18097490/7494695/18095412/7491930/7461567/7476777/7477093/7460657/7475438/18104895/7453600/7472710/7465524/18094956/7453982/7459765/7479637/7482338/18094969/7462477/7476300/18096774/7478601/7493179/7490222/7483251/7493962/7493561/18109585/7469892/7459761/18105619/7458026/7498208/7490873/7475609/7463210/18102152/7461280/18094950/18106633/7482904/18093987/7467181/18094142/18107084/…	61
pop00905	Brassinosteroid biosynthesis	15/1174	31/6594	9.0508e-05	0.00266999	0.00214361	7478347/18094719/7478346/7495513/18101214/18107339/18096744/7494485/7469349/7465435/18099286/7482249/7482247/7484685/7482250	15
pop00052	Galactose metabolism	26/1174	73/6594	0.000201169	0.0047476	0.00381163	18107666/7491930/7461567/7476777/7468974/7490809/7470076/7482338/7455409/7486034/7478885/7493962/18103547/7468122/7465228/18098503/7457765/18107299/112323401/7491387/7473221/7486719/7476741/7471087/7485462/18096427	26
pop04626	Plant-pathogen interaction	66/1174	252/6594	0.000459366	0.0090342	0.00725315	7474533/7479123/18100289/7464740/7486733/7469924/18096692/7460408/18110687/7470182/18102076/18103574/7498051/7463117/112323374/7454011/7456109/7462361/18109646/7457666/18099375/7487378/18110932/7463042/7483770/18100011/7476227/18094446/18107922/7472292/112323276/18100365/7494656/18095154/7472498/7468973/7468107/7469926/7469597/7491758/112324349/18103101/18108055/18098113/18110364/7470238/18096084…	66
pop00360	Phenylalanine metabolism	26/1174	79/6594	0.000819069	0.0138072	0.0110851	7460405/7479878/7458772/7463441/7492044/18106787/7464737/7474214/7498118/7494541/7487343/7471542/7477811/112325022/7462820/18095567/18110656/7473402/7490231/7462312/7459961/18106791/7491889/18107656/7490797/112327219	26
pop04016	MAPK signaling pathway - plant	53/1174	199/6594	0.00107661	0.0158799	0.0127493	18094165/7458124/18100289/7488718/18100640/7460408/7471592/7474958/7470182/18102076/7467562/7454011/7481518/7497848/18109646/7476769/7472745/7491582/7463042/18100011/7471971/18094446/7482132/112324315/7471178/7475044/7472292/7497805/18095154/7492290/7454001/7454341/7474965/7489812/7468107/7480142/7469208/18101603/18110456/18105680/7472448/7484354/7466792/7465082/7492123/18095155/7465854/7480950/1…	53
pop00270	Cysteine and methionine metabolism	41/1174	146/6594	0.00129444	0.0169715	0.0136257	7467506/7495188/7473407/7494093/7482366/18104351/7458772/18110977/18106787/18107099/7491056/7495837/7472745/7478878/7497612/7471542/7474182/7497805/7473428/18107367/18109929/18107686/7467500/7492068/7462830/7469176/7469101/7462312/7459961/7462009/7472629/18102075/7483264/7456259/7468078/7469663/18106791/18110974/7497993/7453937/7465553	41
pop00071	Fatty acid degradation	22/1174	67/6594	0.00207784	0.0245185	0.0196848	7483487/7457504/7494609/7497844/7484069/7491072/7471639/7492421/7479170/7495829/112328256/7460522/7480157/18099028/7481419/7496669/18103462/7480051/18094516/18101590/7477094/7485069	22
pop00130	Ubiquinone and other terpenoid-quinone biosynthesis	19/1174	56/6594	0.00269144	0.0288719	0.0231799	7484749/7470905/7497031/18106787/7464737/7498118/7494541/7496610/112325022/7462820/7482230/7492082/7494311/7477207/7462312/7459961/7469978/18106791/7491889	19
pop00073	Cutin, suberine and wax biosynthesis	14/1174	38/6594	0.00409644	0.0402816	0.0323403	7496976/18099663/18094858/7458908/7458180/18096754/7474947/7463394/18105329/7469323/7479040/7471991/7474394/7460736	14
pop00062	Fatty acid elongation	16/1174	47/6594	0.00547416	0.0496885	0.0398926	18109426/7489279/18104524/7464929/7481845/7489345/18105251/7485729/7491974/7494803/18104526/7477061/7477062/18099963/7458615/7476875	16
pop00904	Diterpenoid biosynthesis	12/1174	32/6594	0.0065181	0.0525258	0.0421706	7480038/18101433/7469386/7471887/7464838/18103428/7494570/7471090/7486634/7495200/7494350/7460479	12
pop00561	Glycerolipid metabolism	27/1174	95/6594	0.00687049	0.0525258	0.0421706	7483487/7484659/7494089/7490316/18096692/7490809/7497406/7481417/7479175/7454010/18111074/7479884/7479170/7487460/7482316/7468048/7469795/7480157/18099909/7490191/7487784/7496647/7456394/7489601/7480051/7488376/7486524	27
pop00592	alpha-Linolenic acid metabolism	23/1174	78/6594	0.00752655	0.0525258	0.0421706	7489299/7485908/7494609/7471639/18104979/7494782/18095327/7468515/18094717/7463375/112328256/7460522/7477038/18104317/7475684/112327303/18099028/18109826/7472457/18094516/7480605/7477094/7485069	23
pop00196	Photosynthesis - antenna proteins	10/1174	25/6594	0.00756728	0.0525258	0.0421706	7471832/18095653/7493970/7487313/7489858/7480776/7455996/7496570/18104896/7481433	10
pop00909	Sesquiterpenoid and triterpenoid biosynthesis	9/1174	22/6594	0.009419	0.0617468	0.0495737	7494303/7497730/18105959/7465577/7457783/18108148/7472693/7461247/18105590	9
pop00350	Tyrosine metabolism	23/1174	80/6594	0.0104192	0.0645507	0.0518248	7460405/7458772/7484069/18106787/7491072/7474214/7487343/7471542/7477811/7485450/112328256/7469999/18110656/7485142/7473402/18099028/7490231/7462312/7459961/18103462/18106791/7485069/7490797	23
pop01040	Biosynthesis of unsaturated fatty acids	11/1174	30/6594	0.0109408	0.0645507	0.0518248	7494609/7479530/7471639/7464929/7460522/7494803/7477061/7477062/18094516/7464597/7477094	11
pop00603	Glycosphingolipid biosynthesis - globo and isoglobo series	6/1174	13/6594	0.0173054	0.095382	0.0765779	7490809/18095016/18095014/7494355/7485449/7487465	6
pop00945	Stilbenoid, diarylheptanoid and gingerol biosynthesis	12/1174	36/6594	0.0181477	0.095382	0.0765779	7478310/7492044/7464737/7458907/7498118/18108496/112325022/18107988/112324975/18101361/18107656/18101360	12
pop00410	beta-Alanine metabolism	19/1174	66/6594	0.0185914	0.095382	0.0765779	7483487/7492944/7474214/7476430/7479170/7484673/7488621/7477811/7453763/18107550/18097331/7473402/7480157/7496669/7468337/7480051/7463838/18107591/18102039	19
pop02010	ABC transporters	13/1174	41/6594	0.0218222	0.102234	0.082079	7495965/7477044/7496128/7496915/7482427/7477205/18110028/7491869/7455796/7469392/7454412/7455392/7495983	13
pop00906	Carotenoid biosynthesis	16/1174	54/6594	0.0225075	0.102234	0.082079	18106473/7472358/18095516/7478577/18098943/7479294/7468341/18106554/18097786/18098425/7468629/18104892/18102197/7457714/112327632/7493195	16
pop00960	Tropane, piperidine and pyridine alkaloid biosynthesis	12/1174	37/6594	0.022631	0.102234	0.082079	7458772/18106787/7474214/7471542/7477811/7473873/7487272/7473402/7490231/7462312/7459961/18106791	12
pop00591	Linoleic acid metabolism	9/1174	25/6594	0.0233925	0.102234	0.082079	7489299/7473289/7494782/18094717/7479073/7463375/7477038/7475684/18109826	9
pop00564	Glycerophospholipid metabolism	32/1174	128/6594	0.0244349	0.102976	0.0826745	18107142/7461735/7494089/7463451/7475554/7462495/7497406/7484478/7481417/7471579/7479175/7463132/7469782/18101895/7492489/7482316/7496896/7478121/7468048/7468635/7485622/7493879/7490191/7484431/7456394/7472457/7495809/7478369/7488376/7496648/7486728/7490921	32
pop00400	Phenylalanine, tyrosine and tryptophan biosynthesis	17/1174	64/6594	0.0518873	0.203784	0.163609	7469086/7496001/7458772/18106787/7490333/18095932/7471542/18098873/18111236/7490231/7462312/7459961/112323234/7475389/7473892/18106791/7492903	17
pop00100	Steroid biosynthesis	13/1174	46/6594	0.0535364	0.203784	0.163609	7494303/7497730/18105959/7494000/7490847/18100844/7487228/18108148/7461247/7472572/7479230/7485522/18099473	13
pop00950	Isoquinoline alkaloid biosynthesis	13/1174	46/6594	0.0535364	0.203784	0.163609	7458772/18106787/7474214/7471542/7477811/7485450/7469999/7473402/7490231/7462312/7459961/18106791/7490797	13
pop00280	Valine, leucine and isoleucine degradation	17/1174	66/6594	0.0669265	0.246792	0.198138	7483487/7492944/7479248/7476430/7485915/7479170/7467843/7460522/18107550/7480157/7496669/18102075/7468078/7480051/7469663/18094516/18107591	17
pop00261	Monobactam biosynthesis	5/1174	14/6594	0.0870628	0.311315	0.249941	7473435/18104351/7474170/7493954/7462009	5
pop00520	Amino sugar and nucleotide sugar metabolism	38/1174	173/6594	0.0909854	0.315773	0.25352	7483469/7489710/18107096/7461567/7476777/7498090/7467474/7474958/18108499/7485273/7494125/7494027/7482338/7495839/18095016/18103617/7461623/7493962/7491302/7474965/7480784/18105664/18100581/18095014/18098003/7496948/18105662/18105769/7487278/7485717/18107793/7456364/18106371/7482157/18107850/7465604/7478856/7454575	38
pop00908	Zeatin biosynthesis	7/1174	23/6594	0.0993463	0.330828	0.265607	7477637/7479715/7468988/18094319/7496123/7468923/18099500	7
pop00480	Glutathione metabolism	31/1174	139/6594	0.100931	0.330828	0.265607	18109391/7468886/7480906/18109264/7459170/7467683/18103438/18101623/7453643/7462470/18100791/18107563/18106315/18106533/7460012/7490605/18102450/112327586/7454450/7491769/18108664/7477018/7479317/18099176/7471595/7460007/18098066/112323589/18107664/7479618/7496644	31
pop00053	Ascorbate and aldarate metabolism	15/1174	61/6594	0.113021	0.359711	0.288795	18100056/7483487/7468886/7453643/7478578/7479170/7480157/7469673/18099176/7458969/7487736/7471595/7480051/18099376/18107663	15
pop00903	Limonene and pinene degradation	4/1174	11/6594	0.115839	0.359711	0.288795	7483487/7479170/7480157/7480051	4
pop00040	Pentose and glucuronate interconversions	35/1174	162/6594	0.12105	0.366255	0.294049	7467584/7469496/7488611/7469534/7455411/7495526/7481618/7485431/18095377/7456223/7494805/7458080/18094671/18103897/18094669/7487798/7496647/7476660/18106748/7467675/18100262/7478117/7469535/7469382/7453817/7481681/7482285/7476745/7486524/18103429/7468975/7495241/7459926/18100132/18100268	35
pop00941	Flavonoid biosynthesis	16/1174	67/6594	0.127378	0.375766	0.301685	18099506/7478310/7492044/7464737/7458907/7498118/112325022/18107988/112324975/18101361/7473876/7458869/18107945/7454367/18107656/18101360	16
pop00910	Nitrogen metabolism	11/1174	44/6594	0.146206	0.420789	0.337832	7469881/7463180/7468858/7463303/7453765/18098216/7458066/7485034/7468921/7482352/7460782	11
pop00920	Sulfur metabolism	11/1174	45/6594	0.164203	0.461332	0.370383	7473407/7473435/7494093/18110977/7474170/7462058/7462357/7493954/7490799/7465080/18110974	11
pop00740	Riboflavin metabolism	7/1174	27/6594	0.192206	0.527448	0.423464	7485178/18105599/112324310/7457162/18101530/7469181/7465134	7
pop00565	Ether lipid metabolism	9/1174	37/6594	0.200482	0.537655	0.431659	7461735/7484478/7463132/18101895/7496896/7468635/7485622/7493879/7490921	9
pop00450	Selenocompound metabolism	6/1174	23/6594	0.21413	0.561496	0.4508	7473435/7482366/7474170/7491056/7462830/7493954	6
pop00380	Tryptophan metabolism	14/1174	63/6594	0.220405	0.565387	0.453923	7483487/7478711/7485915/7479170/7479073/7473157/7461094/7480157/7495747/7492123/7480051/7490797/7462966/112327219	14
pop00590	Arachidonic acid metabolism	5/1174	19/6594	0.239941	0.602404	0.483643	7493986/7491769/18105559/7479317/18107664	5
pop00330	Arginine and proline metabolism	16/1174	75/6594	0.251441	0.618126	0.496265	7483487/18105810/7458772/7479170/7471542/7484673/7453763/7468373/7480157/7469101/7480051/7463838/18102039/7497993/18101136/112327219	16
pop00030	Pentose phosphate pathway	15/1174	72/6594	0.293176	0.706016	0.566828	18107666/7482872/7476777/7467683/7482826/18096937/7498216/7456223/7472990/18103531/7485231/7475156/7484701/7487664/7496644	15
pop04146	Peroxisome	24/1174	122/6594	0.328165	0.77447	0.621787	7457504/7494609/7497844/7458908/7471639/7461737/7497632/7473899/7495829/7474947/7478647/18098251/7460522/7484330/18097331/18098883/7481419/7479040/7466093/7492123/18094516/7483558/7483556/7477094	24
pop00460	Cyanoamino acid metabolism	14/1174	71/6594	0.382782	0.848706	0.681388	7494093/18103728/18107098/18094956/18094969/7462477/7478601/7469892/7498208/18094950/7496928/7465247/18107664/7458572	14
pop00010	Glycolysis / Gluconeogenesis	32/1174	170/6594	0.393682	0.848706	0.681388	7483487/7468064/7461341/18107666/7461567/7476777/7484069/7491072/7482338/7485915/7479170/7479276/7493962/112328256/7460038/18096940/18103531/7494908/7485231/7480157/7465110/18099028/18107299/7496647/7476349/7463204/18103462/7486719/7480051/18102017/7486524/7485069	32
pop00051	Fructose and mannose metabolism	15/1174	77/6594	0.394931	0.848706	0.681388	18107666/7483469/7461567/18099255/7454010/7482338/7481618/7495490/7493962/18103531/7465110/7496948/7487278/7482157/7482604	15
pop00340	Histidine metabolism	6/1174	29/6594	0.415038	0.848706	0.681388	7483487/18098303/7479170/7480157/7480051/18108991	6
pop00511	Other glycan degradation	6/1174	29/6594	0.415038	0.848706	0.681388	7492071/18101098/18095016/7455253/18095014/7482167	6
pop01200	Carbon metabolism	63/1174	344/6594	0.422715	0.848706	0.681388	7469881/7461341/18107666/7478711/7473407/7492121/7482872/7494093/18106383/7492944/7461567/7458772/18110977/18107098/7467683/7484069/7492063/7491072/7465595/7482826/7454010/18096937/7482338/7491783/7476430/7485915/7498216/7471542/7456223/7493962/18095567/7458241/7472990/18107367/7460038/18096940/7468501/18107550/18103531/7494908/7485231/7454691/18099496/7475156/7465110/7453995/7496669/7484701/7487…	63
pop01212	Fatty acid metabolism	18/1174	95/6594	0.426314	0.848706	0.681388	7453591/7457504/7494609/7497844/7479530/7471639/7495829/7465326/7467069/7460522/7481419/7496669/7494803/7477061/7477062/18094516/7464597/7477094	18
pop00260	Glycine, serine and threonine metabolism	16/1174	84/6594	0.426381	0.848706	0.681388	7484775/7492121/18104351/18107098/7492063/18095932/7474214/7485915/7477811/7485492/7473402/7453995/7462009/7487703/7463204/7468078	16
pop04933	AGE-RAGE signaling pathway in diabetic complications	5/1174	24/6594	0.429227	0.848706	0.681388	7475516/7467994/7458775/7468557/18103773	5
pop00290	Valine, leucine and isoleucine biosynthesis	4/1174	19/6594	0.44593	0.848706	0.681388	7464592/18102075/7459934/7469663	4
pop00430	Taurine and hypotaurine metabolism	4/1174	19/6594	0.44593	0.848706	0.681388	7494583/7482454/7468337/18107664	4
pop00531	Glycosaminoglycan degradation	4/1174	19/6594	0.44593	0.848706	0.681388	18095016/18095014/7472108/7465402	4
pop04712	Circadian rhythm - plant	11/1174	58/6594	0.461604	0.86382	0.693522	7485182/18099506/7459749/7471583/7477210/7478180/7469780/7482913/7459020/18098446/7484386	11
pop00250	Alanine, aspartate and glutamate metabolism	12/1174	64/6594	0.472316	0.86382	0.693522	7469881/18105810/18103728/7458772/18094578/7471542/7496783/7496928/7482352/7468337/7468078/7475373	12
pop04070	Phosphatidylinositol signaling system	15/1174	81/6594	0.478536	0.86382	0.693522	7495115/7497406/7454011/7479175/7467994/7463042/7482879/7484083/7468107/7476714/7490191/18097778/7468557/7484353/7460695	15
pop00770	Pantothenate and CoA biosynthesis	6/1174	31/6594	0.483153	0.86382	0.693522	7464592/7488621/18102075/7459934/7469663/7469116	6
pop01230	Biosynthesis of amino acids	56/1174	314/6594	0.518542	0.913252	0.733209	7461341/18107666/7495188/7473407/7469086/7492121/7482872/7496001/7494093/7482366/18104351/7458772/18110977/18107098/18103861/7492063/18106787/7490333/7491056/18098303/18095932/7464592/7482826/18096937/18098169/7478878/7471542/18098873/7456223/7472990/18109929/7460038/18096940/7468501/18111236/18103531/7496783/7465110/7490231/7462312/7459961/7462009/18102075/7487703/112323234/7484701/7475389/74632…	56
pop00562	Inositol phosphate metabolism	16/1174	91/6594	0.565654	0.981577	0.788063	7495115/7484478/7463132/7476430/7467994/7482879/7484083/7476714/7465110/7493879/18097778/7468557/7484353/7477098/18107663/7456922	16
pop00780	Biotin metabolism	4/1174	23/6594	0.605834	1	0.802855	7453591/7465326/18100519/7467069	4
pop00760	Nicotinate and nicotinamide metabolism	5/1174	29/6594	0.607606	1	0.802855	7455382/7497632/7478826/18096798/7465141	5
pop00650	Butanoate metabolism	5/1174	30/6594	0.639261	1	0.802855	7479248/7464592/18095567/7468337/7459934	5
pop00620	Pyruvate metabolism	20/1174	119/6594	0.650427	1	0.802855	7483487/7461341/7494513/18106228/7485915/7479170/7458241/18107367/18106499/18096940/7494908/7462929/7454691/7480157/7487804/7456259/7476690/7480051/7453937/7491738	20
pop00195	Photosynthesis	15/1174	92/6594	0.689382	1	0.802855	7495298/18098115/7490773/7474908/7478401/18095888/7459542/7474216/18098086/7458603/7470970/7471708/7487565/18104499/18105957	15
pop00670	One carbon pool by folate	4/1174	26/6594	0.705322	1	0.802855	18106383/18107098/7465595/7456362	4
pop00902	Monoterpenoid biosynthesis	4/1174	26/6594	0.705322	1	0.802855	7494064/7475061/7455614/18110516	4
pop00640	Propanoate metabolism	8/1174	51/6594	0.709978	1	0.802855	7492944/7476430/7485915/7467843/18107550/18097331/7496669/18107591	8
pop00710	Carbon fixation in photosynthetic organisms	16/1174	101/6594	0.737073	1	0.802855	7482872/7458772/7471542/7456223/7458241/7472990/18107367/7460038/18103531/18099496/7465110/7484701/7456259/7476690/7487664/7453937	16
pop00750	Vitamin B6 metabolism	2/1174	15/6594	0.775917	1	0.802855	7492121/18096733	2
pop00300	Lysine biosynthesis	2/1174	18/6594	0.856681	1	0.802855	18104351/7462009	2
pop04122	Sulfur relay system	1/1174	10/6594	0.85944	1	0.802855	7465591	1
pop00900	Terpenoid backbone biosynthesis	11/1174	80/6594	0.866424	1	0.802855	7494728/7479248/7490899/7494556/112326446/7478535/7472693/18100536/18099390/7468564/7489052	11
pop00310	Lysine degradation	7/1174	54/6594	0.869745	1	0.802855	7483487/7478711/7462819/7485915/7479170/7480157/7480051	7
pop01210	2-Oxocarboxylic acid metabolism	10/1174	74/6594	0.871687	1	0.802855	7458772/18103861/7464592/18098169/7471542/7468501/7462009/18102075/7459934/7469663	10
pop00514	Other types of O-glycan biosynthesis	2/1174	19/6594	0.87704	1	0.802855	7483781/7498200	2
pop00860	Porphyrin and chlorophyll metabolism	9/1174	68/6594	0.877726	1	0.802855	7466089/7478086/7469677/7474174/18098257/18107944/7486372/18095486/7464854	9
pop00220	Arginine biosynthesis	6/1174	49/6594	0.891295	1	0.802855	7469881/7458772/18103861/18098169/7471542/7482352	6
pop00061	Fatty acid biosynthesis	8/1174	63/6594	0.894968	1	0.802855	7453591/7457504/7497844/7495829/7465326/7467069/7481419/7464597	8
pop00630	Glyoxylate and dicarboxylate metabolism	13/1174	97/6594	0.902698	1	0.802855	18107098/7491783/7485915/18107367/7468501/7454691/18099496/7453995/7456259/7492123/7483558/7483556/7453937	13
pop03440	Homologous recombination	8/1174	64/6594	0.904468	1	0.802855	18100764/18105083/7461236/18107678/18106793/7474569/7491267/112323261	8
pop00730	Thiamine metabolism	4/1174	36/6594	0.905201	1	0.802855	7465591/7485534/18100536/7479083	4
pop00020	Citrate cycle (TCA cycle)	10/1174	78/6594	0.908937	1	0.802855	7478711/7469058/7485915/18107367/7468501/7494908/7487804/7456259/7453937/7489590	10
pop00600	Sphingolipid metabolism	4/1174	38/6594	0.926217	1	0.802855	7490809/18103006/7455253/7496882	4
pop04141	Protein processing in endoplasmic reticulum	43/1174	290/6594	0.926732	1	0.802855	7482908/7484682/7484638/7491269/7485696/7481702/7497821/7465507/7472487/112327639/7458152/7460444/7489805/18095597/7475790/18102723/18098402/7469818/18095886/18111233/7485817/18104562/7494241/7477410/18095065/7479164/7474560/7478003/7483814/7473932/7467418/7469823/7454971/18101296/7489882/18111050/7469590/18102191/7483624/7457868/7461631/7468535/7494294	43
pop00190	Oxidative phosphorylation	22/1174	161/6594	0.936406	1	0.802855	18100757/7493359/112323223/7470717/7462974/7481176/18095249/18095583/7477036/7454911/7474844/18100478/18104197/7488384/7467409/18106445/7496509/18104413/7495751/7471648/18104499/7493214	22
pop03410	Base excision repair	6/1174	54/6594	0.93678	1	0.802855	7462135/7490987/7491462/7481612/7481588/7497551	6
pop04145	Phagosome	15/1174	116/6594	0.938923	1	0.802855	7477677/112323223/7478676/7465861/7479116/7475516/18095249/7472769/7482879/7462497/7458775/7467409/18104413/7495751/18103773	15
pop04144	Endocytosis	30/1174	213/6594	0.940861	1	0.802855	18098242/7495115/7485865/18100390/7458152/7476402/18101895/7466867/18102723/7455818/7457414/7470395/18095233/7496896/7484083/7480662/7468635/7485622/7469823/18097778/7467547/7490692/7473474/7453909/18095958/7490921/7491585/7475817/7455828/7494253	30
pop03018	RNA degradation	19/1174	145/6594	0.95037	1	0.802855	18102215/7467793/18107666/7454929/7470787/18098097/7462927/7469680/7495641/7465252/7468590/18103544/7465489/7480092/7470588/7482382/18096818/18102017/7461333	19
pop00970	Aminoacyl-tRNA biosynthesis	7/1174	65/6594	0.958355	1	0.802855	18099392/7460441/18106906/18107659/7469599/7459512/7482395	7
pop04120	Ubiquitin mediated proteolysis	22/1174	170/6594	0.96669	1	0.802855	7470409/7484638/7465550/7497821/7472487/7497327/7489805/7469818/7485817/7458884/7463600/7494241/7463321/7474634/7485830/18105007/7483958/7485896/18106314/7487965/7484386/7455828	22
pop03430	Mismatch repair	5/1174	52/6594	0.967077	1	0.802855	18100764/7455278/7486662/18106793/7479266	5
pop00240	Pyrimidine metabolism	8/1174	77/6594	0.975202	1	0.802855	7497562/7497848/18094578/7468483/7477774/18096798/7456362/7475373	8
pop00790	Folate biosynthesis	2/1174	31/6594	0.982496	1	0.802855	7456362/7465134	2
pop00510	N-Glycan biosynthesis	5/1174	57/6594	0.982769	1	0.802855	7455950/7460749/7469042/7479164/7487956	5
pop00230	Purine metabolism	14/1174	125/6594	0.984905	1	0.802855	7461341/18093967/7473435/7476777/7478275/7474170/7497848/18096937/18096940/7455042/7493954/7484431/7465080/18096798	14
pop04130	SNARE interactions in vesicular transport	4/1174	57/6594	0.994741	1	0.802855	7479477/7478916/7467617/18100860	4
pop03050	Proteasome	8/1174	91/6594	0.995239	1	0.802855	7498066/7480917/7460968/7471707/7470748/7486534/7470397/7488180	8
pop03420	Nucleotide excision repair	6/1174	78/6594	0.996907	1	0.802855	18100764/7497327/7486662/18095702/18106793/7479266	6
pop03030	DNA replication	4/1174	63/6594	0.997874	1	0.802855	18100764/7486662/18106793/7479266	4
pop03020	RNA polymerase	2/1174	45/6594	0.998456	1	0.802855	18104533/7487012	2
pop04136	Autophagy - other	2/1174	58/6594	0.999851	1	0.802855	7483257/7485264	2
pop03015	mRNA surveillance pathway	13/1174	169/6594	0.999958	1	0.802855	7463221/7467793/7483257/7485885/18106636/7461320/112325727/18095012/18102611/7491724/7482623/7470588/18102461	13
pop03008	Ribosome biogenesis in eukaryotes	5/1174	101/6594	0.999975	1	0.802855	7496007/7473563/7471960/7473260/7459012	5
pop03060	Protein export	2/1174	69/6594	0.99998	1	0.802855	7465123/7454329	2
pop03022	Basal transcription factors	1/1174	57/6594	0.999987	1	0.802855	7462528	1
pop03013	RNA transport	16/1174	224/6594	0.999999	1	0.802855	7485204/7467793/7454418/18106636/7486037/112328984/7494488/7473907/7486038/7481827/7459012/7497837/7470588/112327891/7473602/7454904	16
pop03040	Spliceosome	20/1174	258/6594	0.999999	1	0.802855	18096633/7454552/7494696/7457708/7482121/18106636/7458152/18105660/18106260/18102723/7475011/7468585/7481593/7469823/7498215/18103658/7480092/112325212/18100124/18098659	20
pop03010	Ribosome	25/1174	447/6594	1	1	0.802855	18105615/7473881/7488111/7478501/7491621/7490893/7477181/18105879/7456938/7490733/7477757/7479545/7458981/112327915/7493414/7485196/7476080/7477964/7484419/7494468/7484340/7463834/7453967/7462506/7474877	25
